# Supplementary material for: Single-molecule, full-length transcript isoform sequencing reveals disease-associated RNA isoforms in cardiomyocytes
Source: Nat Commun. 2021 Jul 9;12:4203. doi: 10.1038/s41467-021-24484-z (PMC8270901; doi:10.1038/s41467-021-24484-z)
Supplement: Supplementary file 2 — Supplementary Dataset 1 [file 41467_2021_24484_MOESM2_ESM.xlsx]

## Sheet: sampleAnnot_longread
# yield: number of reads
sample_name	flowcell_version	cell_name	genotype	replicate	run_id	run_name	yield
WT_A2	R9.5	iPSC-CM A2_Clone 3	WT	A2	1	WT_A2_run1	2463488
WT_A2	R9.5	iPSC-CM A2_Clone3	WT	A2	2	WT_A2_run2	962574
WT_A2B	R9.5	iPSC-CM A2B_Clone 3	WT	A2B	1	WT_A2B_run1	925392
WT_A2B	R9.4.1	iPSC-CM A2B_Clone 3	WT	A2B	2	WT_A2B_run2	1665345
WT_A2B	R9.4.1	iPSC-CM A2B_Clone 3	WT	A2B	3	WT_A2B_run3	4288667
WT-NC_A2	R9.5	iPSC-CM A2_clone 15S1 (WT w/o CRISPR)	WT-NC	A2	1	WT-NC_A2_run1	2941888
WT-NC_A2B	R9.5	iPSC-CM A2B_Clone15S1	WT-NC	A2B	1	WT-NC_A2B_run1	2554292
R634Q_A2	R9.5	iPSC-CM A2_Clone 34	R634Q	A2	1	R634Q_A2_run1	1412005
R634Q_A2	R9.5	iPSC-CM A2_Clone 34	R634Q	A2	2	R634Q_A2_run2	2227983
R634Q_A2B	R9.5	iPSC-CM A2B_clone 34	R634Q	A2B	1	R634Q_A2B_run1	833331
R634Q_A2B	R9.5	iPSC-CM A2B_clone 34	R634Q	A2B	2	R634Q_A2B_run2	1616458
P633L_A2	R9.5	iPSC-CM A2_Clone 3B	P633L	A2	1	P633L_A2_run1	4194065
P633L_A2B	R9.4.1	iPSC-CM A2B_Clone 3B	P633L	A2B	1	P633L_A2B_run1	4707259
