# Supplementary material for: Single-molecule, full-length transcript isoform sequencing reveals disease-associated RNA isoforms in cardiomyocytes
Source: Nat Commun. 2021 Jul 9;12:4203. doi: 10.1038/s41467-021-24484-z (PMC8270901; doi:10.1038/s41467-021-24484-z)
Supplement: Supplementary file 3 — Supplementary Dataset 2 [file 41467_2021_24484_MOESM3_ESM.txt]

1	827656	854387	LINC01128-SL2	128	+	827656	854387	228,26,28	7	119,102,153,184,96,244,702	0,1346,19997,24270,25014,25734,26029
1	827662	852685	LINC01128-202	125	+	827662	852685	115,209,113	5	113,102,153,184,15	0,1340,19991,24264,25008
1	827675	854384	LINC01128-SL3	128	+	827675	854384	228,26,28	7	100,102,153,184,96,48,897	0,1327,19978,24251,24995,25715,25812
1	827675	854392	LINC01128-207	128	+	827675	854392	77,175,74	6	100,102,153,184,96,1002	0,1327,19978,24251,24995,25715
1	827687	854402	LINC01128-205	128	+	827687	854402	77,175,74	5	88,102,184,96,1012	0,1315,24239,24983,25703
1	827692	856032	LINC01128-SL1	128	+	827692	856032	228,26,28	6	83,102,184,96,97,2494	0,1310,24234,24978,25698,25846
1	1013492	1014531	ISG15-201	128	+	1013492	1014531	77,175,74	2	84,548	0,491
1	1053821	1056116	AGRN-203	125	+	1053821	1056116	115,209,113	3	156,104,1293	0,626,1002
1	1308611	1311674	PUSL1-201	128	+	1308611	1311674	77,175,74	8	109,58,188,150,171,55,163,345	0,303,474,842,1069,2022,2297,2718
1	1399552	1402033	AL391244.1-203	128	+	1399552	1402033	77,175,74	2	751,1429	0,1052
1	1399564	1402033	AL391244.1-201	128	+	1399564	1402033	77,175,74	3	125,146,1429	0,593,1040
1	1399564	1402040	AL391244.1-SL1	128	+	1399564	1402040	228,26,28	3	125,92,1436	0,593,1040
1	1512185	1534684	ATAD3A-203	128	+	1512185	1534684	77,175,74	16	288,77,102,60,70,166,70,156,57,126,125,52,71,168,109,759	0,3826,5125,5530,6735,7955,8362,10558,11325,11653,12087,13054,14275,15509,17037,21740
1	1615887	1617317	MIB2-221	127	+	1615887	1617317	115,209,113	2	213,810	0,620
1	1629641	1630575	MIB2-207	125	+	1629641	1630575	115,209,113	2	63,284	0,650
1	1632179	1634652	MMP23B-201	128	+	1632179	1634652	77,175,74	8	195,131,140,168,165,111,127,202	0,603,801,1008,1568,1809,2022,2271
1	1633671	1634651	MMP23B-207	126	+	1633671	1634651	115,209,113	4	241,111,127,201	0,317,530,779
1	1634301	1634649	MMP23B-206	125	+	1634301	1634649	115,209,113	2	27,199	0,149
1	2050476	2185387	PRKCZ-201	127	+	2050476	2185387	115,209,113	18	225,122,90,51,86,132,82,53,189,98,87,136,88,120,80,90,116,466	0,4964,6007,9064,84785,93733,95550,98395,100313,105518,119041,121578,121824,123420,124277,124747,134106,134445
1	2391838	2403526	RER1-SL2	128	+	2391838	2403526	228,26,28	8	120,148,88,105,100,79,136,492	0,1369,3945,5277,7576,9018,10368,11196
1	2391841	2403300	RER1-209	128	+	2391841	2403300	77,175,74	7	117,88,105,100,79,136,266	0,3942,5274,7573,9015,10365,11193
1	2391843	2403214	RER1-202	128	+	2391843	2403214	77,175,74	7	115,88,105,100,79,246,180	0,3940,5272,7571,9013,10253,11191
1	2391853	2403509	RER1-SL1	128	+	2391853	2403509	228,26,28	8	105,86,88,105,100,79,136,475	0,1416,3930,5262,7561,9003,10353,11181
1	2395783	2403519	RER1-207	64	+	2395783	2403519	115,209,113	6	88,105,100,79,136,485	0,1332,3631,5073,6423,7251
1	2402225	2405278	RER1-206	126	+	2402225	2405278	115,209,113	2	117,2244	0,809
1	2586439	2590390	FAM213B-213	126	+	2586439	2590390	115,209,113	7	152,205,52,64,76,119,981	0,651,1301,1950,2110,2482,2970
1	2586479	2591460	FAM213B-208	125	+	2586479	2591460	115,209,113	7	112,205,52,64,76,87,2051	0,611,1261,1910,2070,2474,2930
1	2586811	2591462	FAM213B-205	125	+	2586811	2591462	115,209,113	7	137,205,52,118,76,119,2053	0,279,929,1524,1738,2110,2598
1	2586817	2591460	FAM213B-204	128	+	2586817	2591460	77,175,74	7	131,205,52,64,76,119,2051	0,273,923,1572,1732,2104,2592
1	2586829	2591461	FAM213B-203	128	+	2586829	2591461	77,175,74	7	119,205,52,64,76,87,2052	0,261,911,1560,1720,2124,2580
1	2587083	2591459	FAM213B-211	128	+	2587083	2591459	77,175,74	6	212,52,64,76,119,2050	0,657,1306,1466,1838,2326
1	2587100	2591459	FAM213B-212	128	+	2587100	2591459	77,175,74	6	195,52,64,76,87,2050	0,640,1289,1449,1853,2309
1	3773067	3775432	SMIM1-202;SMIM1-203	125	+	3773067	3775432	115,209,113	2	114,134	0,2231
1	3857469	3885418	DFFB-205	128	+	3857469	3885418	77,175,74	7	248,127,189,80,171,101,1912	0,1248,8342,10504,12135,15002,26037
1	5992669	6074952	KCNAB2-216	123	+	5992669	6074952	115,209,113	5	119,129,42,44,1220	0,47847,49161,80085,81063
1	5992693	6098718	KCNAB2-206	126	+	5992693	6098718	115,209,113	16	95,129,42,44,38,80,45,45,44,87,86,121,95,121,89,234	0,47823,49137,80061,81039,89501,92510,94773,96314,97695,101706,102629,102836,103942,104575,105791
1	6096378	6098718	KCNAB2-217	125	+	6096378	6098718	115,209,113	3	378,89,234	0,890,2106
1	6205507	6208314	RNF207-203	123	+	6205507	6208314	115,209,113	4	594,107,191,936	0,688,1028,1871
1	6206122	6220796	RNF207-SL2	128	+	6206122	6220796	228,26,28	18	180,191,133,145,82,76,126,47,73,69,69,98,187,252,52,118,81,1561	0,413,1256,2758,2992,3145,3291,3801,4100,4247,4747,4898,5744,6108,6559,6943,12166,13113
1	6206123	6220797	RNF207-201	128	+	6206123	6220797	77,175,74	18	179,191,133,145,82,76,126,47,73,69,69,98,187,186,52,118,81,1562	0,412,1255,2757,2991,3144,3290,3800,4099,4246,4746,4897,5743,6107,6558,6942,12165,13112
1	6206129	6208311	RNF207-205	124	+	6206129	6208311	115,209,113	3	173,191,933	0,406,1249
1	6206129	6220798	RNF207-SL1	128	+	6206129	6220798	228,26,28	18	173,191,94,145,82,76,126,47,73,69,69,98,187,186,52,118,81,1563	0,406,1249,2751,2985,3138,3284,3794,4093,4240,4740,4891,5737,6101,6552,6936,12159,13106
1	6579995	6589277	ZBTB48-SL2	128	+	6579995	6589277	228,26,28	11	54,759,242,112,93,87,155,137,165,89,362	0,545,2062,5923,6699,7209,7482,8064,8282,8760,8920
1	6580000	6589269	ZBTB48-SL1	128	+	6580000	6589269	228,26,28	11	70,759,242,112,93,87,155,137,165,89,354	0,540,2057,5918,6694,7204,7477,8059,8277,8755,8915
1	6580030	6589276	ZBTB48-202	128	+	6580030	6589276	77,175,74	11	106,759,242,112,93,87,155,137,165,89,361	0,510,2027,5888,6664,7174,7447,8029,8247,8725,8885
1	6586693	6589271	ZBTB48-206	64	+	6586693	6589271	115,209,113	7	94,87,155,137,165,89,356	0,511,784,1366,1584,2062,2222
1	6613756	6623987	PHF13-201	128	+	6613756	6623987	77,175,74	4	349,102,535,2577	0,3000,6046,7654
1	6625195	6633559	THAP3-202	128	+	6625195	6633559	77,175,74	5	97,193,66,105,764	0,3303,5092,7195,7600
1	6625197	6633562	THAP3-204	125	+	6625197	6633562	115,209,113	4	95,193,66,1172	0,3301,5090,7193
1	6625203	6633559	THAP3-SL1	128	+	6625203	6633559	228,26,28	5	89,193,66,105,646	0,3295,5084,7187,7710
1	6785467	6888198	CAMTA1-202	128	+	6785467	6888198	77,175,74	5	108,70,119,84,545	0,34713,39624,86289,102186
1	6785475	6872012	CAMTA1-208	128	+	6785475	6872012	77,175,74	4	100,70,119,256	0,34705,39616,86281
1	6785476	6872012	CAMTA1-213	128	+	6785476	6872012	77,175,74	3	99,119,256	0,39615,86280
1	6785476	6888198	CAMTA1-209	128	+	6785476	6888198	77,175,74	4	99,119,84,545	0,39615,86280,102177
1	6785492	6888198	CAMTA1-216	128	+	6785492	6888198	77,175,74	4	83,70,119,545	0,34688,39599,102161
1	7771302	7781428	VAMP3-201	128	+	7771302	7781428	77,175,74	5	83,70,159,52,1803	0,2139,5857,6815,8323
1	7771663	7781431	VAMP3-202	112	+	7771663	7781431	115,209,113	5	1535,70,159,52,1806	0,1778,5496,6454,7962
1	7837083	7845168	PER3-206	126	+	7837083	7845168	115,209,113	2	66,2497	0,5588
1	7961679	7971933	PARK7-206	126	+	7961679	7971933	115,209,113	5	114,113,102,60,1040	0,1083,3644,7665,9214
1	7961681	7985276	PARK7-209	128	+	7961681	7985276	77,175,74	7	54,113,102,60,70,87,383	0,1081,3642,7663,9212,15970,23212
1	7961710	7985275	PARK7-204	125	+	7961710	7985275	115,209,113	6	25,113,102,70,87,382	0,1052,3613,9183,15941,23183
1	7961715	7985276	PARK7-201	128	+	7961715	7985276	77,175,74	7	78,113,102,60,70,87,383	0,1047,3608,7629,9178,15936,23178
1	9539476	9582770	SLC25A33-201	128	+	9539476	9582770	77,175,74	7	271,180,78,101,67,281,472	0,14149,27807,30781,33869,40477,42822
1	9588921	9603706	TMEM201-201	128	+	9588921	9603706	77,175,74	6	122,121,195,177,350,1638	0,6968,7937,9527,12183,13147
1	9943478	9983112	NMNAT1-201	128	+	9943478	9983112	77,175,74	5	37,171,184,140,812	0,28539,32113,37552,38822
1	9943484	9983221	NMNAT1-SL1	128	+	9943484	9983221	228,26,28	5	137,171,184,140,921	0,28533,32107,37546,38816
1	9943485	9981760	NMNAT1-202	128	+	9943485	9981760	77,175,74	5	30,171,184,140,505	0,28532,32106,37545,37770
1	9943487	9985032	NMNAT1-SL2	128	+	9943487	9985032	228,26,28	6	28,171,184,140,1136,775	0,28530,32104,37543,38813,40770
1	9997219	10016017	RBP7-201	128	+	9997219	10016017	77,175,74	4	112,179,102,236	0,10350,10953,18562
1	10033199	10180425	UBE4B-202	127	+	10033199	10180425	115,209,113	28	495,187,136,88,145,229,387,142,101,115,84,57,117,99,114,199,139,100,128,99,236,127,145,135,192,179,147,531	0,38828,62261,67908,69748,72316,72997,84259,86313,88762,93594,96192,97300,97515,99169,101788,103867,111740,113763,115984,118126,125156,127942,134936,137938,145444,146216,146695
1	10170951	10180916	UBE4B-209	128	+	10170951	10180916	77,175,74	4	378,179,147,1022	0,7692,8464,8943
1	10210593	10306754	KIF1B-SL1	128	+	10210593	10306754	228,26,28	21	285,185,77,180,66,179,112,78,66,76,79,143,212,80,76,80,107,84,181,73,3592	0,21656,45653,47899,51311,56786,57558,60908,61647,64834,65727,67392,71728,80488,81453,84492,85066,85988,86303,86580,92569
1	10279711	10292464	KIF1B-210	125	+	10279711	10292464	115,209,113	3	2822,80,418	0,11370,12335
1	10399063	10404270	PGD-204	125	+	10399063	10404270	115,209,113	5	62,76,180,66,110	0,565,1329,4007,5097
1	10399065	10420142	PGD-201	128	+	10399065	10420142	77,175,74	13	60,76,180,66,119,70,135,190,131,134,100,123,513	0,563,1327,4005,5095,9005,12352,13996,17921,18310,19760,20351,20564
1	10430436	10451657	CENPS-CORT-SL1	128	+	10430436	10451657	228,26,28	3	132,158,281	0,19728,20940
1	10430438	10442766	CENPS-201	128	+	10430438	10442766	77,175,74	5	130,124,34,67,502	0,3403,4218,9908,11826
1	10430450	10451627	CENPS-CORT-201	127	+	10430450	10451627	115,209,113	5	118,124,34,67,251	0,3391,4206,9896,20926
1	10430749	10451650	CENPS-CORT-SL2	128	+	10430749	10451650	228,26,28	7	652,124,34,67,177,158,274	0,3092,3907,9597,11515,19415,20627
1	10430773	10442799	CENPS-204	128	+	10430773	10442799	77,175,74	5	628,124,34,67,535	0,3068,3883,9573,11491
1	10430778	10442630	CENPS-202	126	+	10430778	10442630	115,209,113	3	623,67,366	0,9568,11486
1	10440376	10442729	CENPS-203	127	+	10440376	10442729	115,209,113	2	37,465	0,1888
1	10450213	10451651	CORT-201	125	+	10450213	10451651	115,209,113	2	109,266	0,1172
1	10474953	10624477	PEX14-203	126	+	10474953	10624477	115,209,113	6	49,48,85,129,86,1459	0,20320,61259,124284,143378,148065
1	10474959	10630757	PEX14-201	127	+	10474959	10630757	115,209,113	9	43,48,85,129,86,103,98,92,1227	0,20314,61253,124278,143372,148059,149380,152312,154571
1	11012654	11024037	TARDBP-225	126	+	11012654	11024037	115,209,113	5	89,250,164,141,1914	0,1061,4189,6078,9469
1	11012659	11024037	TARDBP-201	128	+	11012659	11024037	77,175,74	6	84,250,164,141,171,1914	0,1056,4184,6073,7769,9464
1	11012661	11024037	TARDBP-203	112	+	11012661	11024037	115,209,113	5	82,250,141,171,1914	0,1054,6071,7767,9462
1	11012679	11024037	TARDBP-228	112	+	11012679	11024037	115,209,113	7	64,250,164,141,171,118,845	0,1036,4164,6053,7749,9444,10513
1	11013729	11024118	TARDBP-202	125	+	11013729	11024118	115,209,113	6	236,164,141,171,127,926	0,3114,5003,6699,8394,9463
1	11016890	11024188	TARDBP-218	125	+	11016890	11024188	115,209,113	5	117,141,171,118,996	0,1842,3538,5233,6302
1	11023492	11025484	TARDBP-209	127	+	11023492	11025484	115,209,113	2	843,375	0,1617
1	11273225	11286281	UBIAD1-SL1	128	+	11273225	11286281	228,26,28	3	498,237,638	0,598,12418
1	11273225	11287910	UBIAD1-202	128	+	11273225	11287910	77,175,74	2	835,2267	0,12418
1	11273228	11296926	UBIAD1-201	125	+	11273228	11296926	115,209,113	2	832,2054	0,21644
1	11654876	11662288	FBXO44-202	127	+	11654876	11662288	115,209,113	6	76,295,127,96,136,1159	0,929,3390,3656,3859,6253
1	11654908	11662289	FBXO44-204	128	+	11654908	11662289	77,175,74	5	44,295,98,136,1160	0,897,3358,3827,6221
1	11736120	11750766	AGTRAP-209	128	+	11736120	11750766	77,175,74	6	115,35,236,106,196,690	0,9682,9867,11319,12294,13956
1	11736137	11750760	AGTRAP-204	125	+	11736137	11750760	115,209,113	4	98,122,175,684	0,11286,12277,13939
1	11736137	11750767	AGTRAP-205	128	+	11736137	11750767	77,175,74	6	98,35,97,106,196,691	0,9665,9989,11302,12277,13939
1	11736139	11750765	AGTRAP-SL1	128	+	11736139	11750765	228,26,28	4	96,1743,196,689	0,9663,12275,13937
1	11736139	11750766	AGTRAP-201	128	+	11736139	11750766	77,175,74	5	96,35,106,196,690	0,9663,11300,12275,13937
1	11736167	11750767	AGTRAP-206	128	+	11736167	11750767	77,175,74	6	68,35,97,106,175,691	0,9635,9959,11272,12247,13909
1	11736172	11750767	AGTRAP-203	128	+	11736172	11750767	77,175,74	5	63,35,106,175,691	0,9630,11267,12242,13904
1	11746003	11750767	AGTRAP-213	125	+	11746003	11750767	115,209,113	4	220,106,196,691	0,1436,2411,4073
1	11806241	11829426	CLCN6-203	125	+	11806241	11829426	115,209,113	11	108,60,66,66,67,107,127,68,59,133,1321	0,889,9604,10373,13246,16453,17465,18244,19914,20847,21864
1	11806244	11841415	CLCN6-202	126	+	11806244	11841415	115,209,113	23	105,60,66,66,67,107,127,68,59,133,114,167,127,124,154,160,107,187,158,157,108,126,1273	0,886,9601,10370,13243,16450,17462,18241,19911,20844,21861,22213,22951,27270,27632,27991,28239,29722,30754,31098,32090,32290,33898
1	11806247	11821137	CLCN6-207	123	+	11806247	11821137	115,209,113	6	102,60,66,66,67,776	0,883,9598,10367,13240,14114
1	11934721	11975536	PLOD1-201	128	+	11934721	11975536	77,175,74	19	134,92,134,164,113,64,98,102,132,122,105,126,142,114,66,105,147,126,884	0,13254,15051,15635,17901,20108,22195,23120,23794,25924,28810,29453,29922,30758,31529,32265,35948,38150,39931
1	11972885	11975514	PLOD1-207	112	+	11972885	11975514	115,209,113	2	112,862	0,1767
1	11980445	12013500	MFN2-SL1	128	+	11980445	12013500	228,26,28	20	39,145,68,179,136,163,125,109,108,154,68,122,127,105,103,221,156,197,135,2005	0,1524,2077,8719,12109,15710,16851,18324,18542,20955,21323,21536,23546,24063,24379,25265,26092,26607,29146,31050
1	11980445	12013501	MFN2-201	128	+	11980445	12013501	77,175,74	19	39,145,179,136,163,125,109,108,154,68,122,127,105,103,221,156,197,135,2006	0,1524,8719,12109,15710,16851,18324,18542,20955,21323,21536,23546,24063,24379,25265,26092,26607,29146,31050
1	11980446	12013506	MFN2-203	128	+	11980446	12013506	77,175,74	18	38,179,136,163,125,109,108,154,68,122,127,105,103,221,156,197,135,2011	0,8718,12108,15709,16850,18323,18541,20954,21322,21535,23545,24062,24378,25264,26091,26606,29145,31049
1	12019488	12032038	MIIP-201	128	+	12019488	12032038	77,175,74	10	64,196,348,85,109,59,130,97,138,317	0,2156,2606,3344,9544,9734,10276,10539,11777,12233
1	12019497	12032037	MIIP-SL1	128	+	12019497	12032037	228,26,28	9	55,196,348,85,109,672,97,138,316	0,2147,2597,3335,9535,9725,10530,11768,12224
1	12464917	12510361	VPS13D-212	128	+	12464917	12510361	77,175,74	4	332,132,241,1469	0,32582,41935,43975
1	13583831	13617954	PDPN-201;PDPN-211;PDPN-212	126	+	13583831	13617954	115,209,113	6	269,134,130,39,116,2050	0,23341,26555,29855,30468,32073
1	13583832	13617949	PDPN-202	128	+	13583832	13617949	77,175,74	6	268,134,130,39,106,2045	0,23340,26554,29854,30467,32072
1	13583883	13617932	PDPN-209	126	+	13583883	13617932	115,209,113	5	217,134,130,39,3633	0,23289,26503,29803,30416
1	13749426	13774965	PRDM2-210	123	+	13749426	13774965	115,209,113	2	61,1888	0,23651
1	13749435	13823496	PRDM2-213	125	+	13749435	13823496	115,209,113	5	52,56,111,144,338	0,19682,23642,66991,73723
1	15152567	15220475	TMEM51-202	128	+	15152567	15220475	77,175,74	4	217,73,537,1150	0,57922,62327,66758
1	15152593	15220428	TMEM51-204;TMEM51-206	128	+	15152593	15220428	77,175,74	3	191,537,1103	0,62301,66732
1	15153768	15220472	TMEM51-203	128	+	15153768	15220472	77,175,74	3	186,537,1147	0,61126,65557
1	15153791	15220426	TMEM51-201	127	+	15153791	15220426	115,209,113	4	163,73,537,1101	0,56698,61103,65534
1	15526855	15568463	DNAJC16-210	126	+	15526855	15568463	115,209,113	14	103,67,340,185,105,159,131,184,183,77,81,99,171,686	0,7381,9619,17543,19911,21414,32670,35286,37073,37427,39063,39226,40243,40922
1	15526871	15568472	DNAJC16-202	126	+	15526871	15568472	115,209,113	15	87,185,67,340,185,105,159,131,184,183,77,81,99,171,695	0,2216,7365,9603,17527,19895,21398,32654,35270,37057,37411,39047,39210,40227,40906
1	15565195	15568464	DNAJC16-208	125	+	15565195	15568464	115,209,113	2	2074,687	0,2582
1	15617559	15629590	DDI2-205	121	+	15617559	15629590	115,209,113	2	249,2922	0,9109
1	15758777	15785410	FBLIM1-202	128	+	15758777	15785410	77,175,74	9	71,190,270,188,103,170,179,118,863	0,5718,6186,8598,9750,11631,15840,18392,25770
1	15777180	15785352	FBLIM1-212	126	+	15777180	15785352	115,209,113	2	107,805	0,7367
1	15938737	15939650	SPEN-205	126	+	15938737	15939650	115,209,113	2	139,355	0,558
1	16048862	16057305	CLCNKB-201	128	+	16048862	16057305	77,175,74	13	383,85,102,85,174,70,111,214,134,89,84,87,437	0,755,952,1653,2012,2615,2847,3335,4776,6572,6812,7559,8006
1	16048991	16057305	CLCNKB-SL1	128	+	16048991	16057305	228,26,28	14	40,126,85,102,85,174,70,111,214,134,89,84,87,437	0,128,626,823,1524,1883,2486,2718,3206,4647,6443,6683,7430,7877
1	16367234	16396358	SZRD1-203	127	+	16367234	16396358	115,209,113	3	74,292,1321	0,25956,27803
1	16367240	16396364	SZRD1-201	128	+	16367240	16396364	77,175,74	4	68,50,255,1327	0,24134,25987,27797
1	16367241	16396360	SZRD1-202	128	+	16367241	16396360	77,175,74	3	67,255,1323	0,25986,27796
1	16440741	16460067	NECAP2-204	125	+	16440741	16460067	115,209,113	9	112,101,105,82,109,117,178,76,1226	0,2890,7128,7318,8351,9383,11096,15076,18100
1	16440744	16441602	NECAP2-205	128	+	16440744	16441602	77,175,74	2	109,437	0,421
1	16440744	16460075	NECAP2-201	128	+	16440744	16460075	77,175,74	8	109,101,105,82,109,178,76,1234	0,2887,7125,7315,8348,11093,15073,18097
1	16454127	16460075	NECAP2-211	125	+	16454127	16460075	115,209,113	2	1766,1234	0,4714
1	16740301	16752344	CROCCP4-202	126	+	16740301	16752344	115,209,113	2	96,1831	0,10212
1	17618381	17697866	ARHGEF10L-203	128	+	17618381	17697866	77,175,74	20	141,107,78,180,117,93,174,146,182,116,128,101,122,87,224,155,149,175,123,1019	0,957,3482,4614,6005,7574,8948,13939,16453,19506,20180,21820,30172,36254,37497,38172,46065,69191,76776,78466
1	17694503	17697866	ARHGEF10L-209	125	+	17694503	17697866	115,209,113	2	777,1019	0,2344
1	19210394	19243272	AL035413.1-SL1	128	+	19210394	19243272	228,26,28	3	165,1284,54	0,29862,32824
1	19210399	19240698	AL035413.1-201	128	+	19210399	19240698	77,175,74	2	160,442	0,29857
1	19251805	19259262	MRTO4-201	128	+	19251805	19259262	77,175,74	8	58,59,104,82,68,152,77,582	0,2976,4142,5258,5648,6027,6671,6875
1	19251805	19260124	MRTO4-SL1	128	+	19251805	19260124	228,26,28	9	58,59,104,82,68,152,77,297,83	0,2976,4142,5258,5648,6027,6671,6875,8236
1	19251875	19259441	MRTO4-SL2	128	+	19251875	19259441	228,26,28	8	373,59,104,82,68,152,77,761	0,2906,4072,5188,5578,5957,6601,6805
1	19257614	19259422	MRTO4-202	127	+	19257614	19259422	115,209,113	3	370,77,742	0,862,1066
1	19312323	19329288	PQLC2-202	128	+	19312323	19329288	77,175,74	9	35,161,242,130,88,143,93,186,717	0,405,5276,12309,13171,13921,14207,14903,16248
1	19312345	19329281	PQLC2-201	128	+	19312345	19329281	77,175,74	8	544,242,130,88,143,93,186,710	0,5254,12287,13149,13899,14185,14881,16226
1	19597018	19626622	MINOS1-201	128	+	19597018	19626622	77,175,74	4	91,48,110,236	0,25081,26455,29368
1	19597019	19626623	MINOS1-203	112	+	19597019	19626623	115,209,113	5	90,79,48,110,237	0,20238,25080,26454,29367
1	19597027	19626625	MINOS1-205	112	+	19597027	19626625	115,209,113	5	82,185,48,110,239	0,3759,25072,26446,29359
1	19597031	19626618	MINOS1-209	127	+	19597031	19626618	115,209,113	5	78,48,110,241,232	0,25068,26442,28360,29355
1	19597033	19626620	MINOS1-210	112	+	19597033	19626620	115,209,113	3	76,110,234	0,26440,29353
1	20633482	20651314	PINK1-201	128	+	20633482	20651314	77,175,74	8	453,288,101,183,164,128,237,881	0,4359,6409,11007,12077,15022,15512,16951
1	20645608	20651314	PINK1-202	64	+	20645608	20651314	115,209,113	4	115,128,237,881	0,2896,3386,4825
1	21440144	21484886	NBPF3-201	127	+	21440144	21484886	115,209,113	18	204,272,70,314,145,210,103,215,73,206,52,164,52,173,52,173,52,1744	0,4803,25942,26851,28296,28543,30487,31424,32698,33235,34755,37999,39204,39906,40785,41452,42339,42998
1	21440146	21484895	NBPF3-SL1	128	+	21440146	21484895	228,26,28	19	202,272,83,70,128,145,210,103,215,73,206,52,164,52,173,52,173,52,1753	0,4801,25588,25940,27035,28294,28541,30485,31422,32696,33233,34753,37997,39202,39904,40783,41450,42337,42996
1	21440147	21484899	NBPF3-202	127	+	21440147	21484899	115,209,113	15	201,272,210,103,215,73,206,52,164,52,173,52,173,52,1757	0,4800,28540,30484,31421,32695,33232,34752,37996,39201,39903,40782,41449,42336,42995
1	22025510	22031217	LINC00339-212	126	+	22025510	22031217	115,209,113	3	133,121,938	0,1903,4769
1	22025510	22031219	LINC00339-202	128	+	22025510	22031219	77,175,74	2	133,940	0,4769
1	22052691	22091690	CDC42-202	126	+	22052691	22091690	115,209,113	7	51,126,155,73,110,198,263	0,21402,25737,29030,33747,33977,38736
1	22052710	22090605	CDC42-201	128	+	22052710	22090605	77,175,74	6	32,155,73,110,198,663	0,25718,29011,33728,33958,37232
1	22451987	22530679	ZBTB40-202	127	+	22451987	22530679	115,209,113	18	17,766,134,193,143,193,137,202,134,169,459,207,165,215,163,87,227,4478	0,37892,39412,49504,50311,54061,56013,56542,57112,59191,59688,60936,65312,68073,69508,70389,72230,74214
1	22710843	22913752	EPHB2-203	127	+	22710843	22913752	115,209,113	16	200,65,685,156,336,125,163,109,68,123,248,216,150,194,156,291	0,70577,73548,152193,154033,171515,182040,184628,185567,195143,195866,197109,198178,199538,201600,202618
1	23019517	23083684	KDM1A-201	128	+	23019517	23083684	77,175,74	19	430,166,134,79,93,107,82,95,143,91,135,74,112,133,188,115,128,147,506	0,10951,30869,34243,35551,36414,37966,39555,49021,49543,51707,52606,53774,57710,59472,60035,61928,62702,63661
1	23368986	23371779	ZNF436-AS1-203	128	+	23368986	23371779	77,175,74	2	527,641	0,2152
1	23369045	23371780	ZNF436-AS1-202	128	+	23369045	23371780	77,175,74	3	468,71,268	0,2093,2467
1	23369191	23371782	ZNF436-AS1-206	128	+	23369191	23371782	77,175,74	2	133,644	0,1947
1	23369202	23371782	ZNF436-AS1-SL1	128	+	23369202	23371782	228,26,28	3	122,71,270	0,1936,2310
1	23369211	23371780	ZNF436-AS1-SL2	128	+	23369211	23371780	228,26,28	3	113,71,416	0,1927,2153
1	23691807	23696415	RPL11-201	128	+	23691807	23696415	77,175,74	6	22,151,107,132,111,72	0,801,1999,2852,3990,4536
1	23692607	23695016	RPL11-202	126	+	23692607	23695016	115,209,113	3	152,107,357	0,1199,2052
1	23692607	23695878	RPL11-203	126	+	23692607	23695878	115,209,113	4	152,107,132,81	0,1199,2052,3190
1	23692607	23696415	RPL11-205	128	+	23692607	23696415	77,175,74	5	152,107,132,111,72	0,1199,2052,3190,3736
1	23743478	23759905	ELOA-201;ELOA-204;ELOA-203	128	+	23743478	23759905	77,175,74	11	100,57,107,1186,112,156,98,181,112,173,394	0,5542,6363,7366,8928,10621,10884,12364,12795,13474,16033
1	23778418	23788228	PITHD1-201	128	+	23778418	23788228	77,175,74	6	295,44,78,105,109,954	0,1019,1445,7256,7896,8856
1	23791144	23795537	LYPLA2-210	127	+	23791144	23795537	115,209,113	9	106,104,32,66,48,74,102,174,856	0,1512,1863,2006,2560,2918,3079,3282,3537
1	23791180	23795535	LYPLA2-205	128	+	23791180	23795535	77,175,74	10	70,104,32,66,48,71,74,102,174,854	0,1476,1827,1970,2524,2679,2882,3043,3246,3501
1	23791971	23795535	LYPLA2-SL1	128	+	23791971	23795535	228,26,28	10	46,104,32,66,48,71,74,102,174,854	0,685,1036,1179,1733,1888,2091,2252,2455,2710
1	23793722	23795520	LYPLA2-201	125	+	23793722	23795520	115,209,113	6	30,71,74,102,174,839	0,137,340,501,704,959
1	23959151	23963279	PNRC2-203	125	+	23959151	23963279	115,209,113	3	105,206,1840	0,1777,2288
1	23959830	23963439	PNRC2-201	128	+	23959830	23963439	77,175,74	3	168,206,2000	0,1098,1609
1	23959837	23963442	PNRC2-202	112	+	23959837	23963442	115,209,113	3	143,206,2003	0,1091,1602
1	23960949	23963439	PNRC2-204	64	+	23960949	23963439	115,209,113	2	185,2000	0,490
1	24151547	24160452	NCRNA00001-1	128	+	24151547	24160452	228,26,28	3	192,181,3198	0,3464,5707
1	24415791	24420086	NIPAL3-207	128	+	24415791	24420086	77,175,74	2	113,796	0,3499
1	24415792	24422490	NIPAL3-206	127	+	24415792	24422490	115,209,113	3	112,350,677	0,3498,6021
1	24415803	24471574	NIPAL3-204	128	+	24415803	24471574	77,175,74	12	101,350,69,172,60,146,97,136,89,64,95,2589	0,3487,24368,26251,29381,33677,37604,40334,43084,44677,48222,53182
1	24503032	24535162	RCAN3-202	125	+	24503032	24535162	115,209,113	5	118,254,174,172,70	0,11281,28185,30050,32060
1	24643277	24648944	SRRM1-223	125	+	24643277	24648944	115,209,113	6	70,90,123,130,143,86	0,2706,3389,3801,4746,5581
1	24643285	24652483	SRRM1-207	127	+	24643285	24652483	115,209,113	7	62,77,123,171,116,118,50	0,2711,3381,5573,6685,8213,9148
1	24643292	24650020	SRRM1-217	128	+	24643292	24650020	77,175,74	6	55,90,123,130,171,50	0,2691,3374,3786,5566,6678
1	24643297	24650019	SRRM1-SL1	128	+	24643297	24650019	228,26,28	5	50,90,123,1951,49	0,2686,3369,3781,6673
1	24643298	24650015	SRRM1-205	128	+	24643298	24650015	77,175,74	4	49,90,2363,45	0,2685,3368,6672
1	24643298	24671416	SRRM1-212	128	+	24643298	24671416	77,175,74	17	49,90,123,171,116,208,195,120,275,81,87,145,42,111,465,196,31	0,2685,3368,5560,6672,8110,9135,9614,11556,17420,18011,19361,19884,23516,25824,26821,28087
1	24643298	24673260	SRRM1-201	128	+	24643298	24673260	77,175,74	17	49,90,123,171,116,208,195,120,275,81,87,145,111,465,196,210,1079	0,2685,3368,5560,6672,8110,9135,9614,11556,17420,18011,19361,23516,25824,26821,28087,28883
1	24643299	24648913	SRRM1-206	128	+	24643299	24648913	77,175,74	4	48,90,123,1835	0,2684,3367,3779
1	24643299	24673262	SRRM1-202	128	+	24643299	24673262	77,175,74	18	48,90,123,171,116,208,195,120,275,81,87,145,42,111,465,196,210,1081	0,2684,3367,5559,6671,8109,9134,9613,11555,17419,18010,19360,19883,23515,25823,26820,28086,28882
1	24643302	24650034	SRRM1-SL2	128	+	24643302	24650034	228,26,28	6	45,90,123,1088,171,64	0,2681,3364,3776,5556,6668
1	24652521	24662702	SRRM1-220	126	+	24652521	24662702	115,209,113	6	107,120,275,81,87,43	0,391,2333,8197,8788,10138
1	24654853	24663066	SRRM1-214	125	+	24654853	24663066	115,209,113	4	276,81,87,407	0,5865,6456,7806
1	24666846	24669585	SRRM1-216	121	+	24666846	24669585	115,209,113	2	79,463	0,2276
1	24745431	24844310	CLIC4-202	126	+	24745431	24844310	115,209,113	7	194,110,126,107,182,1815,181	0,52310,68662,81578,94428,95341,98698
1	24745446	24844267	CLIC4-201	128	+	24745446	24844267	77,175,74	6	179,110,126,107,182,3495	0,52295,68647,81563,94413,95326
1	24745456	24797846	CLIC4-203	126	+	24745456	24797846	115,209,113	2	169,105	0,52285
1	25338317	25360986	TMEM50A-206	128	+	25338317	25360986	77,175,74	6	139,106,68,93,61,327	0,2156,13308,14564,18475,22342
1	25338328	25360986	TMEM50A-201	128	+	25338328	25360986	77,175,74	7	128,106,113,68,93,61,327	0,2145,4632,13297,14553,18464,22331
1	25338333	25360986	TMEM50A-205	112	+	25338333	25360986	115,209,113	5	123,68,93,61,327	0,13292,14548,18459,22326
1	25338336	25360994	TMEM50A-203	128	+	25338336	25360994	77,175,74	6	120,106,113,68,61,335	0,2137,4624,13289,18456,22323
1	25430898	25498731	TMEM57-201	127	+	25430898	25498731	115,209,113	11	280,142,127,124,179,502,159,183,121,175,468	0,15863,17909,23360,25754,27492,53217,54714,58274,60511,67365
1	25543629	25568882	LDLRAP1-201	126	+	25543629	25568882	115,209,113	9	157,143,113,115,73,84,131,35,2035	0,10292,11230,13523,19014,19440,20031,21543,23218
1	25563114	25568879	LDLRAP1-205	125	+	25563114	25568879	115,209,113	4	39,131,35,2032	0,546,2058,3733
1	25563661	25568882	LDLRAP1-204	127	+	25563661	25568882	115,209,113	2	157,2048	0,3173
1	25618241	25784444	MAN1C1-203	128	+	25618241	25784444	77,175,74	12	96,97,116,81,95,118,94,116,220,173,116,782	0,68198,128426,131013,135242,140350,145632,153415,159863,162698,164343,165421
1	25781063	25785914	MAN1C1-206	128	+	25781063	25785914	77,175,74	3	49,116,2252	0,1521,2599
1	25800325	25815782	SELENON-203	126	+	25800325	25815782	115,209,113	12	88,118,134,210,125,138,82,189,106,113,102,235	0,717,4816,8254,8700,9357,11128,11365,12361,13555,13751,15222
1	25819952	25825824	MTFR1L-213	125	+	25819952	25825824	115,209,113	2	77,2806	0,3066
1	25819967	25832934	MTFR1L-SL1	128	+	25819967	25832934	228,26,28	6	62,730,110,212,322,1014	0,3051,6334,6647,9541,11953
1	25819967	25832934	MTFR1L-204	128	+	25819967	25832934	77,175,74	7	62,110,105,110,212,286,1014	0,3051,3676,6334,6647,9577,11953
1	25819972	25832934	MTFR1L-203	128	+	25819972	25832934	77,175,74	7	57,110,105,110,212,322,1014	0,3046,3671,6329,6642,9536,11948
1	25819973	25832940	MTFR1L-215	112	+	25819973	25832940	115,209,113	7	56,110,128,110,212,322,1020	0,3045,3647,6328,6641,9535,11947
1	25819978	25832935	MTFR1L-210	128	+	25819978	25832935	77,175,74	7	51,110,105,110,212,213,1015	0,3040,3665,6323,6636,9639,11942
1	25820179	25832933	MTFR1L-202	112	+	25820179	25832933	115,209,113	7	235,110,105,110,212,322,1013	0,2839,3464,6122,6435,9329,11741
1	25823016	25832933	MTFR1L-207	128	+	25823016	25832933	77,175,74	6	112,105,110,212,213,1013	0,627,3285,3598,6601,8904
1	25826662	25832935	MTFR1L-214	126	+	25826662	25832935	115,209,113	3	164,322,1015	0,2846,5258
1	26021787	26036444	EXTL1-201	128	+	26021787	26036444	77,175,74	11	1638,94,108,120,133,107,90,87,161,169,1280	0,7405,7812,8688,9344,9672,10608,11441,11908,13048,13377
1	26021789	26036444	EXTL1-SL1	128	+	26021789	26036444	228,26,28	10	1636,94,120,133,107,90,87,161,169,1280	0,7403,8686,9342,9670,10606,11439,11906,13046,13375
1	26111170	26125529	PDIK1L-204;PDIK1L-203	126	+	26111170	26125529	115,209,113	3	250,302,3693	0,3121,10666
1	26111830	26125533	PDIK1L-201	128	+	26111830	26125533	77,175,74	3	85,302,3697	0,2461,10006
1	26159015	26162625	FAM110D-201	128	+	26159015	26162625	77,175,74	2	111,1414	0,2196
1	26169919	26170865	ZNF593-202	128	+	26169919	26170865	77,175,74	3	264,63,291	0,498,655
1	26169921	26170658	ZNF593-201	127	+	26169921	26170658	115,209,113	2	262,241	0,496
1	26234211	26278805	CEP85-201	128	+	26234211	26278805	77,175,74	14	99,77,153,695,134,118,186,153,155,94,51,108,226,1670	0,5550,9954,20959,23385,23931,25405,34271,35248,36802,37809,40752,42323,42924
1	26234227	26278805	CEP85-SL2	128	+	26234227	26278805	228,26,28	13	83,77,153,695,134,118,186,153,155,1058,108,226,1670	0,5534,9938,20943,23369,23915,25389,34255,35232,36786,40736,42307,42908
1	26254593	26255229	CEP85-207	125	+	26254593	26255229	115,209,113	2	239,59	0,577
1	26254621	26278804	CEP85-SL1	128	+	26254621	26278804	228,26,28	12	211,695,134,118,186,153,155,94,51,108,226,1669	0,549,2975,3521,4995,13861,14838,16392,17399,20342,21913,22514
1	26257503	26278804	CEP85-203	127	+	26257503	26278804	115,209,113	10	227,118,186,153,155,94,51,108,226,1669	0,639,2113,10979,11956,13510,14517,17460,19031,19632
1	26280071	26281520	SH3BGRL3-202	126	+	26280071	26281520	115,209,113	2	132,756	0,693
1	26280082	26281518	SH3BGRL3-201	128	+	26280082	26281518	77,175,74	3	121,168,461	0,682,975
1	26432312	26471291	DHDDS-209	127	+	26432312	26471291	115,209,113	9	64,118,117,166,117,102,115,108,2397	0,578,5855,10395,14003,15246,25478,27724,36582
1	26432325	26433673	DHDDS-219	123	+	26432325	26433673	115,209,113	2	51,783	0,565
1	26432325	26439262	DHDDS-211	125	+	26432325	26439262	115,209,113	3	51,118,1095	0,565,5842
1	26432325	26471291	DHDDS-201	128	+	26432325	26471291	77,175,74	9	51,118,117,143,117,102,115,108,2397	0,565,5842,10405,13990,15233,25465,27711,36569
1	26432330	26469195	DHDDS-216	125	+	26432330	26469195	115,209,113	8	46,118,117,143,117,115,108,301	0,560,5837,10400,13985,25460,27706,36564
1	26432335	26471290	DHDDS-217	127	+	26432335	26471290	115,209,113	8	41,118,117,143,102,115,108,2396	0,555,5832,10395,15223,25455,27701,36559
1	26432342	26448656	DHDDS-203	123	+	26432342	26448656	115,209,113	6	34,118,117,143,117,1098	0,548,5825,10388,13973,15216
1	26432384	26470270	DHDDS-SL2	128	+	26432384	26470270	228,26,28	9	108,118,117,143,117,102,115,108,1376	0,506,5783,10346,13931,15174,25406,27652,36510
1	26432402	26471288	DHDDS-SL1	128	+	26432402	26471288	228,26,28	9	116,118,117,143,117,102,115,108,2394	0,488,5765,10328,13913,15156,25388,27634,36492
1	26472494	26475966	HMGN2-203	112	+	26472494	26475966	115,209,113	6	133,103,30,51,96,854	0,988,1208,1590,2077,2618
1	26472505	26475958	HMGN2-206	126	+	26472505	26475958	115,209,113	6	122,45,115,51,96,846	0,977,1197,1579,2066,2607
1	26472507	26475968	HMGN2-204	112	+	26472507	26475968	115,209,113	5	120,250,51,96,856	0,975,1577,2064,2605
1	26472508	26475964	HMGN2-201	128	+	26472508	26475964	77,175,74	6	119,45,30,51,96,852	0,974,1194,1576,2063,2604
1	26472510	26475962	HMGN2-202	126	+	26472510	26475962	115,209,113	5	117,45,433,96,850	0,972,1192,2061,2602
1	26472510	26475966	HMGN2-210	126	+	26472510	26475966	115,209,113	6	76,45,30,51,96,854	0,972,1192,1574,2061,2602
1	26472512	26475968	HMGN2-208	112	+	26472512	26475968	115,209,113	4	115,653,96,856	0,970,2059,2600
1	26473401	26475594	HMGN2-209	127	+	26473401	26475594	115,209,113	2	734,1023	0,1170
1	26473480	26475966	HMGN2-205	126	+	26473480	26475966	115,209,113	5	47,30,51,96,854	0,222,604,1091,1632
1	26787966	26798393	PIGV-SL1	128	+	26787966	26798393	228,26,28	4	23,135,1122,831	0,2792,6146,9596
1	26787977	26798393	PIGV-201	128	+	26787977	26798393	77,175,74	4	291,135,1122,831	0,2781,6135,9585
1	26788239	26798297	PIGV-202	125	+	26788239	26798297	115,209,113	4	580,135,1122,735	0,2519,5873,9323
1	26921755	26946395	NUDC-201	128	+	26921755	26946395	77,175,74	9	174,78,204,66,117,195,84,119,266	0,2333,19701,19997,20904,21115,23634,23812,24374
1	26945644	26946392	NUDC-204	64	+	26945644	26946392	115,209,113	2	42,263	0,485
1	26994501	27000648	TRNP1-201	128	+	26994501	27000648	77,175,74	2	111,802	0,5345
1	27322211	27336399	TMEM222-203	112	+	27322211	27336399	115,209,113	5	180,85,32,97,2249	0,8508,9858,11746,11939
1	27322254	27336396	TMEM222-207	112	+	27322254	27336396	115,209,113	7	137,85,32,97,131,88,1018	0,8465,9815,11703,11896,12412,13124
1	27322268	27336398	TMEM222-211;TMEM222-201;TMEM222-210	128	+	27322268	27336398	77,175,74	6	123,85,32,97,131,1020	0,8451,9801,11689,11882,13110
1	27322269	27336398	TMEM222-202	128	+	27322269	27336398	77,175,74	7	122,85,153,32,97,131,1020	0,8450,8715,9800,11688,11881,13109
1	27334003	27336400	TMEM222-206	125	+	27334003	27336400	115,209,113	3	51,131,1022	0,147,1375
1	27392612	27395809	GPR3-201	128	+	27392612	27395809	77,175,74	2	125,2016	0,1181
1	27725998	27761602	FAM76A-207	127	+	27725998	27761602	115,209,113	8	163,65,55,153,158,87,136,2077	0,1473,6604,8032,18655,23069,29196,33527
1	27726001	27761813	FAM76A-203	128	+	27726001	27761813	77,175,74	8	160,65,55,153,158,136,102,1319	0,1470,6601,8029,18652,29193,33524,34493
1	27726019	27761706	FAM76A-204	128	+	27726019	27761706	77,175,74	9	142,65,55,153,158,87,136,102,1212	0,1452,6583,8011,18634,23048,29175,33506,34475
1	27773251	27803328	STX12-203	128	+	27773251	27803328	77,175,74	4	174,70,100,1651	0,16310,20281,28426
1	27773251	27823845	STX12-201	128	+	27773251	27823845	77,175,74	9	174,70,100,138,44,106,73,83,1615	0,16310,20281,28426,36994,38911,44599,46398,48979
1	27817597	27823770	STX12-SL1	128	+	27817597	27823770	228,26,28	4	63,73,83,1540	0,253,2052,4633
1	27830815	27851519	PPP1R8-SL1	128	+	27830815	27851519	228,26,28	7	76,61,76,221,145,65,1427	0,1940,7961,10198,12370,16212,19277
1	27830816	27851523	PPP1R8-202	128	+	27830816	27851523	77,175,74	7	75,61,154,221,145,65,1431	0,1939,7882,10197,12369,16211,19276
1	27934993	27956479	SMPDL3B-201	127	+	27934993	27956479	115,209,113	7	251,214,98,144,173,181,531	0,10238,14071,18221,19360,20690,20955
1	27935001	27959150	SMPDL3B-202	128	+	27935001	27959150	77,175,74	8	243,214,98,144,173,181,134,675	0,10230,14063,18213,19352,20682,20947,23474
1	27959992	27968093	XKR8-201	128	+	27959992	27968093	77,175,74	3	370,197,1591	0,3504,6510
1	28236154	28238096	ATPIF1-204	112	+	28236154	28238096	115,209,113	3	116,92,336	0,206,1606
1	28236154	28238096	ATPIF1-201	128	+	28236154	28238096	77,175,74	3	116,92,260	0,206,1682
1	28236154	28238096	ATPIF1-202	128	+	28236154	28238096	77,175,74	2	116,1736	0,206
1	28259523	28282482	SESN2-201	128	+	28259523	28282482	77,175,74	10	414,66,198,183,213,151,119,191,145,1767	0,9659,12150,12760,13057,13834,14516,15301,19573,21192
1	28329028	28335968	MED18-202	127	+	28329028	28335968	115,209,113	4	152,139,651,175	0,1568,5388,6765
1	28329040	28335039	MED18-201	128	+	28329040	28335039	77,175,74	3	140,139,623	0,1556,5376
1	28329042	28335961	MED18-SL1	128	+	28329042	28335961	228,26,28	4	138,139,744,253	0,1554,5374,6666
1	28329073	28335960	MED18-SL2	128	+	28329073	28335960	228,26,28	4	107,139,607,138	0,1523,5343,6749
1	28369721	28497686	PHACTR4-202	128	+	28369721	28497686	77,175,74	14	104,54,174,81,165,387,598,185,154,56,62,138,77,1153	0,37688,89363,90490,95963,96660,103832,106385,110729,119448,121229,121928,123293,126812
1	28369725	28466632	PHACTR4-203	126	+	28369725	28466632	115,209,113	6	100,54,174,81,165,251	0,37684,89359,90486,95959,96656
1	28369741	28466630	PHACTR4-205	126	+	28369741	28466630	115,209,113	7	84,54,24,174,81,165,249	0,37668,88090,89343,90470,95943,96640
1	28369743	28497684	PHACTR4-SL1	128	+	28369743	28497684	228,26,28	15	82,54,24,174,81,165,387,598,185,154,56,62,138,77,1151	0,37666,88088,89341,90468,95941,96638,103810,106363,110707,119426,121207,121906,123271,126790
1	28438156	28497688	PHACTR4-201	125	+	28438156	28497688	115,209,113	13	274,174,81,165,387,598,185,154,56,62,138,77,1155	0,20928,22055,27528,28225,35397,37950,42294,51013,52794,53493,54858,58377
1	28505986	28538147	RCC1-204	125	+	28505986	28538147	115,209,113	12	98,33,76,82,178,180,97,123,156,120,153,316	0,2141,2843,23871,25826,26184,29063,29271,29884,30275,30760,31845
1	28506009	28509631	SNHG3-201	128	+	28506009	28509631	77,175,74	3	75,33,802	0,2118,2820
1	28506042	28509353	SNHG3-203	125	+	28506042	28509353	115,209,113	2	42,1226	0,2085
1	28506565	28509627	SNHG3-202	64	+	28506565	28509627	115,209,113	2	1595,798	0,2264
1	28518259	28538980	RCC1-202	128	+	28518259	28538980	77,175,74	10	49,82,188,180,97,123,156,120,153,1149	0,11598,13543,13911,16790,16998,17611,18002,18487,19572
1	28553095	28577757	TRNAU1AP-201	128	+	28553095	28577757	77,175,74	9	42,98,100,53,132,120,163,34,258	0,544,7537,8250,11607,14198,18080,18771,24404
1	28553099	28578539	TRNAU1AP-SL1	128	+	28553099	28578539	228,26,28	10	38,98,100,53,132,120,163,34,130,1040	0,540,7533,8246,11603,14194,18076,18767,21489,24400
1	28560683	28577774	TRNAU1AP-206	125	+	28560683	28577774	115,209,113	8	49,53,132,120,163,34,130,275	0,662,4019,6610,10492,11183,13905,16816
1	28668781	28714908	GMEB1-201	128	+	28668781	28714908	77,175,74	10	58,158,113,125,104,158,132,138,123,836	0,14801,21292,22803,24160,28145,33656,35410,41738,45291
1	28668788	28715299	GMEB1-203	128	+	28668788	28715299	77,175,74	10	51,158,83,125,104,158,132,138,123,1227	0,14794,21315,22796,24153,28138,33649,35403,41731,45284
1	28683581	28714875	GMEB1-204	128	+	28683581	28714875	77,175,74	9	159,113,125,104,158,132,138,123,803	0,6492,8003,9360,13345,18856,20610,26938,30491
1	28736945	28743789	YTHDF2-207	126	+	28736945	28743789	115,209,113	4	202,25,80,1387	0,712,1313,5457
1	28736951	28769448	YTHDF2-208	126	+	28736951	28769448	115,209,113	4	208,80,1584,520	0,1307,5451,31977
1	28736952	28769125	YTHDF2-201	128	+	28736952	28769125	77,175,74	5	195,25,80,1584,197	0,705,1306,5450,31976
1	28736961	28769134	YTHDF2-SL1	128	+	28736961	28769134	228,26,28	4	186,25,80,206	0,696,1297,31967
1	28737119	28769134	YTHDF2-206	126	+	28737119	28769134	115,209,113	4	563,80,1584,206	0,1139,5283,31809
1	28887085	28993369	EPB41-210	125	+	28887085	28993369	115,209,113	3	125,458,40	0,100362,106244
1	29323371	29326799	PTPRU-207	127	+	29323371	29326799	115,209,113	4	125,158,136,1201	0,259,1819,2227
1	31297011	31364876	ZCCHC17-206	127	+	31297011	31364876	115,209,113	7	64,121,58,92,101,146,845	0,13032,22097,41945,49628,51817,67020
1	31297024	31364917	ZCCHC17-201	128	+	31297024	31364917	77,175,74	8	51,121,58,101,92,101,146,886	0,13019,22084,40150,41932,49615,51804,67007
1	31297029	31364144	ZCCHC17-SL2	128	+	31297029	31364144	228,26,28	8	67,121,58,101,92,101,146,113	0,13014,22079,40145,41927,49610,51799,67002
1	31297030	31364934	ZCCHC17-SL1	128	+	31297030	31364934	228,26,28	8	45,121,58,101,92,101,146,880	0,13013,22078,40144,41926,49609,51798,67024
1	31297034	31364930	ZCCHC17-204	128	+	31297034	31364930	77,175,74	9	41,121,70,58,101,92,101,146,899	0,13009,21132,22074,40140,41922,49605,51794,66997
1	31297035	31348961	ZCCHC17-203	127	+	31297035	31348961	115,209,113	8	40,121,70,58,101,92,101,133	0,13008,21131,22073,40139,41921,49604,51793
1	31297083	31364931	ZCCHC17-202	128	+	31297083	31364931	77,175,74	8	130,121,58,101,92,101,146,900	0,12960,22025,40091,41873,49556,51745,66948
1	32013870	32043868	KHDRBS1-202	128	+	32013870	32043868	77,175,74	9	507,125,117,147,134,202,68,59,1342	0,16427,17653,19317,23039,23964,24681,25644,28656
1	32013887	32060848	KHDRBS1-203	127	+	32013887	32060848	115,209,113	11	490,125,117,147,134,202,68,59,193,60,686	0,16410,17636,19300,23022,23947,24664,25627,28639,31443,46275
1	32072931	32102854	TMEM39B-203	127	+	32072931	32102854	115,209,113	7	120,127,220,337,188,121,424	0,2019,2671,18743,21852,27510,29499
1	32072946	32102861	TMEM39B-201	128	+	32072946	32102861	77,175,74	9	105,127,220,84,155,337,188,121,431	0,2004,2656,3816,4217,18728,21837,27495,29484
1	32072966	32102859	TMEM39B-SL1	128	+	32072966	32102859	228,26,28	10	85,127,220,84,155,337,188,103,121,429	0,1984,2636,3796,4197,18708,21817,22693,27475,29464
1	32108055	32171435	KPNA6-204	127	+	32108055	32171435	115,209,113	14	79,134,75,100,95,132,89,100,164,79,126,128,179,729	0,46532,48797,49290,50211,51344,52559,53891,54305,55179,58049,59113,61826,62651
1	32108059	32173150	KPNA6-201	128	+	32108059	32173150	77,175,74	14	75,134,93,100,95,132,89,100,164,79,126,128,179,2444	0,46528,48793,49286,50207,51340,52555,53887,54301,55175,58045,59109,61822,62647
1	32108074	32172784	KPNA6-SL1	128	+	32108074	32172784	228,26,28	15	60,110,134,93,100,95,132,89,100,164,79,126,128,179,2078	0,31680,46513,48778,49271,50192,51325,52540,53872,54286,55160,58030,59094,61807,62632
1	32179738	32197662	TXLNA-202	126	+	32179738	32197662	115,209,113	11	38,201,336,92,171,195,120,75,93,96,2761	0,575,1503,4786,8215,10316,12572,12918,13469,14326,15163
1	32180113	32198282	TXLNA-201	126	+	32180113	32198282	115,209,113	10	401,336,92,171,195,120,75,93,96,3381	0,1128,4411,7840,9941,12197,12543,13094,13951,14788
1	32200643	32205384	CCDC28B-SL1	128	+	32200643	32205384	228,26,28	5	66,187,167,23,191	0,1269,3235,3954,4550
1	32200647	32205380	CCDC28B-201	128	+	32200647	32205380	77,175,74	6	62,187,167,194,23,187	0,1265,3231,3538,3950,4546
1	32200651	32205374	CCDC28B-202	127	+	32200651	32205374	115,209,113	5	58,187,167,194,777	0,1261,3227,3534,3946
1	32201682	32205384	CCDC28B-205	127	+	32201682	32205384	115,209,113	4	417,167,23,191	0,2196,2915,3511
1	32201700	32205384	CCDC28B-SL2	128	+	32201700	32205384	228,26,28	6	102,187,167,194,23,191	0,212,2178,2485,2897,3493
1	32205667	32208680	IQCC-201	128	+	32205667	32208680	77,175,74	5	56,144,253,119,1441	0,486,841,1334,1572
1	32205677	32208681	IQCC-203	125	+	32205677	32208681	115,209,113	4	46,608,119,1442	0,476,1324,1562
1	32222408	32231599	EIF3I-202	128	+	32222408	32231599	77,175,74	11	36,93,88,66,150,128,111,90,74,93,485	0,129,1625,2001,3762,3994,6090,6318,6726,8518,8706
1	32222541	32228797	EIF3I-203	125	+	32222541	32228797	115,209,113	7	89,88,66,150,128,111,71	0,1492,1868,3629,3861,5957,6185
1	32292127	32333623	HDAC1-201	128	+	32292127	32333623	77,175,74	14	91,113,118,75,139,142,93,109,141,109,131,153,49,607	0,10493,24537,32351,34811,35408,36940,38450,38640,39346,39548,39962,40573,40889
1	32292142	32327069	HDAC1-203	125	+	32292142	32327069	115,209,113	5	76,113,118,75,131	0,10478,24522,32336,34796
1	32328631	32333625	HDAC1-206	125	+	32328631	32333625	115,209,113	7	2055,141,109,131,153,49,609	0,2136,2842,3044,3458,4069,4385
1	32352710	32354391	TSSK3-204	125	+	32352710	32354391	115,209,113	2	92,936	0,745
1	32465053	32487062	AL033529.1-SL1	128	+	32465053	32487062	228,26,28	3	52,179,1962	0,15837,20047
1	32465072	32485878	ZBTB8B-201	128	+	32465072	32485878	77,175,74	4	33,1032,179,778	0,5511,15818,20028
1	32539436	32601050	ZBTB8A-202	128	+	32539436	32601050	77,175,74	5	136,82,824,170,964	0,14022,53494,55617,60650
1	32539457	32601046	ZBTB8A-201	128	+	32539457	32601046	77,175,74	5	115,82,824,170,779	0,14001,53473,55596,60810
1	32651207	32652488	RBBP4-209	124	+	32651207	32652488	115,209,113	2	115,575	0,706
1	32651209	32680647	RBBP4-202	128	+	32651209	32680647	77,175,74	12	113,148,146,174,116,161,127,78,77,58,111,1008	0,704,6217,17015,17529,17762,18021,18276,21240,21432,21581,28430
1	32651213	32657947	RBBP4-216	112	+	32651213	32657947	115,209,113	3	109,148,521	0,700,6213
1	32651227	32668252	RBBP4-203	112	+	32651227	32668252	115,209,113	4	95,148,146,28	0,686,6199,16997
1	32651237	32680643	RBBP4-201	125	+	32651237	32680643	115,209,113	12	85,148,146,174,116,161,127,78,77,58,111,118	0,676,6189,16987,17501,17734,17993,18248,21212,21404,21553,29288
1	32754013	32768877	KIAA1522-205	128	+	32754013	32768877	77,175,74	4	167,171,56,226	0,13773,14048,14638
1	32817636	32856190	S100PBP-202	128	+	32817636	32856190	77,175,74	7	53,117,833,89,104,88,267	0,7676,8461,10356,12327,35442,38287
1	32817793	32856192	S100PBP-SL1	128	+	32817793	32856192	228,26,28	7	53,117,833,89,104,88,269	0,7519,8304,10199,12170,35285,38130
1	32817795	32826706	S100PBP-207	125	+	32817795	32826706	115,209,113	3	51,117,609	0,7517,8302
1	32853103	32856179	S100PBP-205	125	+	32853103	32856179	115,209,113	2	63,256	0,2820
1	33081158	33120522	AZIN2-204	128	+	33081158	33120522	77,175,74	11	140,118,177,174,173,135,166,163,113,215,479	0,232,1019,2795,10891,12123,13389,15548,16908,36743,38885
1	33256393	33280415	ZNF362-203	125	+	33256393	33280415	115,209,113	4	261,64,247,292	0,19706,19954,23730
1	33279666	33281718	ZNF362-202	125	+	33279666	33281718	115,209,113	2	791,132	0,1920
1	33472644	33490022	ZSCAN20-203	125	+	33472644	33490022	115,209,113	4	47,527,187,908	0,6534,15820,16470
1	33472649	33495652	ZSCAN20-201	128	+	33472649	33495652	77,175,74	8	42,527,187,77,85,678,429,1435	0,6529,15815,16465,16868,18375,20537,21568
1	34848731	34852463	AL122010.1-201	122	+	34848731	34852463	115,209,113	2	2418,1172	0,2560
1	35079378	35113990	ZMYM1-201	128	+	35079378	35113990	77,175,74	10	64,170,73,250,175,213,154,141,44,1014	0,14535,16440,17938,24916,25178,30915,32393,32708,33598
1	35079386	35114636	ZMYM1-202	127	+	35079386	35114636	115,209,113	9	56,73,250,175,213,154,141,44,1660	0,16432,17930,24908,25170,30907,32385,32700,33590
1	35079395	35113599	ZMYM1-SL1	128	+	35079395	35113599	228,26,28	10	47,170,73,250,175,213,109,141,44,623	0,14518,16423,17921,24899,25161,30943,32376,32691,33581
1	35079395	35115054	ZMYM1-209	128	+	35079395	35115054	77,175,74	11	47,122,170,73,250,175,213,154,141,44,2078	0,13924,14518,16423,17921,24899,25161,30898,32376,32691,33581
1	35403348	35408937	ZMYM4-206	125	+	35403348	35408937	115,209,113	3	1846,96,930	0,2024,4659
1	35557805	35566770	NCDN-201	128	+	35557805	35566770	77,175,74	8	78,68,141,969,242,225,143,1544	0,350,1301,2520,4586,5396,5961,7421
1	35557822	35566770	NCDN-202	126	+	35557822	35566770	115,209,113	7	401,141,969,242,225,143,1544	0,1284,2503,4569,5379,5944,7404
1	35808183	35854264	AGO4-201	127	+	35808183	35854264	115,209,113	18	252,166,121,182,137,135,88,148,120,129,134,185,160,316,135,102,200,768	0,8698,14678,17129,17495,17742,18564,23243,23628,23873,24253,25806,27650,32981,33432,41973,42670,45313
1	35931142	36056072	AGO3-203	128	+	35931142	36056072	77,175,74	19	303,172,121,209,137,135,88,148,120,123,134,185,160,91,195,135,102,200,436	0,14549,35812,40881,42232,73198,77547,77754,78332,82487,82772,95971,103031,105034,108647,109164,112304,123803,124494
1	36088898	36093929	ADPRHL2-201	128	+	36088898	36093929	77,175,74	6	217,97,208,185,101,833	0,2345,2719,3011,3523,4198
1	36088898	36093930	ADPRHL2-SL1	128	+	36088898	36093930	228,26,28	5	217,208,185,101,834	0,2719,3011,3523,4198
1	36179512	36180845	MAP7D1-208	127	+	36179512	36180845	115,209,113	4	45,91,194,598	0,153,361,735
1	36224426	36303908	THRAP3-201	126	+	36224426	36303908	115,209,113	12	79,103,168,907,705,173,112,85,188,199,144,113	0,34955,58106,61941,64633,66947,68171,69424,72156,76459,77126,79369
1	36224472	36303908	THRAP3-203	125	+	36224472	36303908	115,209,113	13	33,132,103,168,907,697,173,112,85,188,199,144,113	0,498,34909,58060,61895,64595,66901,68125,69378,72110,76413,77080,79323
1	37474580	37484366	ZC3H12A-201	128	+	37474580	37484366	77,175,74	6	49,478,140,235,107,1630	0,881,5709,7020,7853,8156
1	37556951	37557955	DNALI1-204	126	+	37556951	37557955	115,209,113	2	124,353	0,651
1	37556956	37565160	DNALI1-201	128	+	37556956	37565160	77,175,74	6	119,146,170,179,165,135	0,646,2370,4600,5124,8069
1	37557567	37565886	DNALI1-205	125	+	37557567	37565886	115,209,113	2	4678,861	0,7458
1	37561605	37566855	DNALI1-203	126	+	37561605	37566855	115,209,113	3	130,165,1830	0,475,3420
1	37692503	37709714	CDCA8-201	128	+	37692503	37709714	77,175,74	11	75,109,129,41,73,86,65,96,127,87,1393	0,172,401,3406,6401,7932,9250,10748,12937,14474,15818
1	37692526	37709710	CDCA8-202	128	+	37692526	37709710	77,175,74	10	258,129,41,73,86,65,96,127,87,1389	0,378,3383,6378,7909,9227,10725,12914,14451,15795
1	37808259	37809452	C1orf122-204	128	+	37808259	37809452	77,175,74	3	47,202,475	0,271,718
1	37808611	37809451	C1orf122-202	128	+	37808611	37809451	77,175,74	2	121,474	0,366
1	38012719	38016420	UTP11-203	125	+	38012719	38016420	115,209,113	2	146,62	0,3639
1	38012734	38023801	UTP11-201	128	+	38012734	38023801	77,175,74	8	131,62,103,114,94,131,111,257	0,3624,4933,5729,6324,6518,9964,10810
1	38017720	38023801	UTP11-204	125	+	38017720	38023801	115,209,113	6	50,114,94,131,111,257	0,743,1338,1532,4978,5824
1	38859967	38919426	AL139260.1-SL1	128	+	38859967	38919426	228,26,28	4	272,89,115,253	0,53572,55185,59206
1	38859978	38876361	AL139260.1-202	126	+	38859978	38876361	115,209,113	2	261,421	0,15962
1	38859997	38919432	AL139260.1-201	127	+	38859997	38919432	115,209,113	4	242,78,89,259	0,15943,53542,59176
1	38991275	39005881	AKIRIN1-203	112	+	38991275	39005881	115,209,113	4	325,141,72,1837	0,6895,12071,12769
1	38991275	39005884	AKIRIN1-201	127	+	38991275	39005884	115,209,113	4	325,135,72,1840	0,9696,12071,12769
1	38991288	39005882	AKIRIN1-202	128	+	38991288	39005882	77,175,74	5	312,141,135,72,1838	0,6882,9683,12058,12756
1	39026348	39034613	NDUFS5-201	128	+	39026348	39034613	77,175,74	3	50,218,222	0,2374,8043
1	39204940	39261763	MACF1-SL2	128	+	39204940	39261763	228,26,28	7	191,62,90,96,78,93,1374	0,26241,45073,46905,49357,52995,55449
1	39204985	39261768	MACF1-SL1	128	+	39204985	39261768	228,26,28	6	146,62,90,78,93,1379	0,26196,45028,49312,52950,55404
1	39458469	39464918	MACF1-226	121	+	39458469	39464918	115,209,113	4	780,163,155,1307	0,2162,3413,5142
1	39468225	39484730	MACF1-225	125	+	39468225	39484730	115,209,113	3	507,212,114	0,11572,16391
1	39738887	39742168	PPIE-213	126	+	39738887	39742168	115,209,113	4	44,99,44,274	0,1277,2478,3007
1	39738887	39753696	PPIE-210	128	+	39738887	39753696	77,175,74	10	44,99,44,27,82,101,85,186,143,410	0,1277,2478,3007,4328,4936,6526,10015,14022,14399
1	39738889	39763908	PPIE-202	128	+	39738889	39763908	77,175,74	10	42,99,44,27,82,101,124,186,143,220	0,1275,2476,3005,4326,4934,6485,10013,14020,24799
1	39738891	39742165	PPIE-205	125	+	39738891	39742165	115,209,113	3	32,99,800	0,1273,2474
1	39738891	39763913	PPIE-SL1	128	+	39738891	39763913	228,26,28	11	40,99,44,27,82,101,124,186,143,135,263	0,1273,2474,3003,4324,4932,6483,10011,14018,23625,24759
1	39738892	39753698	PPIE-201	128	+	39738892	39753698	77,175,74	10	39,99,44,27,82,101,124,186,143,412	0,1272,2473,3002,4323,4931,6482,10010,14017,14394
1	39738893	39753692	PPIE-212	125	+	39738893	39753692	115,209,113	9	38,99,44,1403,101,124,186,143,406	0,1271,2472,3001,4930,6481,10009,14016,14393
1	39738897	39763908	PPIE-203	126	+	39738897	39763908	115,209,113	11	34,99,44,27,82,101,124,186,143,135,220	0,1267,2468,2997,4318,4926,6477,10005,14012,23619,24791
1	39738898	39763911	PPIE-SL2	128	+	39738898	39763911	228,26,28	10	33,99,44,27,82,101,124,186,143,261	0,1266,2467,2996,4317,4925,6476,10004,14011,24752
1	39955145	39969954	MFSD2A-202	128	+	39955145	39969954	77,175,74	14	240,135,125,124,79,158,91,122,84,84,113,144,177,450	0,1941,3555,10065,10325,10711,11455,11665,11940,12482,12658,13188,13423,14359
1	40040730	40072646	CAP1-205	127	+	40040730	40072646	115,209,113	13	53,110,95,78,144,86,110,178,185,124,83,144,1197	0,18606,19345,21004,23496,23743,25484,26809,28959,29428,29699,30105,30719
1	40040749	40072634	CAP1-203	96	+	40040749	40072634	115,209,113	13	34,122,104,78,144,86,110,178,185,124,83,144,1185	0,18587,19317,20985,23477,23724,25465,26790,28940,29409,29680,30086,30700
1	40040757	40072639	CAP1-206	128	+	40040757	40072639	77,175,74	13	44,122,104,78,144,86,110,178,185,124,83,144,1190	0,18579,19309,20977,23469,23716,25457,26782,28932,29401,29672,30078,30692
1	40040763	40072641	CAP1-201	127	+	40040763	40072641	115,209,113	13	38,122,95,78,144,86,110,178,185,124,83,144,1192	0,18573,19312,20971,23463,23710,25451,26776,28926,29395,29666,30072,30686
1	40069739	40072647	CAP1-217	64	+	40069739	40072647	115,209,113	5	135,124,83,144,1198	0,419,690,1096,1710
1	40070869	40072255	CAP1-219	64	+	40070869	40072255	115,209,113	2	110,806	0,580
1	40161391	40238164	RLF-SL1	128	+	40161391	40238164	228,26,28	7	245,82,133,203,137,142,2373	0,29380,34240,41020,61182,70125,74400
1	40161392	40236798	RLF-201	128	+	40161392	40236798	77,175,74	8	244,155,82,133,203,137,142,1007	0,27662,29379,34239,41019,61181,70124,74399
1	40258238	40294173	ZMPSTE24-201	128	+	40258238	40294173	77,175,74	10	156,147,87,117,153,142,185,105,144,1729	0,2600,9547,10180,11736,13655,23104,27686,32615,34206
1	40290919	40294166	ZMPSTE24-203	125	+	40290919	40294166	115,209,113	2	78,1722	0,1525
1	40373869	40423123	SMAP2-202	125	+	40373869	40423123	115,209,113	10	354,134,86,79,87,82,110,166,317,1148	0,32866,34783,35887,39146,40289,41402,42306,42910,48106
1	40374639	40422944	SMAP2-201	126	+	40374639	40422944	115,209,113	10	69,134,86,79,87,82,110,166,317,969	0,32096,34013,35117,38376,39519,40632,41536,42140,47336
1	40450088	40463714	ZFP69B-202	127	+	40450088	40463714	115,209,113	6	87,433,86,127,96,1294	0,567,4114,6856,7255,12332
1	40450094	40463714	ZFP69B-204	128	+	40450094	40463714	77,175,74	5	81,433,127,96,1294	0,561,6850,7249,12326
1	40450709	40463714	ZFP69B-201	127	+	40450709	40463714	115,209,113	5	379,86,127,96,1294	0,3493,6235,6634,11711
1	40508732	40516034	EXO5-206	127	+	40508732	40516034	115,209,113	2	157,1520	0,5782
1	40508746	40516036	EXO5-203	126	+	40508746	40516036	115,209,113	2	1044,1522	0,5768
1	40508755	40517450	EXO5-209	127	+	40508755	40517450	115,209,113	3	153,58,2936	0,977,5759
1	40508766	40516036	EXO5-204	128	+	40508766	40516036	77,175,74	4	142,175,58,1522	0,684,966,5748
1	40508766	40516037	EXO5-208	96	+	40508766	40516037	115,209,113	4	123,175,58,1523	0,684,966,5748
1	40508768	40516032	EXO5-202	128	+	40508768	40516032	77,175,74	4	109,175,58,1518	0,682,964,5746
1	40508769	40516034	EXO5-207	128	+	40508769	40516034	77,175,74	2	139,1520	0,5745
1	40508770	40516036	EXO5-201	127	+	40508770	40516036	115,209,113	3	107,58,1522	0,962,5744
1	40531600	40544671	ZNF684-202	125	+	40531600	40544671	115,209,113	5	187,39,127,96,275	0,1542,8985,10014,12796
1	40531645	40548162	ZNF684-SL1	128	+	40531645	40548162	228,26,28	4	142,39,96,1601	0,1497,9969,14916
1	40531648	40548161	ZNF684-203	128	+	40531648	40548161	77,175,74	5	139,39,127,96,1600	0,1494,8937,9966,14913
1	40531655	40548161	ZNF684-206	127	+	40531655	40548161	115,209,113	3	132,39,1600	0,1487,14906
1	40531662	40547896	ZNF684-204	126	+	40531662	40547896	115,209,113	4	125,127,96,1335	0,8923,9952,14899
1	40691709	40771590	NFYC-213	128	+	40691709	40771590	77,175,74	10	158,113,72,114,96,174,159,108,60,882	0,47126,55824,57863,61441,66411,71178,74886,77646,78999
1	40691714	40759533	NFYC-216	124	+	40691714	40759533	115,209,113	6	153,113,72,114,96,1413	0,47121,55819,57858,61436,66406
1	40691714	40771182	NFYC-210	125	+	40691714	40771182	115,209,113	11	153,113,72,114,96,174,159,108,57,60,474	0,47121,55819,57858,61436,66406,71173,74881,75203,77641,78994
1	40709368	40771595	NFYC-202	128	+	40709368	40771595	77,175,74	10	248,113,72,114,96,174,159,108,60,887	0,29467,38165,40204,43782,48752,53519,57227,59987,61340
1	40709382	40771596	NFYC-203	112	+	40709382	40771596	115,209,113	10	234,113,72,114,96,174,159,108,60,1200	0,29453,38151,40190,43768,48738,53505,57213,59973,61014
1	40738916	40759928	NFYC-220	123	+	40738916	40759928	115,209,113	5	32,72,114,96,1808	0,8617,10656,14234,19204
1	40769394	40771599	NFYC-218	127	+	40769394	40771599	115,209,113	2	21,1203	0,1002
1	40979699	41012554	CTPS1-SL1	128	+	40979699	41012554	228,26,28	17	130,179,171,101,117,84,81,152,133,89,95,63,44,232,145,94,897	0,3578,5121,7672,8894,11465,12065,16217,17694,21329,22460,23414,26351,28959,29745,30461,31958
1	40979700	41012556	CTPS1-202	128	+	40979700	41012556	77,175,74	19	129,179,171,101,117,84,81,152,133,89,95,63,44,97,56,97,145,94,899	0,3577,5120,7671,8893,11464,12064,16216,17693,21328,22459,23413,26350,27748,28958,29093,29744,30460,31957
1	40983387	41012552	CTPS1-201	127	+	40983387	41012552	115,209,113	18	69,171,101,117,84,81,152,133,89,95,63,44,97,56,97,145,94,895	0,1433,3984,5206,7777,8377,12529,14006,17641,18772,19726,22663,24061,25271,25406,26057,26773,28270
1	42380820	42415172	RIMKLA-202	128	+	42380820	42415172	77,175,74	5	277,231,87,204,689	0,18583,23690,29163,33663
1	42456113	42460398	PPCS-204	112	+	42456113	42460398	115,209,113	3	386,104,796	0,1133,3489
1	42456559	42457952	PPCS-202	123	+	42456559	42457952	115,209,113	2	514,706	0,687
1	42456559	42473380	PPCS-206	112	+	42456559	42473380	115,209,113	3	514,104,259	0,687,16562
1	42456561	42460399	PPCS-201	128	+	42456561	42460399	77,175,74	3	67,104,797	0,685,3041
1	42456561	42460400	PPCS-203	128	+	42456561	42460400	77,175,74	3	512,104,798	0,685,3041
1	42456565	42460408	PPCS-207	112	+	42456565	42460408	115,209,113	2	785,806	0,3037
1	42456958	42460401	PPCS-208	126	+	42456958	42460401	115,209,113	2	609,799	0,2644
1	42463309	42473380	CCDC30-210	112	+	42463309	42473380	115,209,113	2	908,259	0,9812
1	42463330	42483711	CCDC30-208	112	+	42463330	42483711	115,209,113	3	568,106,1049	0,17130,19332
1	42658427	42676754	PPIH-201	128	+	42658427	42676754	77,175,74	10	85,65,24,45,43,93,88,41,90,171	0,416,800,1094,2434,6435,7552,8119,8923,18156
1	42682427	42702348	YBX1-201	128	+	42682427	42702348	77,175,74	8	304,64,34,90,303,83,266,368	0,975,11062,13771,14214,14752,18353,19553
1	42682427	42702348	YBX1-SL1	128	+	42682427	42702348	228,26,28	5	83,58,83,266,368	0,14459,14752,18353,19553
1	42682428	42702348	YBX1-SL2	128	+	42682428	42702348	228,26,28	8	163,64,34,90,303,83,266,368	0,974,11061,13770,14213,14751,18352,19552
1	42683156	42702352	YBX1-203	127	+	42683156	42702352	115,209,113	7	209,34,90,303,83,266,372	0,10333,13042,13485,14023,17624,18824
1	42767289	42775524	C1orf50-201	128	+	42767289	42775524	77,175,74	5	101,116,87,132,316	0,219,6273,7447,7919
1	42767291	42775734	C1orf50-SL1	128	+	42767291	42775734	228,26,28	4	99,87,132,526	0,6271,7445,7917
1	42767294	42775732	C1orf50-SL2	128	+	42767294	42775732	228,26,28	4	96,109,132,524	0,6246,7442,7914
1	42846617	42852432	ZNF691-201;ZNF691-204	126	+	42846617	42852432	115,209,113	4	40,123,178,1483	0,2673,2947,4332
1	42846617	42852470	ZNF691-SL1	128	+	42846617	42852470	228,26,28	3	40,178,1521	0,2947,4332
1	42846619	42852395	ZNF691-205	125	+	42846619	42852395	115,209,113	3	38,123,1446	0,2671,4330
1	42846619	42852469	ZNF691-206	128	+	42846619	42852469	77,175,74	2	38,1520	0,4330
1	42849437	42852473	ZNF691-202	127	+	42849437	42852473	115,209,113	2	305,1524	0,1512
1	42959087	42974324	SLC2A1-AS1-201	124	+	42959087	42974324	115,209,113	3	490,146,351	0,11161,14886
1	43358981	43363185	CDC20-201	128	+	43358981	43363185	77,175,74	11	25,230,149,97,129,197,95,229,126,118,235	0,185,508,743,987,1211,1517,1751,2138,3213,3969
1	43359165	43363185	CDC20-202	128	+	43359165	43363185	77,175,74	10	231,149,97,129,197,95,229,126,118,235	0,324,559,803,1027,1333,1567,1954,3029,3785
1	43361130	43363184	CDC20-204	64	+	43361130	43363184	115,209,113	3	115,118,234	0,1064,1820
1	43389907	43404289	SZT2-212	125	+	43389907	43404289	115,209,113	3	88,126,689	0,13269,13693
1	43538198	43580063	PTPRF-202	127	+	43538198	43580063	115,209,113	6	79,136,146,142,189,1254	0,6832,15293,15601,31391,40611
1	43650149	43705475	KDM4A-201	128	+	43650149	43705475	77,175,74	22	103,177,176,115,194,50,104,138,248,200,371,121,182,205,77,56,109,186,171,120,93,1246	0,2987,5441,10148,12744,15546,16302,16804,17622,18950,21355,33534,38764,40695,41346,42106,43844,44559,47693,53467,53870,54080
1	43707542	43931156	ST3GAL3-208	128	+	43707542	43931156	77,175,74	12	151,148,48,43,93,95,64,96,187,147,147,1025	0,28690,84559,107348,130676,186840,190692,191625,191998,212861,213239,222589
1	43707543	43931156	ST3GAL3-209	128	+	43707543	43931156	77,175,74	11	150,148,43,93,95,64,96,187,147,147,1025	0,28689,107347,130675,186839,190691,191624,191997,212860,213238,222588
1	43707544	43931157	ST3GAL3-207	128	+	43707544	43931157	77,175,74	10	149,148,48,43,93,95,64,96,187,1026	0,28688,84557,107346,130674,186838,190690,191623,191996,222587
1	43920282	43931156	ST3GAL3-228	64	+	43920282	43931156	115,209,113	3	268,147,1025	0,499,9849
1	43947546	43967754	IPO13-202	127	+	43947546	43967754	115,209,113	19	138,737,141,142,167,121,148,182,163,144,81,138,97,53,67,59,90,182,169	0,1870,8773,9013,9263,9648,9855,10430,10886,11199,12702,13329,13619,16722,19028,19177,19383,19768,20039
1	43970008	43973367	DPH2-214	127	+	43970008	43973367	115,209,113	2	262,2772	0,587
1	43970009	43973367	DPH2-201	128	+	43970009	43973367	77,175,74	6	313,113,224,684,177,953	0,586,956,1377,2148,2405
1	43970010	43973367	DPH2-209	128	+	43970010	43973367	77,175,74	6	260,113,224,684,177,953	0,585,955,1376,2147,2404
1	43970014	43973367	DPH2-SL1	128	+	43970014	43973367	228,26,28	4	308,1475,177,953	0,581,2143,2400
1	43974959	43977428	ATP6V0B-212	126	+	43974959	43977428	115,209,113	2	1214,1127	0,1342
1	43974959	43978292	ATP6V0B-205	128	+	43974959	43978292	77,175,74	8	148,49,84,78,70,52,191,312	0,840,1130,1342,1630,1813,2066,3021
1	43974960	43977433	ATP6V0B-213	126	+	43974960	43977433	115,209,113	7	147,49,84,78,70,52,408	0,839,1129,1341,1629,1812,2065
1	43974960	43978291	ATP6V0B-201	128	+	43974960	43978291	77,175,74	7	147,84,78,70,52,191,311	0,1129,1341,1629,1812,2065,3020
1	43974965	43978291	ATP6V0B-211	112	+	43974965	43978291	115,209,113	6	1208,78,70,52,191,311	0,1336,1624,1807,2060,3015
1	43975798	43978292	ATP6V0B-208	126	+	43975798	43978292	115,209,113	7	50,84,78,70,52,191,312	0,291,503,791,974,1227,2182
1	43979414	43991157	B4GALT2-203	127	+	43979414	43991157	115,209,113	7	97,365,236,191,123,105,860	0,1694,2274,5450,5863,6102,10883
1	43991595	43996523	CCDC24-201	127	+	43991595	43996523	115,209,113	9	151,158,176,117,75,55,70,79,586	0,251,616,927,2294,3512,4005,4182,4342
1	43991782	43996519	CCDC24-SL2	128	+	43991782	43996519	228,26,28	8	222,235,117,75,55,70,79,582	0,370,740,2107,3325,3818,3995,4155
1	43991825	43996522	CCDC24-SL1	128	+	43991825	43996522	228,26,28	8	179,176,117,75,55,70,79,585	0,386,697,2064,3282,3775,3952,4112
1	44030437	44040432	AL139220.2-201	124	+	44030437	44040432	115,209,113	2	112,526	0,9469
1	44213465	44220671	DMAP1-202	128	+	44213465	44220671	77,175,74	11	62,110,96,196,159,168,186,72,73,293,113	0,283,884,1237,4845,5122,5590,5940,6340,6551,7093
1	44213467	44220671	DMAP1-201	128	+	44213467	44220671	77,175,74	11	60,150,96,196,159,168,186,72,73,293,113	0,241,882,1235,4843,5120,5588,5938,6338,6549,7091
1	44213498	44220671	DMAP1-203	128	+	44213498	44220671	77,175,74	10	360,96,196,159,168,186,72,73,293,113	0,851,1204,4812,5089,5557,5907,6307,6518,7060
1	44216650	44220672	DMAP1-214	64	+	44216650	44220672	115,209,113	7	1819,168,186,72,73,293,114	0,1937,2405,2755,3155,3366,3908
1	44632281	44650876	RNF220-212	126	+	44632281	44650876	115,209,113	10	104,44,133,97,91,56,79,109,75,173	0,3263,3748,12416,12713,12939,13128,17379,17601,18422
1	44648999	44650299	RNF220-211	125	+	44648999	44650299	115,209,113	2	770,417	0,883
1	44739846	44767734	KIF2C-202	128	+	44739846	44767734	77,175,74	21	156,95,102,49,123,123,101,96,55,163,91,64,92,143,205,111,68,106,114,124,638	0,1066,7537,7805,10595,13285,13886,14903,16082,16228,17709,18061,18202,19359,20433,20745,22069,22499,22698,26979,27250
1	44739863	44767734	KIF2C-SL1	128	+	44739863	44767734	228,26,28	20	139,95,102,49,123,101,96,55,163,91,64,92,143,205,111,68,106,114,124,638	0,1049,7520,7788,10578,13869,14886,16065,16211,17692,18044,18185,19342,20416,20728,22052,22482,22681,26962,27233
1	44775575	44778737	RPS8-202	128	+	44775575	44778737	77,175,74	6	25,107,100,176,130,162	0,458,1099,2038,2424,3000
1	44775577	44778736	RPS8-201	112	+	44775577	44778736	115,209,113	6	23,107,40,176,130,161	0,456,1097,2036,2422,2998
1	44776032	44778737	RPS8-207	128	+	44776032	44778737	77,175,74	5	108,100,176,130,162	0,642,1581,1967,2543
1	44777641	44778736	RPS8-203	126	+	44777641	44778736	115,209,113	3	148,130,161	0,358,934
1	44778009	44778737	RPS8-205	126	+	44778009	44778737	115,209,113	2	120,162	0,566
1	45012218	45015573	UROD-221	112	+	45012218	45015573	115,209,113	9	67,113,80,63,198,162,101,67,237	0,688,917,1073,1375,1690,2517,2721,3118
1	45012248	45015571	UROD-201	128	+	45012248	45015571	77,175,74	10	37,113,80,63,198,162,138,101,67,235	0,658,887,1043,1345,1660,2190,2487,2691,3088
1	45012253	45015571	UROD-SL1	128	+	45012253	45015571	228,26,28	10	32,163,80,63,198,162,138,101,67,235	0,603,882,1038,1340,1655,2185,2482,2686,3083
1	45012253	45015571	UROD-SL2	128	+	45012253	45015571	228,26,28	9	32,163,219,198,162,138,101,67,235	0,603,882,1340,1655,2185,2482,2686,3083
1	45012254	45013785	UROD-205	126	+	45012254	45013785	115,209,113	5	31,113,80,63,192	0,652,881,1037,1339
1	45012254	45013985	UROD-204	125	+	45012254	45013985	115,209,113	6	31,113,80,63,198,77	0,652,881,1037,1339,1654
1	45012255	45014041	UROD-218	125	+	45012255	45014041	115,209,113	6	30,163,80,63,198,133	0,601,880,1036,1338,1653
1	45012255	45015566	UROD-208	112	+	45012255	45015566	115,209,113	3	30,113,2431	0,651,880
1	45012854	45013791	UROD-220	125	+	45012854	45013791	115,209,113	4	165,80,63,198	0,281,437,739
1	45014439	45015573	UROD-212	126	+	45014439	45015573	115,209,113	4	137,101,67,237	0,296,500,897
1	45014939	45015574	UROD-210	125	+	45014939	45015574	115,209,113	2	67,238	0,397
1	45339762	45343967	TOE1-SL2	128	+	45339762	45343967	228,26,28	7	542,143,41,97,159,619,886	0,1310,1540,1710,2186,2621,3319
1	45340171	45343967	TOE1-201	128	+	45340171	45343967	77,175,74	8	133,143,41,97,159,260,160,886	0,901,1131,1301,1777,2212,2671,2910
1	45340176	45343961	TOE1-SL1	128	+	45340176	45343961	228,26,28	8	128,143,41,97,159,260,268,880	0,896,1126,1296,1772,2207,2558,2905
1	45500318	45509222	MMACHC-201	126	+	45500318	45509222	115,209,113	4	95,195,153,427	0,7037,7893,8477
1	45509416	45511256	MMACHC-202	127	+	45509416	45511256	115,209,113	2	92,1285	0,555
1	45550827	45570047	AKR1A1-SL1	128	+	45550827	45570047	228,26,28	11	49,190,128,90,120,152,196,200,73,87,157	0,138,1608,10961,15741,16041,17154,17657,18099,18315,19063
1	45550828	45570047	AKR1A1-214	128	+	45550828	45570047	77,175,74	10	48,190,90,120,152,196,200,73,87,157	0,137,10960,15740,16040,17153,17656,18098,18314,19062
1	45550853	45567822	AKR1A1-212	123	+	45550853	45567822	115,209,113	3	302,120,954	0,15715,16015
1	45550871	45570048	AKR1A1-SL2	128	+	45550871	45570048	228,26,28	8	284,90,120,152,196,73,87,158	0,10917,15697,15997,17110,18055,18271,19019
1	45550883	45567825	AKR1A1-204	124	+	45550883	45567825	115,209,113	4	272,90,120,957	0,10905,15685,15985
1	45550928	45570047	AKR1A1-201	128	+	45550928	45570047	77,175,74	9	227,90,120,152,196,200,73,87,157	0,10860,15640,15940,17053,17556,17998,18214,18962
1	45551062	45570047	AKR1A1-202	128	+	45551062	45570047	77,175,74	10	93,128,90,120,152,196,200,73,87,157	0,1373,10726,15506,15806,16919,17422,17864,18080,18828
1	45567981	45570045	AKR1A1-210	112	+	45567981	45570045	115,209,113	5	196,200,73,87,155	0,503,945,1161,1909
1	45568417	45570045	AKR1A1-206	126	+	45568417	45570045	115,209,113	3	582,87,155	0,725,1473
1	45569140	45570047	AKR1A1-207	125	+	45569140	45570047	115,209,113	2	89,157	0,750
1	45584044	45607382	NASP-208	127	+	45584044	45607382	115,209,113	5	161,48,81,110,62	0,7178,20891,22437,23276
1	45584045	45607358	NASP-207	128	+	45584045	45607358	77,175,74	5	160,48,111,81,877	0,7177,18209,20890,22436
1	45584045	45607373	NASP-217	126	+	45584045	45607373	115,209,113	7	160,48,73,111,81,110,53	0,7177,16339,18209,20890,22436,23275
1	45584045	45618244	NASP-201	128	+	45584045	45618244	77,175,74	15	160,48,111,81,110,1017,80,86,74,189,167,57,78,129,184	0,7177,18209,20890,22436,23275,29123,30050,30247,30967,31259,32291,32580,33417,34015
1	45584047	45618240	NASP-202	128	+	45584047	45618240	77,175,74	14	158,48,111,81,110,80,86,74,189,167,57,78,129,180	0,7175,18207,20888,22434,29121,30048,30245,30965,31257,32289,32578,33415,34013
1	45611875	45618245	NASP-210	64	+	45611875	45618245	115,209,113	9	1373,86,74,189,167,57,78,129,185	0,2220,2417,3137,3429,4461,4750,5587,6185
1	45617471	45618240	NASP-209	112	+	45617471	45618240	115,209,113	2	120,180	0,589
1	45688189	45694430	TMEM69-SL1	128	+	45688189	45694430	228,26,28	3	64,137,1227	0,2784,5014
1	45688191	45694430	TMEM69-202	128	+	45688191	45694430	77,175,74	2	84,1227	0,5012
1	45688193	45694431	TMEM69-201	128	+	45688193	45694431	77,175,74	3	82,137,1228	0,2780,5010
1	46203353	46221184	LURAP1-201	128	+	46203353	46221184	77,175,74	2	271,1486	0,16345
1	46247753	46278472	RAD54L-201	126	+	46247753	46278472	115,209,113	18	655,87,120,61,136,70,289,125,151,127,75,131,111,124,79,180,164,401	0,758,2246,10932,12210,12788,12973,13507,19705,22905,24712,24918,25601,25870,26384,26784,30063,30318
1	46303693	46316773	UQCRH-204	112	+	46303693	46316773	115,209,113	4	127,43,162,222	0,5407,6461,12858
1	46303700	46316772	UQCRH-205	128	+	46303700	46316772	77,175,74	5	120,27,148,162,221	0,5400,6196,6454,12851
1	46303701	46316772	UQCRH-201	128	+	46303701	46316772	77,175,74	4	119,27,162,221	0,5399,6453,12850
1	46303702	46316772	UQCRH-SL1	128	+	46303702	46316772	228,26,28	3	118,162,221	0,6452,12849
1	46303727	46309992	UQCRH-203	125	+	46303727	46309992	115,209,113	2	93,892	0,5373
1	46310188	46316773	UQCRH-202	64	+	46310188	46316773	115,209,113	2	128,222	0,6363
1	46340789	46361813	NSUN4-201	126	+	46340789	46361813	115,209,113	5	130,344,161,125,244	0,4011,12078,19914,20780
1	46340801	46342005	NSUN4-203	126	+	46340801	46342005	115,209,113	2	118,683	0,521
1	46340808	46361813	NSUN4-204	126	+	46340808	46361813	115,209,113	6	111,344,155,161,125,244	0,3992,6112,12059,19895,20761
1	46340809	46360821	NSUN4-206	125	+	46340809	46360821	115,209,113	5	110,344,155,161,118	0,3991,6111,12058,19894
1	46343813	46361807	NSUN4-207	125	+	46343813	46361807	115,209,113	6	481,162,155,161,125,238	0,987,3107,9054,16890,17756
1	47023578	47050748	CYP4X1-201	128	+	47023578	47050748	77,175,74	12	416,142,45,128,128,155,107,191,134,65,83,749	0,6411,7857,9662,12227,12438,15081,15763,22888,24986,25843,26421
1	47333792	47377771	CMPK1-202	127	+	47333792	47377771	115,209,113	5	324,156,141,97,1068	0,34676,39174,41404,42911
1	47333907	47378824	CMPK1-203	128	+	47333907	47378824	77,175,74	6	209,147,153,77,97,2121	0,34561,39047,41001,41289,42796
1	50968809	50974633	CDKN2C-203	128	+	50968809	50974633	77,175,74	3	1090,140,741	0,1548,5083
1	50970262	50974626	CDKN2C-202	128	+	50970262	50974626	77,175,74	2	235,734	0,3630
1	51236515	51273104	RNF11-201	128	+	51236515	51273104	77,175,74	3	364,170,1954	0,33440,34635
1	51269983	51273100	RNF11-202	64	+	51269983	51273100	115,209,113	2	142,1950	0,1167
1	51617096	51788394	OSBPL9-203	128	+	51617096	51788394	77,175,74	24	125,51,79,77,96,48,30,51,39,91,105,160,113,119,86,172,85,111,68,141,79,92,136,680	0,34894,52337,96906,128439,129613,131272,133048,139223,143593,144770,148725,154973,155508,159736,164067,165462,166818,167167,167345,168711,169429,170256,170618
1	51617096	51788396	OSBPL9-SL1	128	+	51617096	51788396	228,26,28	23	125,51,79,77,96,48,30,51,91,105,160,113,119,86,172,85,111,68,141,79,92,136,682	0,34894,52337,96906,128439,129613,131272,133048,143593,144770,148725,154973,155508,159736,164067,165462,166818,167167,167345,168711,169429,170256,170618
1	51617096	51788397	OSBPL9-205	128	+	51617096	51788397	77,175,74	24	125,51,79,77,69,96,48,30,51,91,105,160,113,119,86,172,85,111,68,141,79,92,136,683	0,34894,52337,96906,123046,128439,129613,131272,133048,143593,144770,148725,154973,155508,159736,164067,165462,166818,167167,167345,168711,169429,170256,170618
1	51617097	51788428	OSBPL9-215	127	+	51617097	51788428	115,209,113	23	124,51,77,96,48,30,51,39,91,105,160,113,119,86,172,85,111,68,141,79,92,136,714	0,34893,96905,128438,129612,131271,133047,139222,143592,144769,148724,154972,155507,159735,164066,165461,166817,167166,167344,168710,169428,170255,170617
1	51729856	51788396	OSBPL9-201	128	+	51729856	51788396	77,175,74	20	145,96,48,30,51,91,105,160,113,119,86,172,85,111,68,141,79,92,136,682	0,15679,16853,18512,20288,30833,32010,35965,42213,42748,46976,51307,52702,54058,54407,54585,55951,56669,57496,57858
1	51729857	51788396	OSBPL9-207	128	+	51729857	51788396	77,175,74	20	267,96,48,30,51,91,105,160,113,119,86,172,85,111,68,141,79,92,136,682	0,15678,16852,18511,20287,30832,32009,35964,42212,42747,46975,51306,52701,54057,54406,54584,55950,56668,57495,57857
1	51729857	51788396	OSBPL9-222	128	+	51729857	51788396	77,175,74	21	267,96,48,30,51,39,91,105,160,113,119,86,172,85,111,68,141,79,92,136,682	0,15678,16852,18511,20287,26462,30832,32009,35964,42212,42747,46975,51306,52701,54057,54406,54584,55950,56668,57495,57857
1	51760310	51788391	OSBPL9-210	112	+	51760310	51788391	115,209,113	15	470,105,160,113,119,86,172,85,111,68,141,79,92,136,677	0,1556,5511,11759,12294,16522,20853,22248,23604,23953,24131,25497,26215,27042,27404
1	52056270	52086144	BTF3L4-204	126	+	52056270	52086144	115,209,113	5	109,67,114,202,33	0,3564,8554,27069,29841
1	52056302	52064912	BTF3L4-206	125	+	52056302	52064912	115,209,113	3	77,67,88	0,3532,8522
1	52056307	52087152	BTF3L4-203	112	+	52056307	52087152	115,209,113	7	72,67,232,114,202,60,441	0,3527,4120,8517,27032,29804,30404
1	52056313	52088381	BTF3L4-205	128	+	52056313	52088381	77,175,74	5	66,67,114,60,1670	0,3521,8511,29798,30398
1	52056313	52088382	BTF3L4-202	128	+	52056313	52088382	77,175,74	5	66,114,202,60,1671	0,8511,27026,29798,30398
1	52056314	52088382	BTF3L4-201	128	+	52056314	52088382	77,175,74	6	65,67,114,202,60,1671	0,3520,8510,27025,29797,30397
1	52404605	52408652	PRPF38A-203	125	+	52404605	52408652	115,209,113	3	274,160,84	0,1074,3963
1	52404607	52418178	PRPF38A-202	127	+	52404607	52418178	115,209,113	8	272,38,111,113,27,98,49,1531	0,1072,7906,9271,10013,10154,10730,12040
1	52404609	52417020	PRPF38A-201	128	+	52404609	52417020	77,175,74	10	270,160,122,86,111,113,27,98,49,373	0,1070,3959,6505,7904,9269,10011,10152,10728,12038
1	52404611	52417020	PRPF38A-SL1	128	+	52404611	52417020	228,26,28	9	268,160,122,86,111,113,98,49,373	0,1068,3957,6503,7902,9267,10150,10726,12036
1	52602390	52606883	GPX7-202	125	+	52602390	52606883	115,209,113	2	157,200	0,4293
1	52602397	52609045	GPX7-201	128	+	52602397	52609045	77,175,74	3	150,262,784	0,4286,5864
1	52726464	52821776	ZYG11B-201	126	+	52726464	52821776	115,209,113	14	219,166,755,141,177,69,100,51,162,48,198,53,98,338	0,29993,44555,53388,58412,63538,69827,70269,75354,75627,87071,87395,90067,94974
1	52927309	52994226	SCP2-217	112	+	52927309	52994226	115,209,113	12	156,58,72,132,65,127,64,87,151,148,108,969	0,14486,20699,23445,27430,34193,47459,49373,50907,53086,60719,65948
1	52927309	52994398	SCP2-202	127	+	52927309	52994398	115,209,113	11	156,58,72,65,127,64,87,151,148,108,1141	0,14486,20699,27430,34193,47459,49373,50907,53086,60719,65948
1	52927316	53051608	SCP2-203	112	+	52927316	53051608	115,209,113	16	149,58,72,132,65,127,64,87,151,148,108,154,103,130,80,1000	0,14479,20692,23438,27423,34186,47452,49366,50900,53079,60712,87573,100652,111600,120541,123292
1	53014959	53051606	SCP2-212	126	+	53014959	53051606	115,209,113	3	84,103,3749	0,13009,32898
1	53014963	53051592	SCP2-209	112	+	53014963	53051592	115,209,113	4	80,103,130,3735	0,13005,23953,32894
1	53014965	53051605	SCP2-205;SCP2-211	128	+	53014965	53051605	77,175,74	4	78,103,80,997	0,13003,32892,35643
1	53014965	53051606	SCP2-207	128	+	53014965	53051606	77,175,74	5	78,103,130,80,998	0,13003,23951,32892,35643
1	53014965	53051607	SCP2-206	112	+	53014965	53051607	115,209,113	5	78,94,130,80,999	0,13012,23951,32892,35643
1	53014974	53051604	SCP2-216	112	+	53014974	53051604	115,209,113	4	69,130,80,996	0,23942,32883,35634
1	53062212	53085492	PODN-202	128	+	53062212	53085492	77,175,74	13	96,190,56,367,94,65,110,157,116,658,149,208,980	0,1157,4599,7588,9322,12393,13649,14977,15472,16152,18515,19768,22300
1	53062212	53085493	PODN-207	127	+	53062212	53085493	115,209,113	12	96,56,357,94,65,110,157,116,658,149,208,981	0,4599,7598,9322,12393,13649,14977,15472,16152,18515,19768,22300
1	53062213	53073751	PODN-SL1	128	+	53062213	53073751	228,26,28	4	95,367,94,819	0,7587,9321,10719
1	53062214	53085491	PODN-201	128	+	53062214	53085491	77,175,74	11	94,367,94,65,110,157,116,658,149,208,979	0,7586,9320,12391,13647,14975,15470,16150,18513,19766,22298
1	53078631	53082804	PODN-205	125	+	53078631	53082804	115,209,113	3	391,184,824	0,2061,3349
1	53196805	53214194	CPT2-207	128	+	53196805	53214194	77,175,74	5	290,81,107,1236,931	0,3913,5517,13209,16458
1	53196814	53214189	CPT2-201	128	+	53196814	53214189	77,175,74	5	281,81,107,1305,926	0,3904,5508,13200,16449
1	53196819	53214194	CPT2-212	125	+	53196819	53214194	115,209,113	3	276,1305,931	0,13195,16444
1	53946406	53968164	LRRC42-201	128	+	53946406	53968164	77,175,74	8	143,487,132,119,89,114,85,500	0,5579,11742,13949,15627,15889,19889,21258
1	53946429	53968164	LRRC42-SL1	128	+	53946429	53968164	228,26,28	9	120,120,487,132,119,89,114,85,500	0,1432,5556,11719,13926,15604,15866,19866,21235
1	53946431	53968164	LRRC42-203	128	+	53946431	53968164	77,175,74	9	118,34,487,132,119,89,114,85,500	0,1356,5554,11717,13924,15602,15864,19864,21233
1	54053613	54096799	TCEANC2-201	126	+	54053613	54096799	115,209,113	5	145,144,142,194,515	0,767,15142,34983,42671
1	54053639	54057764	TCEANC2-SL1	128	+	54053639	54057764	228,26,28	3	119,144,389	0,741,3736
1	54054422	54097040	TCEANC2-202	125	+	54054422	54097040	115,209,113	4	102,142,194,756	0,14333,34174,41862
1	54200188	54225477	MRPL37-206	112	+	54200188	54225477	115,209,113	7	401,184,116,186,158,204,353	0,4829,5106,9757,12312,15952,24936
1	54200193	54218376	MRPL37-202	128	+	54200193	54218376	77,175,74	7	396,184,116,186,158,204,205	0,4824,5101,9752,12307,15947,17978
1	54200196	54218381	MRPL37-201	112	+	54200196	54218381	115,209,113	5	393,186,158,204,210	0,9749,12304,15944,17975
1	54548229	54635462	ACOT11-202	127	+	54548229	54635462	115,209,113	17	113,208,70,61,99,136,157,120,145,56,67,84,134,132,127,153,775	0,36425,37605,44316,45711,46326,49029,51066,53039,54439,55641,56116,56846,58904,59712,82504,86458
1	54548233	54610126	ACOT11-201	128	+	54548233	54610126	77,175,74	16	109,208,70,61,99,136,157,120,145,56,67,84,134,132,127,1170	0,36421,37601,44312,45707,46322,49025,51062,53035,54435,55637,56112,56842,58900,59708,60723
1	54548241	54610326	ACOT11-SL1	128	+	54548241	54610326	228,26,28	17	101,208,70,61,99,136,157,120,145,56,67,84,134,132,121,127,1370	0,36413,37593,44304,45699,46314,49017,51054,53027,54427,55629,56104,56834,58892,59394,59700,60715
1	54597263	54599860	ACOT11-203	125	+	54597263	54599860	115,209,113	2	152,565	0,2032
1	54607634	54610320	ACOT11-SL2	128	+	54607634	54610320	228,26,28	3	122,127,1364	0,307,1322
1	54700403	54711638	MROH7-202	127	+	54700403	54711638	115,209,113	7	58,180,156,123,103,63,1693	0,739,1686,2219,6031,8610,9542
1	54715865	54718732	TTC4-204	126	+	54715865	54718732	115,209,113	3	154,118,1241	0,734,1626
1	54715871	54742305	TTC4-201	128	+	54715871	54742305	77,175,74	10	148,118,162,78,125,87,215,82,83,895	0,728,1620,5291,6803,12474,15614,17757,21710,25539
1	54715875	54742305	TTC4-SL1	128	+	54715875	54742305	228,26,28	9	144,118,162,78,125,87,215,83,895	0,724,1616,5287,6799,12470,15610,21706,25535
1	56645360	56708717	PRKAA2-201	128	+	56645360	56708717	77,175,74	9	121,142,94,145,88,225,505,127,1243	0,29020,46033,46997,48404,50574,58610,60731,62114
1	59296783	59762720	FGGY-SL1	128	+	59296783	59762720	228,26,28	16	124,215,112,152,89,116,129,104,108,62,148,75,121,95,62,218	0,24752,43174,49463,81965,160177,215527,257340,311019,329204,341444,363435,370499,377255,461147,465719
1	59297096	59762724	FGGY-201	128	+	59297096	59762724	77,175,74	16	54,215,112,152,89,116,129,104,108,62,148,75,121,95,62,222	0,24439,42861,49150,81652,159864,215214,257027,310706,328891,341131,363122,370186,376942,460834,465406
1	59393173	59762726	FGGY-SL2	128	+	59393173	59762726	228,26,28	12	121,116,129,104,108,62,148,75,121,95,62,224	0,63787,119137,160950,214629,232814,245054,267045,274109,280865,364757,369329
1	59701572	59762721	FGGY-SL3	128	+	59701572	59762721	228,26,28	3	115,62,219	0,56358,60930
1	59814974	59872974	HOOK1-201	128	+	59814974	59872974	77,175,74	22	206,86,73,51,133,68,63,84,167,141,202,111,88,61,141,94,35,83,101,102,69,180	0,6883,13805,17188,18430,20370,21898,25333,28457,32070,33340,34098,43453,44010,45213,47809,49657,50188,50897,53275,56067,57820
1	59864929	59872970	HOOK1-204	125	+	59864929	59872970	115,209,113	5	316,101,102,69,176	0,942,3320,6112,7865
1	61077239	61456374	NFIA-208	128	+	61077239	61456374	77,175,74	11	389,532,66,75,118,128,129,179,166,92,1072	0,10909,200280,255272,275210,281907,305997,326864,329322,349225,378063
1	61077291	61456372	NFIA-SL1	128	+	61077291	61456372	228,26,28	10	337,532,66,75,118,128,129,179,166,1070	0,10857,200228,255220,275158,281855,305945,326812,329270,378011
1	61081809	61456373	NFIA-205	125	+	61081809	61456373	115,209,113	12	238,58,532,66,75,118,128,129,179,166,92,1071	0,951,6339,195710,250702,270640,277337,301427,322294,324752,344655,373493
1	61082605	61456374	NFIA-204	128	+	61082605	61456374	77,175,74	10	213,532,66,75,118,128,129,179,166,1072	0,5543,194914,249906,269844,276541,300631,321498,323956,372697
1	61082618	61456373	NFIA-207	128	+	61082618	61456373	77,175,74	11	200,532,66,75,118,128,129,179,166,92,1071	0,5530,194901,249893,269831,276528,300618,321485,323943,343846,372684
1	61404127	61456581	NFIA-201	64	+	61404127	61456581	115,209,113	4	155,166,92,1279	0,2434,22337,51175
1	61742479	62160956	PATJ-203	125	+	61742479	62160956	115,209,113	43	76,57,167,195,140,196,129,219,100,92,142,147,77,57,135,162,132,210,117,396,124,172,72,178,111,78,100,197,92,73,93,118,134,84,194,148,87,115,38,123,105,107,49	0,20378,20533,23799,26803,28951,32726,45274,48868,52987,54807,59143,62968,65994,80465,84942,91174,113550,119071,121758,132763,141757,157103,158802,165892,172107,185250,247688,275376,295497,308486,336970,342035,365957,371573,374052,374652,378701,380541,385492,386361,405804,418428
1	62436349	62451738	USP1-202	125	+	62436349	62451738	115,209,113	9	213,239,121,105,161,692,171,202,1493	0,3449,5138,5845,6809,8388,10991,12115,13896
1	62437033	62451732	USP1-201	128	+	62437033	62451732	77,175,74	9	367,239,121,105,161,692,171,202,1487	0,2765,4454,5161,6125,7704,10307,11431,13212
1	62784144	62865146	ATG4C-203	128	+	62784144	62865146	77,175,74	11	81,144,84,234,331,71,137,79,77,120,1155	0,19574,21027,32430,34860,36994,44895,49893,50631,57283,79847
1	62784144	62865150	ATG4C-SL1	128	+	62784144	62865150	228,26,28	10	81,144,84,234,331,71,137,79,77,1159	0,19574,21027,32430,34860,36994,44895,49893,50631,79847
1	62784157	62865144	ATG4C-201	128	+	62784157	62865144	77,175,74	11	116,144,84,234,331,71,137,79,77,120,1153	0,19561,21014,32417,34847,36981,44882,49880,50618,57270,79834
1	63367640	63437198	ALG6-202	128	+	63367640	63437198	77,175,74	15	47,289,85,90,89,83,65,192,136,86,85,71,69,199,376	0,3130,28872,34613,36812,38676,39421,43499,44285,46420,48232,51729,61092,61287,69182
1	63370769	63437196	ALG6-201	128	+	63370769	63437196	77,175,74	14	290,85,90,89,83,65,192,136,86,85,71,69,199,374	0,25743,31484,33683,35547,36292,40370,41156,43291,45103,48600,57963,58158,66053
1	63427807	63437194	ALG6-206	127	+	63427807	63437194	115,209,113	2	1319,372	0,9015
1	63523529	63572690	EFCAB7-201	128	+	63523529	63572690	77,175,74	14	105,188,212,87,196,122,142,110,158,134,149,210,108,249	0,2042,8290,9140,9924,10565,22386,28195,31828,33584,38179,44780,47491,48912
1	63593410	63660241	PGM1-202	128	+	63593410	63660241	77,175,74	11	324,163,147,126,191,155,116,136,184,135,656	0,36014,36531,38246,41418,42823,45274,55106,58258,60921,66175
1	64009301	64179022	ROR1-204	128	+	64009301	64179022	77,175,74	8	75,288,31,128,318,246,212,1595	0,40389,41384,128067,130807,133103,149679,168126
1	64745063	64831837	RAVER2-202	128	+	64745063	64831837	77,175,74	12	358,67,470,192,127,86,66,115,269,112,137,999	0,23592,32559,36316,44324,57912,59709,59927,62142,67674,69640,85775
1	65147613	65226981	AK4-206;AK4-207	126	+	65147613	65226981	115,209,113	6	52,275,120,173,119,919	0,664,43096,71140,77138,78449
1	65147835	65227235	AK4-SL1	128	+	65147835	65227235	228,26,28	5	222,120,173,119,1173	0,42874,70918,76916,78227
1	65147854	65227019	AK4-202	128	+	65147854	65227019	77,175,74	6	203,275,120,173,119,957	0,423,42855,70899,76897,78208
1	65148249	65227015	AK4-201	126	+	65148249	65227015	115,209,113	5	303,120,173,119,953	0,42460,70504,76502,77813
1	65149009	65227014	AK4-204	126	+	65149009	65227014	115,209,113	5	131,120,173,119,952	0,41700,69744,75742,77053
1	65254473	65415268	DNAJC6-SL1	128	+	65254473	65415268	228,26,28	19	176,151,50,149,123,134,195,118,80,194,81,435,135,69,120,264,143,177,2345	0,110161,111411,111574,124928,129719,131238,132338,133862,134782,135073,137957,140424,144339,147287,151396,154167,156776,158450
1	65254548	65392587	DNAJC6-207	125	+	65254548	65392587	115,209,113	12	101,151,50,149,123,134,195,118,80,194,81,157	0,110086,111336,111499,124853,129644,131163,132263,133787,134707,134998,137882
1	65420659	65637164	LEPR-202	125	+	65420659	65637164	115,209,113	20	81,76,60,330,124,209,146,145,291,118,200,149,160,83,217,183,96,106,76,974	0,4643,144886,149813,151666,171997,175788,178000,180732,181183,184378,188093,189287,189554,195348,197304,199268,200693,202246,215531
1	65420663	65635122	LEPR-205	127	+	65420663	65635122	115,209,113	20	77,76,60,330,124,209,146,145,291,118,200,149,160,83,217,183,96,106,76,1971	0,4639,144882,149809,151662,171993,175784,177996,180728,181179,184374,188089,189283,189550,195344,197300,199264,200689,202242,212488
1	65420679	65432941	LEPROT-203	127	+	65420679	65432941	115,209,113	3	61,76,3080	0,4623,9182
1	65420711	65433800	LEPROT-201	128	+	65420711	65433800	77,175,74	4	29,76,187,1998	0,4591,9150,11091
1	65420712	65434396	LEPROT-202	126	+	65420712	65434396	115,209,113	3	28,76,2594	0,4590,11090
1	66332332	66374572	PDE4B-203	128	+	66332332	66374572	77,175,74	10	288,94,179,99,165,100,155,123,183,2260	0,23194,29282,30835,31074,33334,35363,35610,36454,39980
1	66694216	66744661	SGIP1-206	127	+	66694216	66744661	115,209,113	8	1277,112,156,133,203,65,165,1589	0,25077,35047,39531,45118,46441,47055,48856
1	66924959	66947796	MIER1-204	125	+	66924959	66947796	115,209,113	5	136,101,77,25,1647	0,1182,3927,15068,21190
1	66924989	66986169	MIER1-203	126	+	66924989	66986169	115,209,113	15	106,101,77,25,146,162,133,65,73,152,82,95,128,140,1598	0,1152,3897,15038,21160,33069,33861,34689,38098,45818,46665,47907,51605,56789,59582
1	66924993	66987650	MIER1-208	126	+	66924993	66987650	115,209,113	14	102,101,25,146,162,133,65,73,152,82,95,128,140,3079	0,1148,15034,21156,33065,33857,34685,38094,45814,46661,47903,51601,56785,59578
1	66930277	66984811	MIER1-201	126	+	66930277	66984811	115,209,113	13	123,25,146,162,133,65,73,152,82,95,128,140,240	0,9750,15872,27781,28573,29401,32810,40530,41377,42619,46317,51501,54294
1	67685295	67688324	GADD45A-201	127	+	67685295	67688324	115,209,113	3	243,238,664	0,1054,2365
1	67685390	67688329	GADD45A-202	128	+	67685390	67688329	77,175,74	4	148,102,238,669	0,634,959,2270
1	68293339	68304928	NCRNA00002-1	128	+	68293339	68304928	228,26,28	3	124,81,1307	0,7254,10282
1	68496699	68538622	DEPDC1-AS1-201	126	+	68496699	68538622	115,209,113	3	72,155,991	0,32625,40932
1	70205724	70251998	SRSF11-203	128	+	70205724	70251998	77,175,74	13	56,225,134,110,93,50,128,82,132,90,96,139,1388	0,15890,22697,26543,28971,29776,31700,33714,38959,41093,44227,44640,44886
1	70205726	70229093	SRSF11-209	128	+	70205726	70229093	77,175,74	3	54,225,672	0,15888,22695
1	70221460	70237550	SRSF11-SL1	128	+	70221460	70237550	228,26,28	7	379,134,117,110,93,50,126	0,6961,10398,10807,13235,14040,15964
1	70221470	70250435	SRSF11-204	127	+	70221470	70250435	115,209,113	11	369,134,110,93,50,128,82,132,90,117,71	0,6951,10797,13225,14030,15954,17968,23213,25347,28460,28894
1	70231063	70251983	SRSF11-214	127	+	70231063	70251983	115,209,113	11	912,110,93,50,128,73,132,90,96,139,1373	0,1204,3632,4437,6361,8384,13620,15754,18888,19301,19547
1	70231797	70251999	SRSF11-201	126	+	70231797	70251999	115,209,113	10	580,93,50,128,82,132,90,96,139,1389	0,2898,3703,5627,7641,12886,15020,18154,18567,18813
1	70246820	70252000	SRSF11-205	126	+	70246820	70252000	115,209,113	4	87,96,139,1390	0,3131,3544,3790
1	70249475	70251992	SRSF11-216	64	+	70249475	70251992	115,209,113	3	572,139,1382	0,889,1135
1	70250417	70251607	SRSF11-206	64	+	70250417	70251607	115,209,113	2	86,997	0,193
1	70354821	70368012	HHLA3-204	128	+	70354821	70368012	77,175,74	4	290,94,52,396	0,11622,12111,12795
1	70354830	70368012	HHLA3-201	126	+	70354830	70368012	115,209,113	3	378,94,396	0,11613,12786
1	70354841	70368016	HHLA3-203	128	+	70354841	70368016	77,175,74	3	270,94,400	0,11602,12775
1	70411243	70439568	CTH-202	128	+	70411243	70439568	77,175,74	12	340,82,96,110,132,58,78,153,122,53,139,468	0,4712,6693,10322,13041,18550,19073,20839,22584,23881,27444,27857
1	70411250	70440394	CTH-203	123	+	70411250	70440394	115,209,113	11	333,82,110,132,58,78,153,122,53,139,1294	0,4705,10315,13034,18543,19066,20832,22577,23874,27437,27850
1	70434775	70439653	CTH-205	123	+	70434775	70439653	115,209,113	3	402,139,553	0,3912,4325
1	71081348	71241570	ZRANB2-AS2-205	125	+	71081348	71241570	115,209,113	4	65,41,58,4441	0,10315,141708,155781
1	74198244	74205526	FPGT-201	127	+	74198244	74205526	115,209,113	4	116,182,93,308	0,1419,3073,6974
1	74198246	74205526	FPGT-203	112	+	74198246	74205526	115,209,113	4	114,182,93,1136	0,1417,3071,6144
1	74198252	74207227	FPGT-208	127	+	74198252	74207227	115,209,113	5	108,168,93,66,2009	0,1411,3065,6138,6966
1	74198260	74464921	FPGT-TNNI3K-203	127	+	74198260	74464921	115,209,113	24	100,168,93,109,86,98,111,99,139,145,105,95,150,87,57,93,58,195,105,53,53,133,110,287	0,1403,3057,37841,51198,52411,73337,133189,137750,144581,144814,155005,155719,168995,169647,170761,170946,171130,172027,237819,238213,241229,265180,266374
1	74198264	74206834	FPGT-202	128	+	74198264	74206834	77,175,74	4	96,168,93,2444	0,1399,3053,6126
1	74198280	74544422	FPGT-TNNI3K-206	126	+	74198280	74544422	115,209,113	27	80,168,93,109,86,98,111,99,139,145,105,95,150,87,57,93,58,195,105,53,53,133,110,60,170,80,517	0,1383,3037,37821,51178,52391,73317,133169,137730,144561,144794,154985,155699,168975,169627,170741,170926,171110,172007,237799,238193,241209,265160,290908,293816,341953,345625
1	74198289	74372083	FPGT-TNNI3K-202	127	+	74198289	74372083	115,209,113	19	71,168,93,109,86,98,111,99,139,145,105,95,150,87,57,93,58,195,1796	0,1374,3028,37812,51169,52382,73308,133160,137721,144552,144785,154976,155690,168966,169618,170732,170917,171101,171998
1	74198337	74205525	FPGT-205	127	+	74198337	74205525	115,209,113	4	89,182,93,1135	0,1326,2980,6053
1	74198362	74205526	FPGT-204	112	+	74198362	74205526	115,209,113	4	64,168,93,1136	0,1301,2955,6028
1	74235386	74240678	FPGT-TNNI3K-SL6	128	+	74235386	74240678	228,26,28	3	105,109,723	0,715,4569
1	74235391	74416870	FPGT-TNNI3K-SL3	128	+	74235391	74416870	228,26,28	18	100,109,86,98,111,99,139,145,105,95,150,87,57,93,58,195,105,564	0,710,14067,15280,36206,96058,100619,107450,107683,117874,118588,131864,132516,133630,133815,133999,134896,180915
1	74235392	74418356	FPGT-TNNI3K-SL5	128	+	74235392	74418356	228,26,28	19	99,109,86,98,111,99,139,145,105,95,150,87,57,93,58,195,105,75,189	0,709,14066,15279,36205,96057,100618,107449,107682,117873,118587,131863,132515,133629,133814,133998,134895,182115,182775
1	74235392	74544422	TNNI3K-201	128	+	74235392	74544422	77,175,74	25	99,109,86,98,111,99,139,145,105,95,150,87,57,93,58,195,105,53,53,133,110,60,170,80,517	0,709,14066,15279,36205,96057,100618,107449,107682,117873,118587,131863,132515,133629,133814,133998,134895,200687,201081,204097,228048,253796,256704,304841,308513
1	74235393	74372088	FPGT-TNNI3K-SL7	128	+	74235393	74372088	228,26,28	18	98,109,86,98,111,99,139,204,145,105,95,150,87,57,93,58,195,1801	0,708,14065,15278,36204,96056,100617,106689,107448,107681,117872,118586,131862,132514,133628,133813,133997,134894
1	74235393	74464921	FPGT-TNNI3K-SL2	128	+	74235393	74464921	228,26,28	22	98,109,86,98,111,99,139,145,105,95,150,87,57,93,58,195,105,53,53,133,110,287	0,708,14065,15278,36204,96056,100617,107448,107681,117872,118586,131862,132514,133628,133813,133997,134894,200686,201080,204096,228047,229241
1	74235394	74418357	FPGT-TNNI3K-SL1	128	+	74235394	74418357	228,26,28	18	97,109,86,98,111,99,139,145,105,95,150,87,57,93,58,195,105,190	0,707,14064,15277,36203,96055,100616,107447,107680,117871,118585,131861,132513,133627,133812,133996,134893,182773
1	74235397	74375845	FPGT-TNNI3K-SL4	128	+	74235397	74375845	228,26,28	18	94,109,86,98,111,99,139,145,105,95,150,87,57,93,58,195,105,281	0,704,14061,15274,36200,96052,100613,107444,107677,117868,118582,131858,132510,133624,133809,133993,134890,140167
1	74439285	74468250	TNNI3K-202	121	+	74439285	74468250	115,209,113	2	337,4810	0,24155
1	74733204	74766140	TYW3-203	128	+	74733204	74766140	77,175,74	5	214,81,72,134,2247	0,3337,15546,19087,30689
1	74733207	74765006	TYW3-SL1	128	+	74733207	74765006	228,26,28	6	324,81,99,72,134,1113	0,3334,5482,15543,19084,30686
1	74733207	74765612	TYW3-201	128	+	74733207	74765612	77,175,74	6	211,81,99,72,134,1719	0,3334,5482,15543,19084,30686
1	74733216	74752393	TYW3-SL2	128	+	74733216	74752393	228,26,28	5	315,81,99,72,102	0,3325,5473,15534,19075
1	75134593	75161514	LHX8-SL1	128	+	75134593	75161514	228,26,28	9	107,87,162,122,221,104,96,184,696	0,2009,2506,6391,8524,9251,13993,22299,26225
1	75134701	75161522	LHX8-202	128	+	75134701	75161522	77,175,74	9	253,87,162,122,221,104,96,184,704	0,1901,2398,6283,8416,9143,13885,22191,26117
1	75724655	75734312	ACADM-207	125	+	75724655	75734312	115,209,113	3	162,98,1460	0,7988,8197
1	75724695	75763492	ACADM-201	112	+	75724695	75763492	115,209,113	13	122,88,98,70,99,101,81,131,109,141,96,249,801	0,3705,7948,8157,8355,8832,10095,15284,21110,24723,25755,36426,37996
1	75724702	75761257	ACADM-208	126	+	75724702	75761257	115,209,113	11	115,88,98,70,101,81,131,109,141,96,136	0,3698,7941,8150,8825,10088,15277,21103,24716,25748,36419
1	75724708	75763491	ACADM-218;ACADM-209	128	+	75724708	75763491	77,175,74	11	109,98,70,101,81,131,109,141,96,249,800	0,7935,8144,8819,10082,15271,21097,24710,25742,36413,37983
1	75724715	75763490	ACADM-202	128	+	75724715	75763490	77,175,74	12	102,88,98,70,101,81,131,109,141,96,249,799	0,3685,7928,8137,8812,10075,15264,21090,24703,25735,36406,37976
1	75724722	75763494	ACADM-203	112	+	75724722	75763494	115,209,113	12	95,100,98,70,101,81,131,109,141,96,249,803	0,3666,7921,8130,8805,10068,15257,21083,24696,25728,36399,37969
1	75724726	75732922	ACADM-204	126	+	75724726	75732922	115,209,113	4	91,88,98,70	0,3674,7917,8126
1	75745219	75763488	ACADM-214	127	+	75745219	75763488	115,209,113	4	695,141,96,2367	0,4199,5231,15902
1	75786239	75788824	RABGGTB-214	127	+	75786239	75788824	115,209,113	2	35,1328	0,1257
1	75786250	75794822	RABGGTB-201	128	+	75786250	75794822	77,175,74	9	24,108,198,106,53,111,126,154,313	0,1246,2908,3701,5034,5210,5930,7833,8259
1	75786884	75794946	RABGGTB-208	127	+	75786884	75794946	115,209,113	10	720,198,106,123,72,53,111,126,154,437	0,2274,3067,3267,3561,4400,4576,5296,7199,7625
1	75787495	75794833	RABGGTB-SL1	128	+	75787495	75794833	228,26,28	8	109,198,106,53,111,126,154,324	0,1663,2456,3789,3965,4685,6588,7014
1	75794089	75795002	RABGGTB-203	126	+	75794089	75795002	115,209,113	2	148,493	0,420
1	76867479	77064053	ST6GALNAC5-202	128	+	76867479	77064053	77,175,74	5	211,246,410,108,1079	0,1017,176724,182778,195495
1	76867482	76869510	ST6GALNAC5-205	128	+	76867482	76869510	77,175,74	2	208,1014	0,1014
1	76867483	76871800	ST6GALNAC5-203	128	+	76867483	76871800	77,175,74	3	207,246,533	0,1013,3784
1	76867496	77064044	ST6GALNAC5-SL1	128	+	76867496	77064044	228,26,28	4	194,246,108,1070	0,1000,182761,195478
1	77779659	77876242	MIGA1-201	128	+	77779659	77876242	77,175,74	16	77,114,178,137,127,134,124,101,119,73,87,99,135,54,117,1397	0,3578,21671,23610,27315,34074,35448,63647,79278,79654,80380,81564,84234,86678,93344,95186
1	77888623	77933373	NEXN-204	127	+	77888623	77933373	115,209,113	9	136,79,79,149,42,198,177,189,92	0,27431,29336,29501,36564,37790,38092,40692,44658
1	77888627	77943224	NEXN-202	128	+	77888627	77943224	77,175,74	13	132,79,192,79,149,42,198,177,189,198,222,186,764	0,27427,28938,29332,29497,36560,37786,38088,40688,44654,47195,53395,53833
1	77888651	77935945	NEXN-205	122	+	77888651	77935945	115,209,113	10	108,79,192,79,149,198,177,189,198,123	0,27403,28914,29308,29473,37762,38064,40664,44630,47171
1	77942055	77943230	NEXN-207	128	+	77942055	77943230	77,175,74	2	153,770	0,405
1	77979198	78017374	DNAJB4-206	128	+	77979198	78017374	77,175,74	3	95,569,1361	0,33852,36815
1	77979293	78017960	DNAJB4-SL1	128	+	77979293	78017960	228,26,28	3	326,569,1947	0,33757,36720
1	78004939	78017734	DNAJB4-201	128	+	78004939	78017734	77,175,74	3	382,569,1721	0,8111,11074
1	78649794	78664061	IFI44-201	127	+	78649794	78664061	115,209,113	9	111,467,37,196,150,172,101,175,297	0,391,4448,5219,5567,9517,10759,12909,13970
1	78649837	78656942	IFI44-204	125	+	78649837	78656942	115,209,113	4	68,467,37,1929	0,348,4405,5176
1	84078085	84236793	PRKACB-206	126	+	84078085	84236793	115,209,113	10	286,62,129,99,83,127,96,123,165,1614	0,101091,104114,105951,107014,118530,119643,124597,136067,157094
1	84078105	84205294	PRKACB-205	126	+	84078105	84205294	115,209,113	9	266,62,129,99,83,127,96,123,813	0,101071,104094,105931,106994,118510,119623,124577,126376
1	84298499	84350796	SAMD13-205	127	+	84298499	84350796	115,209,113	4	68,85,112,1166	0,4703,27137,51131
1	84302622	84350783	SAMD13-201	128	+	84302622	84350783	77,175,74	4	68,85,112,1153	0,580,23014,47008
1	84479259	84484432	RPF1-202	123	+	84479259	84484432	115,209,113	3	250,57,1518	0,1696,3655
1	84479273	84497674	RPF1-201	128	+	84479273	84497674	77,175,74	9	236,57,81,96,154,83,182,127,246	0,1682,3641,10359,11045,16099,16608,16970,18155
1	85580763	85583702	CYR61-201	128	+	85580763	85583702	77,175,74	5	284,214,357,209,963	0,601,1164,1652,1976
1	86704608	86743578	SH3GLB1-202	125	+	86704608	86743578	115,209,113	11	363,142,129,134,93,39,24,90,101,229,451	0,11115,14898,17931,19704,23794,25479,29993,30470,37599,38519
1	86704826	86743584	SH3GLB1-201	128	+	86704826	86743584	77,175,74	9	145,142,129,134,93,90,101,229,457	0,10897,14680,17713,19486,29775,30252,37381,38301
1	86704827	86743575	SH3GLB1-205	112	+	86704827	86743575	115,209,113	10	144,142,129,134,93,87,90,101,229,448	0,10896,14679,17712,19485,23575,29774,30251,37380,38300
1	86704832	86743584	SH3GLB1-203	112	+	86704832	86743584	115,209,113	8	139,129,134,93,90,101,229,457	0,14674,17707,19480,29769,30246,37375,38295
1	86914750	87106219	HS2ST1-201	128	+	86914750	87106219	77,175,74	7	410,239,86,139,98,158,1750	0,158183,169443,177780,183087,188681,189719
1	86914894	87098437	HS2ST1-202	128	+	86914894	87098437	77,175,74	5	266,239,86,139,600	0,158039,169299,177636,182943
1	87328887	87345193	LMO4-202	126	+	87328887	87345193	115,209,113	5	357,239,97,156,406	0,3125,10648,11159,15900
1	87331743	87344860	LMO4-201	126	+	87331743	87344860	115,209,113	5	71,239,97,156,73	0,269,7792,8303,13044
1	87332173	87345146	LMO4-203	126	+	87332173	87345146	115,209,113	4	78,97,156,359	0,7362,7873,12614
1	88684308	88833740	PKN2-203	128	+	88684308	88833740	77,175,74	22	320,301,155,118,146,217,186,110,144,76,175,127,131,76,92,177,63,77,143,108,81,496	0,56679,75913,86043,87112,87354,100330,101795,120082,120537,121188,121582,123004,123220,123375,129248,137632,140001,144172,148435,148768,148936
1	88832797	88835788	PKN2-206	128	+	88832797	88835788	77,175,74	2	360,2544	0,447
1	89198311	89206315	AC099063.4-201	122	+	89198311	89206315	115,209,113	2	747,532	0,7472
1	89524893	89593366	LRRC8B-201	128	+	89524893	89593366	77,175,74	6	129,61,55,98,2165,596	0,43353,43545,54697,57731,67877
1	89633133	89714940	LRRC8C-201	126	+	89633133	89714940	115,209,113	3	189,142,2232	0,53336,79575
1	89633160	89764502	LRRC8C-203	128	+	89633160	89764502	77,175,74	4	162,142,84,2500	0,53309,125696,128842
1	89821017	89935990	LRRC8D-201	128	+	89821017	89935990	77,175,74	3	274,145,2924	0,22620,112049
1	89843495	89935995	LRRC8D-206	128	+	89843495	89935995	77,175,74	2	287,2929	0,89571
1	89995121	90027495	ZNF326-201	128	+	89995121	90027495	77,175,74	12	152,45,36,112,406,199,112,148,100,131,96,142	0,2988,9881,10011,12223,14966,18004,22195,23563,25670,27128,32232
1	89995138	90006366	ZNF326-202	128	+	89995138	90006366	77,175,74	4	135,45,36,1234	0,2971,9864,9994
1	89995138	90027463	ZNF326-204	128	+	89995138	90027463	77,175,74	10	135,45,90,199,112,148,100,131,96,110	0,2971,9864,14949,17987,22178,23546,25653,27111,32215
1	91500849	91525761	CDC7-SL1	128	+	91500849	91525761	228,26,28	12	28,178,84,136,94,143,250,96,179,83,150,1721	0,804,7004,7412,10747,10931,12208,13098,13969,14944,19280,23191
1	91500869	91525756	CDC7-201	128	+	91500869	91525756	77,175,74	12	79,178,84,136,94,143,250,96,179,83,150,1716	0,784,6984,7392,10727,10911,12188,13078,13949,14924,19260,23171
1	92029995	92063527	EPHX4-201	126	+	92029995	92063527	115,209,113	7	315,86,158,129,104,149,473	0,2509,12827,15536,20321,22514,33059
1	92080344	92139776	BTBD8-202	122	+	92080344	92139776	115,209,113	6	376,198,197,118,90,427	0,8353,22128,27539,49342,59005
1	92299056	92387316	RPAP2-203	128	+	92299056	92387316	77,175,74	13	90,46,115,99,66,89,36,931,83,81,69,150,306	0,1137,2419,4920,5227,8131,21542,24388,34334,37290,46789,81667,87954
1	92299059	92325934	RPAP2-202	127	+	92299059	92325934	115,209,113	6	87,46,99,66,89,2517	0,1134,4917,5224,8128,24358
1	92324093	92391158	RPAP2-SL1	128	+	92324093	92391158	228,26,28	5	282,83,81,69,4148	0,9297,12253,21752,62917
1	92333389	92389833	RPAP2-201	127	+	92333389	92389833	115,209,113	5	84,81,69,150,2823	0,2957,12456,47334,53621
1	92832044	92841918	RPL5-202	128	+	92832044	92841918	77,175,74	8	73,70,116,135,203,178,89,153	0,1344,1500,2734,4145,5411,8506,9721
1	92833566	92836346	RPL5-203	125	+	92833566	92836346	115,209,113	3	94,135,157	0,1212,2623
1	92837519	92841917	RPL5-205	128	+	92837519	92841917	77,175,74	3	114,89,152	0,3031,4246
1	93079281	93138075	MTF2-202	127	+	93079281	93138075	115,209,113	14	250,199,86,96,101,149,96,69,124,68,106,53,105,1406	0,30948,31263,35406,35706,36188,39063,40051,41267,47950,54421,54646,54809,57388
1	93079282	93133718	MTF2-SL6	128	+	93079282	93133718	228,26,28	11	249,199,86,96,101,149,96,69,124,68,16	0,30947,31262,35405,35705,36187,39062,40050,41266,47949,54420
1	93079284	93129449	MTF2-SL1	128	+	93079284	93129449	228,26,28	11	247,199,86,96,101,149,96,69,124,68,172	0,30945,31260,35403,35703,36185,39060,40048,41264,47947,49993
1	93079288	93137678	MTF2-213	127	+	93079288	93137678	115,209,113	13	243,96,101,149,96,69,124,68,171,106,53,105,1009	0,35399,35699,36181,39056,40044,41260,47943,49989,54414,54639,54802,57381
1	93079289	93127300	MTF2-SL4	128	+	93079289	93127300	228,26,28	10	242,199,86,96,101,149,96,69,124,69	0,30940,31255,35398,35698,36180,39055,40043,41259,47942
1	93079290	93133720	MTF2-SL2	128	+	93079290	93133720	228,26,28	12	241,199,86,96,101,149,96,69,124,68,171,18	0,30939,31254,35397,35697,36179,39054,40042,41258,47941,49987,54412
1	93079290	93134638	MTF2-SL5	128	+	93079290	93134638	228,26,28	14	241,199,86,96,101,149,96,69,124,68,171,106,53,548	0,30939,31254,35397,35697,36179,39054,40042,41258,47941,49987,54412,54637,54800
1	93079290	93137118	MTF2-205	127	+	93079290	93137118	115,209,113	14	241,199,86,96,101,149,96,69,68,171,106,53,105,449	0,30939,31254,35397,35697,36179,39054,40042,47941,49987,54412,54637,54800,57379
1	93079290	93137304	MTF2-201	128	+	93079290	93137304	77,175,74	15	241,199,86,96,101,149,96,69,124,68,171,106,53,105,635	0,30939,31254,35397,35697,36179,39054,40042,41258,47941,49987,54412,54637,54800,57379
1	93079291	93120672	MTF2-SL3	128	+	93079291	93120672	228,26,28	9	240,199,86,96,101,149,96,69,124	0,30938,31253,35396,35696,36178,39053,40041,41257
1	93079291	93137118	MTF2-214	127	+	93079291	93137118	115,209,113	16	240,17,102,86,96,101,149,96,69,124,68,171,106,53,105,449	0,30938,31035,31253,35396,35696,36178,39053,40041,41257,47940,49986,54411,54636,54799,57378
1	93128597	93137294	MTF2-210	127	+	93128597	93137294	115,209,113	5	851,106,53,105,625	0,5105,5330,5493,8072
1	93345924	93362585	DR1-202	128	+	93345924	93362585	77,175,74	3	941,164,2093	0,7983,14568
1	93448119	93552090	FNBP1L-201	126	+	93448119	93552090	115,209,113	14	186,116,54,148,63,105,129,147,204,110,133,95,149,1144	0,51348,73962,75224,76141,81532,82635,84802,86585,95987,98722,99227,101158,102827
1	93448123	93554654	FNBP1L-203	128	+	93448123	93554654	77,175,74	15	182,116,54,148,63,105,129,147,204,110,133,95,149,159,2246	0,51344,73958,75220,76137,81528,82631,84798,86581,95983,98718,99223,101154,102823,104285
1	94418405	94518662	ABCD3-SL1	128	+	94418405	94518662	228,26,28	22	183,99,89,70,98,124,57,143,70,70,98,92,92,73,64,78,66,90,120,105,57,1611	0,46369,49513,55360,56737,57208,59853,62058,64764,69136,69288,69486,71319,71497,72778,80196,80377,80539,81089,88132,96740,98646
1	94418417	94518627	ABCD3-202	128	+	94418417	94518627	77,175,74	23	171,37,99,89,70,98,124,57,143,70,70,98,92,92,73,64,78,66,90,120,105,57,1576	0,40189,46357,49501,55348,56725,57196,59841,62046,64752,69124,69276,69474,71307,71485,72766,80184,80365,80527,81077,88120,96728,98634
1	94418451	94518629	ABCD3-SL2	128	+	94418451	94518629	228,26,28	22	137,37,99,89,70,98,124,57,143,70,70,98,92,92,73,64,78,66,90,120,105,1611	0,40155,46323,49467,55314,56691,57162,59807,62012,64718,69090,69242,69440,71273,71451,72732,80150,80331,80493,81043,88086,98567
1	94483173	94518632	ABCD3-205	125	+	94483173	94518632	115,209,113	14	66,70,98,92,102,64,64,78,66,90,120,105,57,1581	0,4368,4520,4718,6551,6738,8010,15428,15609,15771,16321,23364,31972,33878
1	94515155	94518649	ABCD3-203	125	+	94515155	94518649	115,209,113	2	47,1598	0,1896
1	94927396	94963267	AC105942.1-202	128	+	94927396	94963267	77,175,74	4	1006,114,117,343	0,4475,33920,35528
1	95117389	95192300	TMEM56-201	128	+	95117389	95192300	77,175,74	7	228,166,90,59,95,74,751	0,26501,31312,32818,33935,56426,74160
1	95234204	95247216	RWDD3-SL2	128	+	95234204	95247216	228,26,28	3	111,2447,461	0,10006,12551
1	95234211	95247216	RWDD3-SL1	128	+	95234211	95247216	228,26,28	3	104,116,461	0,12330,12544
1	95234214	95247215	RWDD3-SL3	128	+	95234214	95247215	228,26,28	4	101,441,116,460	0,9996,12327,12541
1	95234217	95247216	RWDD3-202	128	+	95234217	95247216	77,175,74	4	98,488,116,461	0,9993,12324,12538
1	95234224	95247215	RWDD3-201	128	+	95234224	95247215	77,175,74	3	91,505,460	0,9986,12531
1	95234224	95247216	RWDD3-204	126	+	95234224	95247216	115,209,113	2	91,461	0,12531
1	95234225	95247219	RWDD3-206	128	+	95234225	95247219	77,175,74	5	90,133,488,116,464	0,5551,9985,12316,12530
1	95245542	95247218	RWDD3-203	64	+	95245542	95247218	115,209,113	2	1115,463	0,1213
1	96721784	96814787	PTBP2-201	96	+	96721784	96814787	115,209,113	14	88,31,76,173,144,165,111,196,155,34,93,217,78,1515	0,1779,29640,47918,48923,55800,56051,63274,83000,84634,85081,90927,91244,91488
1	96721787	96814877	PTBP2-207	127	+	96721787	96814877	115,209,113	13	85,31,76,173,144,165,111,196,140,106,217,78,1605	0,1776,29637,47915,48920,55797,56048,63271,83012,85065,90924,91241,91485
1	96721791	96772990	PTBP2-205	128	+	96721791	96772990	77,175,74	5	81,31,76,173,2283	0,1772,29633,47911,48916
1	96721791	96814787	PTBP2-211	128	+	96721791	96814787	77,175,74	14	81,31,76,173,144,165,111,196,140,34,93,217,78,1515	0,1772,29633,47911,48916,55793,56044,63267,83008,84627,85074,90920,91237,91481
1	98661821	98760495	SNX7-SL2	128	+	98661821	98760495	228,26,28	8	90,183,111,165,199,200,87,442	0,23063,29253,29713,33696,36884,39995,98232
1	98661829	98760496	SNX7-204	127	+	98661829	98760496	115,209,113	9	82,120,183,111,165,199,200,87,443	0,867,23055,29245,29705,33688,36876,39987,98224
1	98661842	98760496	SNX7-SL1	128	+	98661842	98760496	228,26,28	10	69,120,183,111,165,199,200,87,153,443	0,854,23042,29232,29692,33675,36863,39974,76394,98211
1	98661847	98760496	SNX7-201	128	+	98661847	98760496	77,175,74	9	64,183,111,165,199,200,87,153,443	0,23037,29227,29687,33670,36858,39969,76389,98206
1	99646114	99694371	PALMD-201	128	+	99646114	99694371	77,175,74	8	248,81,125,115,34,114,1098,353	0,16204,21527,40561,40815,40961,42660,47904
1	99646141	99689765	PALMD-203	125	+	99646141	99689765	115,209,113	7	221,81,125,115,34,114,991	0,16177,21500,40534,40788,40934,42633
1	99850363	99921915	AGL-203	127	+	99850363	99921915	115,209,113	34	52,150,211,167,204,182,112,124,103,98,140,188,124,164,102,145,151,125,113,135,131,137,134,176,103,226,112,136,113,212,98,88,134,382	0,611,11139,11893,14022,20036,20394,24323,24790,24994,26094,27277,29559,30268,30712,30928,31177,33756,33975,34205,37614,40856,41242,42068,45922,50272,52319,60348,62041,63163,65025,66046,66234,71170
1	99850402	99922736	AGL-205	125	+	99850402	99922736	115,209,113	34	216,150,211,167,204,182,112,124,103,98,140,188,124,164,102,156,151,125,113,135,131,137,134,176,103,226,112,136,113,212,98,88,134,1203	0,572,11100,11854,13983,19997,20355,24284,24751,24955,26055,27238,29520,30229,30673,30889,31138,33717,33936,34166,37575,40817,41203,42029,45883,50233,52280,60309,62002,63124,64986,66007,66195,71131
1	99850643	99924012	AGL-201	127	+	99850643	99924012	115,209,113	34	255,150,211,167,204,182,112,133,92,98,140,188,124,164,102,156,151,125,113,135,131,137,134,176,103,226,112,136,113,212,98,88,134,2479	0,331,10859,11613,13742,19756,20114,24043,24521,24714,25814,26997,29279,29988,30432,30648,30897,33476,33695,33925,37334,40576,40962,41788,45642,49992,52039,60068,61761,62883,64745,65766,65954,70890
1	99861525	99921922	AGL-208	125	+	99861525	99921922	115,209,113	32	188,167,204,182,112,124,103,98,140,188,124,164,102,156,151,125,113,135,131,137,134,176,103,226,112,136,113,212,98,88,134,389	0,731,2860,8874,9232,13161,13628,13832,14932,16115,18397,19106,19550,19766,20015,22594,22813,23043,26452,29694,30080,30906,34760,39110,41157,49186,50879,52001,53863,54884,55072,60008
1	99970004	100023450	SLC35A3-224	127	+	99970004	100023450	115,209,113	7	158,205,155,169,119,134,1065	0,23532,29256,41360,45297,47677,52381
1	99970020	100015682	SLC35A3-213	127	+	99970020	100015682	115,209,113	7	142,99,205,155,123,169,381	0,4950,23516,29240,37013,41344,45281
1	99970025	100023452	SLC35A3-219	128	+	99970025	100023452	77,175,74	7	137,205,123,169,119,134,1067	0,23511,37008,41339,45276,47656,52360
1	99970031	100024006	SLC35A3-222	127	+	99970031	100024006	115,209,113	7	131,205,155,123,169,119,1621	0,23505,29229,37002,41333,45270,52354
1	99970036	100023448	SLC35A3-207	128	+	99970036	100023448	77,175,74	8	126,205,155,123,169,119,134,1063	0,23500,29224,36997,41328,45265,47645,52349
1	99970049	100083232	AC118553.2-203	125	+	99970049	100083232	115,209,113	17	113,205,155,123,169,119,96,63,128,115,219,114,72,113,98,164,1230	0,23487,29211,36984,41315,45252,79859,88616,89828,91785,97927,98423,99564,107115,108401,110446,111953
1	99970053	100023386	SLC35A3-204	127	+	99970053	100023386	115,209,113	9	109,99,205,155,123,169,119,134,1001	0,4917,23483,29207,36980,41311,45248,47628,52332
1	100038100	100083364	MFSD14A-SL1	128	+	100038100	100083364	228,26,28	13	216,157,96,63,128,115,219,114,72,113,98,164,1362	0,4972,11808,20565,21777,23734,29876,30372,31513,39064,40350,42395,43902
1	100038105	100083356	MFSD14A-201	128	+	100038105	100083356	77,175,74	12	211,96,63,128,115,219,114,72,113,98,164,1354	0,11803,20560,21772,23729,29871,30367,31508,39059,40345,42390,43897
1	100133162	100144553	TRMT13-204	128	+	100133162	100144553	77,175,74	8	153,47,67,63,70,612,73,485	0,3719,3856,6486,7019,7245,9974,10906
1	100133162	100147346	TRMT13-SL1	128	+	100133162	100147346	228,26,28	10	153,47,67,63,70,107,168,73,75,820	0,3719,3856,6486,7019,7245,7689,9974,10906,13364
1	100133162	100150491	TRMT13-202	128	+	100133162	100150491	77,175,74	11	153,47,67,63,70,107,168,73,75,433,1867	0,3719,3856,6486,7019,7245,7689,9974,10906,14731,15462
1	100133166	100144566	TRMT13-SL2	128	+	100133166	100144566	228,26,28	9	149,47,67,63,70,107,53,73,498	0,3715,3852,6482,7015,7241,7800,9970,10902
1	100266215	100291769	RTCA-201	127	+	100266215	100291769	115,209,113	12	205,101,39,144,124,59,142,125,59,95,105,367	0,308,1284,1936,4341,7178,8608,9383,11042,19012,20883,25187
1	100266238	100291768	RTCA-SL1	128	+	100266238	100291768	228,26,28	11	182,101,222,124,59,142,125,59,95,105,366	0,285,1835,4318,7155,8585,9360,11019,18989,20860,25164
1	100266241	100291769	RTCA-203	128	+	100266241	100291769	77,175,74	11	179,101,144,124,59,142,125,59,95,105,367	0,282,1910,4315,7152,8582,9357,11016,18986,20857,25161
1	100719744	100739036	VCAM1-201	128	+	100719744	100739036	77,175,74	9	180,276,321,267,276,321,267,267,914	0,731,3275,4879,9362,11453,12673,14757,18378
1	100896093	100976252	SLC30A7-201	127	+	100896093	100976252	115,209,113	11	249,102,114,88,127,144,51,136,91,150,1443	0,476,10758,14969,16018,17569,21983,25612,65734,69675,78716
1	100896121	100976410	SLC30A7-203	127	+	100896121	100976410	115,209,113	12	221,102,114,88,127,144,51,136,91,150,93,1192	0,448,10730,14941,15990,17541,21955,25584,65706,69647,78688,79097
1	101025859	101087260	AC093157.1-202	128	+	101025859	101087260	77,175,74	5	202,322,146,114,409	0,49535,51503,57601,60992
1	101025882	101087260	AC093157.1-SL1	128	+	101025882	101087260	228,26,28	6	179,171,322,146,114,409	0,46777,49512,51480,57578,60969
1	101080521	101087260	AC093157.1-206	127	+	101080521	101087260	115,209,113	2	3053,409	0,6330
1	101236794	101239216	S1PR1-203	126	+	101236794	101239216	115,209,113	2	197,395	0,2027
1	101237018	101239216	S1PR1-201	126	+	101237018	101239216	115,209,113	2	81,395	0,1803
1	101238126	101239223	S1PR1-202	126	+	101238126	101239223	115,209,113	2	125,402	0,695
1	103525722	103535439	RNPC3-206	126	+	103525722	103535439	115,209,113	6	101,196,48,119,84,110	0,344,1972,8016,9051,9607
1	103525849	103555236	RNPC3-201	127	+	103525849	103555236	115,209,113	15	413,48,119,84,112,69,143,126,152,162,95,59,133,72,203	0,1845,7889,8924,9480,10276,11492,15500,17446,19091,20398,21127,25091,25871,29184
1	103526163	103555232	RNPC3-202	127	+	103526163	103555232	115,209,113	15	99,48,119,84,112,69,143,126,152,162,95,59,133,72,1959	0,1531,7575,8610,9166,9962,11178,15186,17132,18777,20084,20813,24777,25557,27110
1	103545223	103552439	RNPC3-204	123	+	103545223	103552439	115,209,113	2	1812,1499	0,5717
1	103554001	103579526	AMY2B-201	128	+	103554001	103579526	77,175,74	12	1108,160,214,147,198,231,134,123,100,119,126,216	0,11433,17555,18108,19061,19706,20258,21221,21439,23488,23718,25309
1	103554427	103579524	AMY2B-SL1	128	+	103554427	103579524	228,26,28	11	682,214,147,198,231,134,123,100,119,126,214	0,17129,17682,18635,19280,19832,20795,21013,23062,23292,24883
1	103569402	103579523	AMY2B-207	127	+	103569402	103579523	115,209,113	9	2368,147,198,231,134,123,100,126,213	0,2707,3660,4305,4857,5820,6038,8317,9908
1	108692322	108697492	PRPF38B-204	127	+	108692322	108697492	115,209,113	5	545,53,69,152,1216	0,1267,3379,3720,3954
1	108692322	108699263	PRPF38B-201	127	+	108692322	108699263	115,209,113	7	545,53,69,152,61,224,102	0,1267,3379,3720,3954,6281,6839
1	108692329	108699638	PRPF38B-SL1	128	+	108692329	108699638	228,26,28	5	538,69,152,2551,477	0,3372,3713,3947,6832
1	108692330	108699495	PRPF38B-203	126	+	108692330	108699495	115,209,113	6	537,69,152,61,224,334	0,3371,3712,3946,6273,6831
1	108698602	108700586	PRPF38B-205	126	+	108698602	108700586	115,209,113	2	225,1425	0,559
1	108746664	108753144	STXBP3-202	125	+	108746664	108753144	115,209,113	3	122,50,82	0,5592,6398
1	108746683	108757343	STXBP3-204	126	+	108746683	108757343	115,209,113	4	103,50,82,654	0,5573,6379,10006
1	108746685	108809516	STXBP3-201	128	+	108746685	108809516	77,175,74	19	101,50,82,77,79,101,155,91,129,96,58,66,81,139,107,93,86,149,734	0,5571,6377,10004,11824,13299,25979,29647,32600,35736,35963,46896,48141,49548,49934,51459,53534,60715,62097
1	108877151	108930396	GPSM2-SL1	128	+	108877151	108930396	228,26,28	14	77,222,136,143,124,116,156,109,130,71,177,160,215,696	0,19712,20340,20807,21490,21727,24638,25974,26973,37186,41461,45265,46848,52549
1	108877153	108930398	GPSM2-201	126	+	108877153	108930398	115,209,113	15	75,304,222,136,143,124,116,156,109,130,71,177,160,215,698	0,8121,19710,20338,20805,21488,21725,24636,25972,26971,37184,41459,45263,46846,52547
1	109090772	109095596	TMEM167B-202	128	+	109090772	109095596	77,175,74	2	110,2707	0,2117
1	109090774	109096926	TMEM167B-201	128	+	109090774	109096926	77,175,74	3	108,132,2510	0,2115,3642
1	109213931	109217410	SARS-206	128	+	109213931	109217410	77,175,74	2	197,2864	0,615
1	109213934	109238119	SARS-202	128	+	109213934	109238119	77,175,74	12	194,71,81,159,144,156,222,130,158,66,130,389	0,10043,14417,15479,16943,17696,21275,22042,22456,22870,23309,23796
1	109213935	109238119	SARS-201	128	+	109213935	109238119	77,175,74	11	193,71,81,159,144,156,222,130,158,130,389	0,10042,14416,15478,16942,17695,21274,22041,22455,23308,23795
1	109237293	109238136	SARS-203	126	+	109237293	109238136	115,209,113	2	80,406	0,437
1	109466568	109480067	SYPL2-201	126	+	109466568	109480067	115,209,113	6	329,75,125,202,192,690	0,490,9012,10207,11249,12809
1	109475647	109478748	SYPL2-202	126	+	109475647	109478748	115,209,113	2	58,1973	0,1128
1	109483958	109492724	ATXN7L2-SL1	128	+	109483958	109492724	228,26,28	11	122,66,105,211,287,83,254,199,122,796,139	0,2098,2547,3048,3559,4424,4888,5971,6312,6963,8627
1	109489928	109492697	ATXN7L2-201	125	+	109489928	109492697	115,209,113	4	200,122,796,112	0,342,993,2657
1	109494105	109500434	CYB561D1-204	127	+	109494105	109500434	115,209,113	3	182,38,4679	0,1037,1650
1	109539914	109545825	GPR61-201;GPR61-207	128	+	109539914	109545825	77,175,74	3	39,2218,515	0,2507,5396
1	109548624	109593507	GNAI3-201	128	+	109548624	109593507	77,175,74	9	214,43,142,158,129,130,154,213,1163	0,25112,25271,30579,33812,37591,38104,43418,43720
1	109619846	109632047	AMPD2-202	128	+	109619846	109632047	77,175,74	18	432,131,131,69,109,187,142,90,130,195,132,164,127,164,121,174,111,1105	0,5456,5815,6313,6472,6879,7328,7582,7927,8236,8517,8796,9262,9480,9949,10386,10836,11096
1	109619856	109632049	AMPD2-219	127	+	109619856	109632049	115,209,113	19	422,353,131,131,69,109,187,142,90,130,195,132,164,127,164,121,174,111,1107	0,1057,5446,5805,6303,6462,6869,7318,7572,7917,8226,8507,8786,9252,9470,9939,10376,10826,11086
1	109621069	109632048	AMPD2-201	125	+	109621069	109632048	115,209,113	18	197,131,131,69,109,187,142,90,130,195,132,164,127,164,121,174,111,1106	0,4233,4592,5090,5249,5656,6105,6359,6704,7013,7294,7573,8039,8257,8726,9163,9613,9873
1	109656114	109657279	GSTM4-205	125	+	109656114	109657279	115,209,113	3	311,76,65	0,597,1100
1	109656128	109661697	GSTM4-212	112	+	109656128	109661697	115,209,113	7	297,76,65,101,96,111,533	0,583,1086,1643,2685,2871,5036
1	109656225	109659210	GSTM4-208	127	+	109656225	109659210	115,209,113	4	200,76,65,1439	0,486,989,1546
1	109656273	109661697	GSTM4-SL1	128	+	109656273	109661697	228,26,28	9	152,76,65,82,101,96,111,170,533	0,438,941,1316,1498,2540,2726,3516,4891
1	109656308	109665494	GSTM4-201	128	+	109656308	109665494	77,175,74	8	117,76,65,82,101,96,111,484	0,403,906,1281,1463,2505,2691,8702
1	109656313	109661697	GSTM4-204	128	+	109656313	109661697	77,175,74	8	112,76,65,82,101,96,111,533	0,398,901,1276,1458,2500,2686,4851
1	109658834	109661704	GSTM4-210	126	+	109658834	109661704	115,209,113	3	75,111,540	0,165,2330
1	109658871	109661697	GSTM4-211	127	+	109658871	109661697	115,209,113	4	38,111,170,533	0,128,918,2293
1	109668087	109675283	GSTM2-201	128	+	109668087	109675283	77,175,74	8	64,76,65,82,101,96,111,537	0,337,837,1202,1383,3199,3385,6659
1	109668093	109669594	GSTM2-211	125	+	109668093	109669594	115,209,113	5	58,76,65,82,124	0,331,831,1196,1377
1	109671287	109675283	GSTM2-213	112	+	109671287	109675283	115,209,113	3	95,111,537	0,185,3459
1	109985041	110022374	AHCYL1-202	128	+	109985041	110022374	77,175,74	17	131,112,144,101,103,95,107,117,64,89,71,95,99,69,79,121,701	0,23992,26172,27320,27855,29721,30383,31302,31625,32453,32904,33331,33510,34009,34506,35689,36632
1	109985138	110022370	AHCYL1-203	125	+	109985138	110022370	115,209,113	17	405,112,129,101,103,95,107,117,64,89,71,95,99,69,79,121,697	0,23895,26090,27223,27758,29624,30286,31205,31528,32356,32807,33234,33413,33912,34409,35592,36535
1	110034624	110054629	STRIP1-201	128	+	110034624	110054629	77,175,74	21	193,70,75,135,121,69,107,128,183,218,66,64,72,75,98,127,101,67,105,205,965	0,3266,4058,4547,4770,6010,6911,7109,8463,9014,10215,10390,12055,12917,13147,14487,14835,15718,16331,17058,19040
1	110339439	110346672	RBM15-202	128	+	110339439	110346672	77,175,74	2	2829,365	0,6868
1	110339445	110346668	RBM15-201;RBM15-205;RBM15-204	128	+	110339445	110346668	77,175,74	3	2823,111,361	0,6093,6862
1	110407808	110416270	LAMTOR5-AS1-207	127	+	110407808	110416270	115,209,113	3	1350,121,262	0,4364,8200
1	110407825	110416271	LAMTOR5-AS1-202	128	+	110407825	110416271	77,175,74	3	129,121,263	0,4347,8183
1	110873149	110899920	CD53-201	128	+	110873149	110899920	77,175,74	8	99,80,189,75,96,81,84,797	0,18242,19195,21177,21810,23503,24659,25974
1	110897838	110899920	CD53-202	127	+	110897838	110899920	115,209,113	2	54,797	0,1285
1	111140236	111185098	CEPT1-SL1	128	+	111140236	111185098	228,26,28	10	71,412,148,142,145,85,132,159,126,908	0,7405,19143,20918,32877,34642,41950,42562,43225,43954
1	111140250	111185098	CEPT1-201	128	+	111140250	111185098	77,175,74	9	57,412,148,142,85,132,159,126,908	0,7391,19129,20904,34628,41936,42548,43211,43940
1	111172945	111185092	CEPT1-204	128	+	111172945	111185092	77,175,74	6	313,85,132,159,126,902	0,1933,9241,9853,10516,11245
1	111181054	111185097	CEPT1-203	125	+	111181054	111185097	115,209,113	4	1264,159,126,907	0,1744,2407,3136
1	111182450	111190008	CEPT1-208	123	+	111182450	111190008	115,209,113	2	507,6547	0,1011
1	111346318	111353010	PIFO-201	127	+	111346318	111353010	115,209,113	5	353,140,131,118,1752	0,591,2197,3787,4940
1	111346599	111351768	PIFO-202	128	+	111346599	111351768	77,175,74	6	72,140,99,131,118,510	0,310,1074,1916,3506,4659
1	111346615	111353009	PIFO-SL1	128	+	111346615	111353009	228,26,28	5	56,99,131,118,1751	0,1058,1900,3490,4643
1	111348531	111353216	PIFO-203	126	+	111348531	111353216	115,209,113	3	115,118,1958	0,1574,2727
1	111449464	111461409	ATP5F1-205	125	+	111449464	111461409	115,209,113	5	117,164,126,180,493	0,6621,7165,9992,11452
1	111449478	111461323	ATP5F1-201	112	+	111449478	111461323	115,209,113	6	103,37,164,126,180,407	0,358,6607,7151,9978,11438
1	111449480	111461326	ATP5F1-202	128	+	111449480	111461326	77,175,74	7	101,37,146,164,126,180,410	0,356,4730,6605,7149,9976,11436
1	111619821	111713111	RAP1A-202	128	+	111619821	111713111	77,175,74	8	113,84,69,57,141,144,116,681	0,71512,75519,77619,83514,84521,89327,92609
1	111619905	111713096	RAP1A-SL1	128	+	111619905	111713096	228,26,28	9	29,94,84,69,57,141,144,116,666	0,7564,71428,75435,77535,83430,84437,89243,92525
1	111739948	111747766	FAM212B-AS1-202	126	+	111739948	111747766	115,209,113	2	129,1707	0,6111
1	111739956	111747766	FAM212B-AS1-201	128	+	111739956	111747766	77,175,74	3	121,155,1707	0,4418,6103
1	111755906	111767260	DDX20-201	128	+	111755906	111767260	77,175,74	11	319,95,169,115,143,139,59,83,106,102,1524	0,739,3493,4567,4799,5080,5319,6348,6770,6999,9830
1	111762704	111767997	DDX20-205	127	+	111762704	111767997	115,209,113	3	78,102,2261	0,201,3032
1	112396214	112457306	CTTNBP2NL-201	126	+	112396214	112457306	115,209,113	6	58,124,108,231,108,1376	0,15979,19942,52727,58234,59716
1	112508972	112521133	WNT2B-202	128	+	112508972	112521133	77,175,74	5	472,221,278,265,854	0,5901,7167,8148,11307
1	112619827	112652477	CAPZA1-205	124	+	112619827	112652477	115,209,113	3	56,64,3060	0,27382,29590
1	112619832	112671611	CAPZA1-201	128	+	112619832	112671611	77,175,74	10	51,64,52,64,207,80,79,72,63,1620	0,27377,29585,33765,34632,39189,39868,47241,49710,50159
1	112659699	112671610	CAPZA1-202	127	+	112659699	112671610	115,209,113	4	80,72,63,1619	0,7374,9843,10292
1	112674683	112700735	MOV10-202	128	+	112674683	112700735	77,175,74	22	46,202,141,811,236,259,135,169,155,177,148,159,104,98,217,118,192,75,126,89,122,320	0,164,12282,13644,14731,15156,16981,18077,19334,19769,20065,20732,21464,21753,21946,23310,23603,24031,25001,25210,25535,25732
1	112674694	112700720	MOV10-203	128	+	112674694	112700720	77,175,74	21	35,202,204,236,259,135,169,155,177,148,159,104,98,217,118,192,75,126,89,122,305	0,153,14240,14720,15145,16970,18066,19323,19758,20054,20721,21453,21742,21935,23299,23592,24020,24990,25199,25524,25721
1	112674711	112700735	MOV10-217	125	+	112674711	112700735	115,209,113	21	18,218,141,811,236,259,135,169,155,177,148,159,104,98,217,118,503,126,89,122,320	0,120,12254,13616,14703,15128,16953,18049,19306,19741,20037,20704,21436,21725,21918,23282,23575,24973,25182,25507,25704
1	112674835	112700732	MOV10-201	128	+	112674835	112700732	77,175,74	20	214,204,236,259,135,169,155,177,148,159,104,98,217,118,192,75,126,89,122,317	0,14099,14579,15004,16829,17925,19182,19617,19913,20580,21312,21601,21794,23158,23451,23879,24849,25058,25383,25580
1	112674845	112688909	MOV10-205	126	+	112674845	112688909	115,209,113	3	204,141,582	0,12120,13482
1	112698743	112700735	MOV10-216	127	+	112698743	112700735	115,209,113	4	1067,89,122,320	0,1150,1475,1672
1	112956391	112968972	SLC16A1-AS1-203	124	+	112956391	112968972	115,209,113	3	565,99,938	0,4085,11643
1	112956403	112999726	SLC16A1-AS1-205	127	+	112956403	112999726	115,209,113	3	553,99,797	0,4073,42526
1	113073213	113125187	LRIG2-201	128	+	113073213	113125187	77,175,74	18	432,66,75,135,144,144,144,144,81,72,69,164,321,282,450,150,291,1313	0,18104,19992,20216,21125,21398,22660,23008,25491,26997,27206,34380,37028,39265,41213,43073,46019,50661
1	113099507	113104140	LRIG2-204	128	+	113099507	113104140	77,175,74	2	775,3721	0,912
1	113905341	113914066	DCLRE1B-201	128	+	113905341	113914066	77,175,74	4	434,166,183,2936	0,1654,2667,5789
1	113963467	113977799	HIPK1-202	125	+	113963467	113977799	115,209,113	7	54,147,183,207,242,131,4776	0,2662,4298,4974,6488,8356,9556
1	113979473	113982247	OLFML3-201	128	+	113979473	113982247	77,175,74	3	157,286,1299	0,858,1475
1	113979511	113982165	OLFML3-204	126	+	113979511	113982165	115,209,113	2	119,1834	0,820
1	115641985	115691840	VANGL1-202	128	+	115641985	115691840	77,175,74	8	101,208,133,608,134,133,235,722	0,9291,17655,21675,40378,41958,43307,49133
1	115651369	115691924	VANGL1-203	126	+	115651369	115691924	115,209,113	7	115,133,608,134,133,235,806	0,8271,12291,30994,32574,33923,39749
1	115976559	116032919	SLC22A15-201	125	+	115976559	116032919	115,209,113	6	155,213,133,165,130,1517	0,15471,43022,44161,50333,54843
1	116111551	116135355	MAB21L3-201	127	+	116111551	116135355	115,209,113	7	259,257,141,292,179,195,2224	0,855,9380,12514,15914,16593,21580
1	116373283	116386126	ATP1A1-208	124	+	116373283	116386126	115,209,113	3	240,111,1344	0,10730,11499
1	116373299	116404771	ATP1A1-201	128	+	116373299	116404771	77,175,74	23	224,111,60,204,114,135,118,269,199,110,135,193,176,137,151,169,155,124,146,131,102,92,356	0,10714,11483,13988,14831,15338,15602,16139,16913,17482,19554,20231,21810,23298,24588,25321,25630,26120,27561,27830,28254,30584,31116
1	116374048	116404770	ATP1A1-211	112	+	116374048	116404770	115,209,113	23	193,111,60,204,114,135,118,269,199,110,135,193,176,137,151,169,155,124,146,131,102,92,355	0,9965,10734,13239,14082,14589,14853,15390,16164,16733,18805,19482,21061,22549,23839,24572,24881,25371,26812,27081,27505,29835,30367
1	116387286	116388244	ATP1A1-206	127	+	116387286	116388244	115,209,113	2	205,114	0,844
1	116400052	116403405	ATP1A1-207	127	+	116400052	116403405	115,209,113	2	1208,1852	0,1501
1	116910166	116989710	PTGFRN-201	128	+	116910166	116989710	77,175,74	9	86,369,414,381,426,420,108,306,2910	0,31548,34512,39025,51076,56744,64049,74513,76634
1	117060333	117102509	TTF2-201	125	+	117060333	117102509	115,209,113	23	41,103,87,67,990,115,183,128,82,120,151,106,182,154,92,83,134,171,59,151,83,75,1130	0,121,2053,13327,14536,15846,16307,17582,19234,21494,23684,26083,28467,29721,30198,30994,31483,32397,34975,35815,37017,38499,41046
1	117060343	117075058	TTF2-205	128	+	117060343	117075058	77,175,74	5	31,103,87,67,189	0,111,2043,13317,14526
1	117096207	117102391	TTF2-202	125	+	117096207	117102391	115,209,113	5	92,83,75,183,198	0,1143,2625,5172,5986
1	117097425	117103207	TTF2-206	125	+	117097425	117103207	115,209,113	2	1482,1828	0,3954
1	117367464	117523315	MAN1A2-201	128	+	117367464	117523315	77,175,74	13	1021,256,97,119,81,95,124,94,116,220,173,116,491	0,34721,38084,47248,53104,74766,93024,98869,125682,129298,131917,135390,155360
1	117606047	117628361	FAM46C-201	126	+	117606047	117628361	115,209,113	2	106,5520	0,16794
1	117929753	117960054	WDR3-201	128	+	117929753	117960054	77,175,74	27	29,203,210,119,79,96,114,102,98,108,231,94,102,86,136,57,101,112,135,51,66,93,48,44,129,94,763	0,3534,4719,7015,8726,9723,11073,11370,11996,12683,13642,16332,18651,19997,20241,21080,22222,22543,22774,23192,23722,24253,24826,25561,27314,29156,29538
1	117929784	117960060	WDR3-SL1	128	+	117929784	117960060	228,26,28	27	140,203,210,119,79,96,114,102,98,108,231,94,102,86,136,57,101,112,135,51,66,93,48,44,129,94,769	0,3503,4688,6984,8695,9692,11042,11339,11965,12652,13611,16301,18620,19966,20210,21049,22191,22512,22743,23161,23691,24222,24795,25530,27283,29125,29507
1	119140417	119151406	AL359915.2-201	127	+	119140417	119151406	115,209,113	4	376,117,88,614	0,6535,10147,10375
1	119711901	119735374	PHGDH-212	126	+	119711901	119735374	115,209,113	7	259,152,66,55,99,133,80	0,9268,11474,14949,15102,22732,23393
1	119711911	119744210	PHGDH-232	112	+	119711911	119744210	115,209,113	12	249,152,66,55,99,133,149,153,133,110,238,325	0,9258,11464,14939,15092,22722,23383,25202,28474,29855,30895,31974
1	119711919	119727661	PHGDH-221	122	+	119711919	119727661	115,209,113	5	241,152,66,55,658	0,9250,11456,14931,15084
1	119711934	119744198	PHGDH-202	127	+	119711934	119744198	115,209,113	12	226,152,66,55,99,133,149,153,133,131,252,313	0,9235,11441,14916,15069,22699,23360,25179,28451,29832,30872,31951
1	119711935	119744212	PHGDH-208	128	+	119711935	119744212	77,175,74	12	225,152,66,55,99,133,149,153,133,131,238,327	0,9234,11440,14915,15068,22698,23359,25178,28450,29831,30871,31950
1	119711938	119744216	PHGDH-233	127	+	119711938	119744216	115,209,113	11	222,152,66,55,99,133,149,153,133,1278,331	0,9231,11437,14912,15065,22695,23356,25175,28447,29828,31947
1	119721232	119744212	PHGDH-201	112	+	119721232	119744212	115,209,113	11	89,66,55,99,133,149,153,133,131,238,327	0,2143,5618,5771,13401,14062,15881,19153,20534,21574,22653
1	119724528	119727663	PHGDH-228	123	+	119724528	119727663	115,209,113	2	2377,660	0,2475
1	119740430	119744211	PHGDH-205	112	+	119740430	119744211	115,209,113	4	88,131,238,326	0,1336,2376,3455
1	120277707	120327678	AC244669.2-SL1	128	+	120277707	120327678	228,26,28	4	329,124,176,244	0,41483,41796,49727
1	120277708	120330789	AC244669.2-SL2	128	+	120277708	120330789	228,26,28	4	328,124,176,1612	0,41482,41795,51469
1	120415031	120425617	NCRNA00003-1	128	+	120415031	120425617	228,26,28	3	273,269,1150	0,4818,9436
1	120913655	120930342	LINC00623-SL1	128	+	120913655	120930342	228,26,28	3	757,160,2040	0,14135,14647
1	121185020	121389180	SRGAP2C-202	128	+	121185020	121389180	77,175,74	10	104,609,193,163,63,216,129,225,102,1547	0,1884,99782,139457,180272,188950,189805,197680,201485,202613
1	121234717	121389183	SRGAP2C-SL1	128	+	121234717	121389183	228,26,28	9	214,193,163,63,216,129,225,102,1550	0,50085,89760,130575,139253,140108,147983,151788,152916
1	143974699	144068410	SRGAP2D-201	125	+	143974699	144068410	115,209,113	7	454,63,216,129,225,102,282	0,71047,79738,80593,88470,92301,93429
1	145096035	145112615	FAM72D-201	128	+	145096035	145112615	77,175,74	4	964,78,125,1113	0,2952,6971,15467
1	145608025	145670459	GPR89A-201	128	+	145608025	145670459	77,175,74	14	150,60,104,107,102,121,81,110,89,93,96,90,66,626	0,8208,10294,15028,15587,22661,23638,35843,38158,39149,55303,57536,61599,61808
1	145608047	145670460	GPR89A-202	126	+	145608047	145670460	115,209,113	14	128,60,104,107,122,121,81,110,89,93,96,90,66,627	0,8186,10272,15006,15545,22639,23616,35821,38136,39127,55281,57514,61577,61786
1	145608052	145623730	GPR89A-212	125	+	145608052	145623730	115,209,113	4	123,60,104,677	0,8181,10267,15001
1	145824181	145842620	POLR3C-SL1	128	+	145824181	145842620	228,26,28	16	188,167,39,104,186,89,105,93,81,52,61,151,102,50,150,282	0,1575,2272,2424,2638,4567,9078,9308,12312,12633,13354,13874,15708,15934,16740,18157
1	145824186	145842504	POLR3C-SL2	128	+	145824186	145842504	228,26,28	14	183,167,256,186,89,105,93,81,52,61,151,102,50,166	0,1570,2267,2633,4562,9073,9303,12307,12628,13349,13869,15703,15929,18152
1	145824201	145842496	POLR3C-201	128	+	145824201	145842496	77,175,74	15	168,167,256,186,89,105,93,81,52,61,151,102,50,150,158	0,1555,2252,2618,4547,9058,9288,12292,12613,13334,13854,15688,15914,16720,18137
1	145824225	145842498	POLR3C-SL3	128	+	145824225	145842498	228,26,28	15	322,167,256,186,89,105,93,81,52,61,151,102,50,150,160	0,1531,2228,2594,4523,9034,9264,12268,12589,13310,13830,15664,15890,16696,18113
1	145845631	145848944	NUDT17-201	128	+	145845631	145848944	77,175,74	7	201,211,93,99,137,153,568	0,381,966,1618,1951,2480,2745
1	145960605	145978846	AC243547.3-SL1	128	+	145960605	145978846	228,26,28	8	100,167,130,69,57,74,114,486	0,14219,14701,16478,16877,17172,17377,17755
1	145960618	145978848	AC243547.3-SL2	128	+	145960618	145978848	228,26,28	10	87,212,164,167,130,69,57,74,114,488	0,743,3986,14206,14688,16465,16864,17159,17364,17742
1	145964696	145978847	POLR3GL-202	128	+	145964696	145978847	77,175,74	8	72,167,130,69,57,74,114,487	0,10128,10610,12387,12786,13081,13286,13664
1	145964697	145978846	POLR3GL-204	125	+	145964697	145978846	115,209,113	3	71,167,1364	0,10127,12785
1	145964699	145978846	POLR3GL-201	127	+	145964699	145978846	115,209,113	7	69,167,130,57,74,114,486	0,10125,10607,12783,13078,13283,13661
1	145964708	145978846	POLR3GL-SL1	128	+	145964708	145978846	228,26,28	8	60,167,130,69,57,74,89,486	0,10116,10598,12375,12774,13069,13274,13652
1	147172778	147175301	AC242426.3-201	124	+	147172778	147175301	115,209,113	2	781,878	0,1645
1	147172962	147209939	AC242426.3-SL1	128	+	147172962	147209939	228,26,28	3	597,162,318	0,1461,36659
1	147242691	147295759	CHD1L-202	128	+	147242691	147295759	77,175,74	23	139,113,107,115,32,82,163,156,93,97,74,111,115,154,166,149,164,203,99,71,115,109,329	0,9931,12178,13121,13839,17145,21730,23240,24734,26090,28240,29479,32662,33412,37334,41659,42632,43606,44943,48790,50916,51717,52739
1	147242692	147262200	CHD1L-209	122	+	147242692	147262200	115,209,113	6	138,113,107,115,32,2364	0,9930,12177,13120,13838,17144
1	147541537	147625704	BCL9-201	127	+	147541537	147625704	115,209,113	10	137,135,83,312,317,190,100,2242,261,1863	0,63239,65246,70040,71345,72889,74265,77278,80733,82304
1	147928419	147993331	GPR89B-SL1	128	+	147928419	147993331	228,26,28	13	159,60,104,107,122,121,81,110,1628,96,90,66,621	0,8207,10294,15018,15557,24925,25902,38134,39912,57779,60012,64082,64291
1	147928422	147993336	GPR89B-201	128	+	147928422	147993336	77,175,74	14	156,60,104,107,102,121,81,110,89,93,96,90,66,626	0,8204,10291,15015,15574,24922,25899,38131,40452,41444,57776,60009,64079,64288
1	147928422	147993336	GPR89B-SL2	128	+	147928422	147993336	228,26,28	14	156,60,104,107,122,121,81,110,632,93,96,90,66,626	0,8204,10291,15015,15554,24922,25899,38131,39909,41444,57776,60009,64079,64288
1	147928429	147993337	GPR89B-205	126	+	147928429	147993337	115,209,113	14	149,60,104,107,122,121,81,110,89,93,96,90,66,627	0,8197,10284,15008,15547,24915,25892,38124,40445,41437,57769,60002,64072,64281
1	147928431	147993333	GPR89B-204	127	+	147928431	147993333	115,209,113	14	147,60,104,107,122,121,81,110,617,93,96,90,66,623	0,8195,10282,15006,15545,24913,25890,38122,39915,41435,57767,60000,64070,64279
1	147928431	147993335	GPR89B-SL3	128	+	147928431	147993335	228,26,28	15	147,60,104,107,102,121,81,110,89,93,96,90,66,238,267	0,8195,10282,15006,15565,24913,25890,38122,40443,41435,57767,60000,64070,64279,64637
1	147968275	147993336	GPR89B-206	125	+	147968275	147993336	115,209,113	7	153,89,93,96,90,66,626	0,599,1591,17923,20156,24226,24435
1	147969864	147993334	GPR89B-207	125	+	147969864	147993334	115,209,113	5	95,96,90,66,624	0,16334,18567,22637,22846
1	148402511	148425209	AC245100.4-SL1	128	+	148402511	148425209	228,26,28	4	154,236,94,583	0,17860,21551,22115
1	148844501	148869776	PDE4DIP-247	124	+	148844501	148869776	115,209,113	3	293,56,1306	0,18748,23969
1	148889405	148932725	PDE4DIP-208	127	+	148889405	148932725	115,209,113	5	124,111,77,124,613	0,378,39791,42394,42707
1	148889547	148942307	PDE4DIP-SL3	128	+	148889547	148942307	228,26,28	6	347,77,124,176,118,602	0,39649,42252,42565,48199,52158
1	148889566	148932723	PDE4DIP-202	128	+	148889566	148932723	77,175,74	4	328,77,124,611	0,39630,42233,42546
1	148889567	148993880	PDE4DIP-204	128	+	148889567	148993880	77,175,74	22	327,77,124,176,118,132,120,93,213,159,114,138,180,195,165,82,92,117,138,113,128,1996	0,39629,42232,42545,48179,71086,72269,72628,72860,75916,76975,77271,78158,79268,82612,82943,84946,88369,88710,90169,91702,102317
1	148889576	148993875	PDE4DIP-203	128	+	148889576	148993875	77,175,74	23	318,77,124,176,118,132,120,93,213,159,114,138,180,195,165,82,92,117,138,113,128,89,1621	0,39620,42223,42536,48170,71077,72260,72619,72851,75907,76966,77262,78149,79259,82603,82934,84937,88360,88701,90160,91693,102308,102678
1	148952023	148981771	PDE4DIP-214	125	+	148952023	148981771	115,209,113	17	131,132,120,93,213,159,114,138,180,195,165,82,92,117,138,113,502	0,8630,9813,10172,10404,13460,14519,14815,15702,16812,20156,20487,22490,25913,26254,27713,29246
1	148952461	148981774	PDE4DIP-227	128	+	148952461	148981774	77,175,74	17	1444,132,120,93,213,159,114,138,180,195,165,82,92,117,138,113,505	0,8192,9375,9734,9966,13022,14081,14377,15264,16374,19718,20049,22052,25475,25816,27275,28808
1	148952565	148993878	PDE4DIP-201	126	+	148952565	148993878	115,209,113	19	1340,132,120,93,213,159,114,138,180,195,165,82,92,117,138,113,128,89,1624	0,8088,9271,9630,9862,12918,13977,14273,15160,16270,19614,19945,21948,25371,25712,27171,28704,39319,39689
1	149002950	149033015	PDE4DIP-SL6	128	+	149002950	149033015	228,26,28	19	92,117,529,236,52,224,153,252,132,120,190,125,240,117,227,144,139,47,1016	0,663,1958,4250,5493,6617,7492,13348,14797,15591,17196,18078,21494,23764,24450,25609,26836,27281,29049
1	149005215	149033015	PDE4DIP-SL1	128	+	149005215	149033015	228,26,28	17	222,236,52,224,153,252,132,120,190,125,240,117,227,144,139,47,1016	0,1985,3228,4352,5227,11083,12532,13326,14931,15813,19229,21499,22185,23344,24571,25016,26784
1	149009595	149033012	PDE4DIP-SL4	128	+	149009595	149033012	228,26,28	14	196,153,252,132,120,190,125,240,117,227,144,139,47,1013	0,847,6703,8152,8946,10551,11433,14849,17119,17805,18964,20191,20636,22404
1	149016399	149033014	PDE4DIP-SL2	128	+	149016399	149033014	228,26,28	11	151,132,120,190,125,117,227,144,139,47,1015	0,1348,2142,3747,4629,10315,11001,12160,13387,13832,15600
1	149024503	149033011	PDE4DIP-SL5	128	+	149024503	149033011	228,26,28	8	181,117,227,144,139,47,52,1012	0,2211,2897,4056,5283,5728,6669,7496
1	149027520	149033015	PDE4DIP-SL7	128	+	149027520	149033015	228,26,28	5	107,144,139,993,1016	0,1039,2266,2711,4479
1	149030405	149033009	PDE4DIP-221	128	+	149030405	149033009	77,175,74	2	819,1066	0,1538
1	149607236	149647615	LINC00869-207	128	+	149607236	149647615	77,175,74	2	318,1017	0,39362
1	149607242	149647617	LINC00869-208	128	+	149607242	149647617	77,175,74	3	312,347,237	0,39356,40138
1	149636539	149647618	LINC00869-SL1	128	+	149636539	149647618	228,26,28	3	158,347,238	0,10059,10841
1	149832607	149834627	HIST2H4A-203	128	+	149832607	149834627	77,175,74	2	507,493	0,1527
1	149832949	149834548	HIST2H4A-204	128	+	149832949	149834548	77,175,74	2	915,414	0,1185
1	149899603	149900790	BOLA1-202	128	+	149899603	149900790	77,175,74	2	69,781	0,406
1	150067772	150076953	VPS45-204	125	+	150067772	150076953	115,209,113	5	178,135,61,80,38	0,857,4393,8460,9143
1	150067805	150145320	VPS45-SL1	128	+	150067805	150145320	228,26,28	12	145,135,61,1547,135,114,168,159,108,122,132,612	0,824,4360,8427,13536,14078,14910,24131,24496,25721,42690,76903
1	150067808	150145320	VPS45-202	128	+	150067808	150145320	77,175,74	15	142,135,61,80,69,138,111,135,114,168,159,108,122,132,612	0,821,4357,8424,9107,9285,9860,13533,14075,14907,24128,24493,25718,42687,76900
1	150067811	150076749	VPS45-210	126	+	150067811	150076749	115,209,113	4	139,135,61,517	0,818,4354,8421
1	150108930	150145320	VPS45-213	112	+	150108930	150145320	115,209,113	2	1697,612	0,35778
1	150149671	150159625	PLEKHO1-SL1	128	+	150149671	150159625	228,26,28	6	115,147,141,105,102,807	0,1240,6394,7239,7713,9147
1	150150192	150159612	PLEKHO1-201	128	+	150150192	150159612	77,175,74	6	95,147,141,105,102,794	0,719,5873,6718,7192,8626
1	150150909	150159616	PLEKHO1-205	126	+	150150909	150159616	115,209,113	5	149,141,105,102,798	0,5156,6001,6475,7909
1	150152973	150158522	PLEKHO1-204	123	+	150152973	150158522	115,209,113	2	3233,1612	0,3937
1	150154139	150159608	PLEKHO1-209	64	+	150154139	150159608	115,209,113	4	2067,105,102,790	0,2771,3245,4679
1	150156394	150159620	PLEKHO1-203	127	+	150156394	150159620	115,209,113	3	621,102,802	0,990,2424
1	150157397	150159620	PLEKHO1-206	127	+	150157397	150159620	115,209,113	2	89,802	0,1421
1	150257886	150260399	CA14-203	125	+	150257886	150260399	115,209,113	2	297,249	0,2264
1	150257887	150265075	CA14-SL1	128	+	150257887	150265075	228,26,28	9	320,180,143,96,67,158,121,115,483	0,3571,4270,4637,4916,5154,5411,5876,6705
1	150257902	150265075	CA14-201	128	+	150257902	150265075	77,175,74	10	305,180,143,96,67,158,121,21,85,483	0,3556,4255,4622,4901,5139,5396,5756,5891,6690
1	150272727	150280910	C1orf54-202	128	+	150272727	150280910	77,175,74	6	136,84,59,111,102,76	0,1359,3013,3794,6912,8107
1	150272731	150280913	C1orf54-201	128	+	150272731	150280913	77,175,74	5	132,84,59,111,79	0,1355,3009,3790,8103
1	150282559	150287089	CIART-205	126	+	150282559	150287089	115,209,113	6	59,120,76,79,112,660	0,954,1245,1866,2037,3870
1	150282562	150287083	CIART-202	128	+	150282562	150287083	77,175,74	6	56,172,76,79,112,654	0,899,1242,1863,2034,3867
1	150282563	150287089	CIART-203	128	+	150282563	150287089	77,175,74	6	55,426,76,79,112,660	0,644,1241,1862,2033,3866
1	150283204	150287090	CIART-201	128	+	150283204	150287090	77,175,74	5	429,76,79,112,661	0,600,1221,1392,3225
1	150293869	150308346	MRPS21-202	128	+	150293869	150308346	77,175,74	3	29,115,299	0,465,14178
1	150293905	150308347	MRPS21-201	128	+	150293905	150308347	77,175,74	2	544,300	0,14142
1	150321557	150353191	PRPF3-201	128	+	150321557	150353191	77,175,74	16	35,193,131,147,84,221,307,167,80,144,100,114,119,84,62,359	0,3337,4193,6762,11126,11421,13377,16602,18840,21751,22604,22876,24460,24850,27599,31275
1	150364681	150471767	RPRD2-203	126	+	150364681	150471767	115,209,113	10	238,130,101,53,127,176,283,258,201,1207	0,52914,76241,78549,79569,81544,92606,95378,99845,105879
1	150364693	150471766	RPRD2-202	126	+	150364693	150471766	115,209,113	11	226,130,101,78,53,127,176,283,258,201,1206	0,52902,76229,77187,78537,79557,81532,92594,95366,99833,105867
1	150364698	150442125	RPRD2-201	124	+	150364698	150442125	115,209,113	3	221,130,1203	0,52897,76224
1	150487419	150489089	TARS2-202	125	+	150487419	150489089	115,209,113	3	97,197,126	0,438,1544
1	150487435	150507596	TARS2-214	128	+	150487435	150507596	77,175,74	16	81,197,124,125,118,65,79,218,163,138,78,101,102,73,115,681	0,422,1528,3165,3958,4162,4975,10094,11066,11461,11780,16899,17196,17470,18155,19480
1	150487436	150507598	TARS2-SL1	128	+	150487436	150507598	228,26,28	17	80,197,124,125,118,65,79,99,218,163,138,78,101,102,73,115,683	0,421,1527,3164,3957,4161,4974,9373,10093,11065,11460,11779,16898,17195,17469,18154,19479
1	150487436	150507598	TARS2-204	128	+	150487436	150507598	77,175,74	18	80,197,124,125,118,65,79,147,99,218,163,138,78,101,102,73,115,683	0,421,1527,3164,3957,4161,4974,9045,9373,10093,11065,11460,11779,16898,17195,17469,18154,19479
1	150926371	150942446	SETDB1-207	123	+	150926371	150942446	115,209,113	5	146,271,152,35,1118	0,1332,3595,13568,14957
1	150926424	150944984	SETDB1-202	126	+	150926424	150944984	115,209,113	9	39,271,152,35,100,126,202,74,67	0,1279,3542,13515,14904,16138,16427,17495,18493
1	150926424	150964733	SETDB1-201	128	+	150926424	150964733	77,175,74	22	93,271,152,35,100,126,202,74,191,127,157,159,633,117,170,629,29,133,166,212,89,487	0,1279,3542,13515,14904,16138,16427,17495,18493,20461,22697,22942,24033,24940,32753,34138,35705,36162,36549,37105,37570,37822
1	150926451	150950597	SETDB1-217	125	+	150926451	150950597	115,209,113	13	66,271,152,35,100,126,202,74,191,127,157,159,140	0,1252,3515,13488,14877,16111,16400,17468,18466,20434,22670,22915,24006
1	150944955	150964734	SETDB1-SL1	128	+	150944955	150964734	228,26,28	14	153,127,157,159,633,117,170,629,29,133,166,212,89,488	0,1930,4166,4411,5502,6409,14222,15607,17174,17631,18018,18574,19039,19291
1	151008433	151035711	PRUNE1-210	128	+	151008433	151035711	77,175,74	6	238,93,203,95,159,1906	0,9378,10033,18799,20352,25372
1	151008460	151035706	PRUNE1-204	112	+	151008460	151035706	115,209,113	7	211,93,185,159,95,159,1901	0,9351,16150,17054,18772,20325,25345
1	151008460	151035707	PRUNE1-203	127	+	151008460	151035707	115,209,113	4	211,93,95,1902	0,9351,18772,25345
1	151008460	151035710	PRUNE1-SL1	128	+	151008460	151035710	228,26,28	8	211,93,113,185,159,95,159,1905	0,9351,10096,16150,17054,18772,20325,25345
1	151008460	151035711	PRUNE1-207	126	+	151008460	151035711	115,209,113	6	211,185,159,95,159,1906	0,16150,17054,18772,20325,25345
1	151008461	151035709	PRUNE1-SL2	128	+	151008461	151035709	228,26,28	7	210,93,203,185,159,95,1904	0,9350,10005,16149,17053,18771,25344
1	151008461	151035709	PRUNE1-201	128	+	151008461	151035709	77,175,74	8	210,93,203,185,159,95,159,1904	0,9350,10005,16149,17053,18771,20324,25344
1	151008565	151028926	PRUNE1-209	125	+	151008565	151028926	115,209,113	7	106,93,113,185,159,95,141	0,9246,9991,16045,16949,18667,20220
1	151024738	151035665	PRUNE1-202	125	+	151024738	151035665	115,209,113	4	57,159,95,1860	0,776,2494,9067
1	151047764	151050567	C1orf56-201	128	+	151047764	151050567	77,175,74	2	1088,130	0,2673
1	151060411	151068492	MLLT11-201	128	+	151060411	151068492	77,175,74	2	142,1274	0,6807
1	151070762	151119142	GABPB2-202	127	+	151070762	151119142	115,209,113	9	172,108,168,195,151,114,186,125,1186	0,17427,19643,22429,27089,32799,36274,46629,47194
1	151166079	151167829	SCNM1-204	128	+	151166079	151167829	77,175,74	5	124,71,89,98,504	0,391,854,1041,1246
1	151166081	151169134	SCNM1-SL1	128	+	151166081	151169134	228,26,28	7	122,71,89,98,89,145,149	0,389,852,1039,1244,2112,2904
1	151166101	151169129	SCNM1-202	128	+	151166101	151169129	77,175,74	7	102,71,89,98,89,195,144	0,369,832,1019,1224,2042,2884
1	151166109	151169134	SCNM1-SL2	128	+	151166109	151169134	228,26,28	6	94,71,89,98,1013,149	0,361,824,1011,1216,2876
1	151166145	151169131	SCNM1-201	128	+	151166145	151169131	77,175,74	7	107,71,89,98,89,195,146	0,325,788,975,1180,1998,2840
1	151168141	151169128	SCNM1-203	126	+	151168141	151169128	115,209,113	2	197,143	0,844
1	151198554	151249534	PIP5K1A-207	127	+	151198554	151249534	115,209,113	14	527,32,81,131,118,153,300,206,49,85,147,130,46,1672	0,25693,28765,33116,33693,33996,35642,38003,40575,41400,43568,43883,48365,49308
1	151198583	151249528	PIP5K1A-201	128	+	151198583	151249528	77,175,74	15	498,32,81,131,118,153,300,206,84,49,85,147,130,46,1666	0,25664,28736,33087,33664,33967,35613,37974,39598,40546,41371,43539,43854,48336,49279
1	151198590	151249527	PIP5K1A-202	127	+	151198590	151249527	115,209,113	16	491,32,36,81,131,118,153,300,206,84,49,85,147,130,46,1665	0,25657,25780,28729,33080,33657,33960,35606,37967,39591,40539,41364,43532,43847,48329,49272
1	151242183	151249522	PIP5K1A-217	125	+	151242183	151249522	115,209,113	4	86,130,46,1660	0,254,4736,5679
1	151254757	151267458	PSMD4-201	96	+	151254757	151267458	115,209,113	10	51,141,115,87,69,216,118,132,68,286	0,7403,9156,10074,10408,10636,11246,11550,11762,12415
1	151254758	151267459	PSMD4-202	128	+	151254758	151267459	77,175,74	10	50,141,115,87,69,216,109,132,68,287	0,7402,9155,10073,10407,10635,11245,11549,11761,12414
1	151254764	151267458	PSMD4-SL1	128	+	151254764	151267458	228,26,28	9	44,115,87,69,216,109,132,68,286	0,9149,10067,10401,10629,11239,11543,11755,12408
1	151254765	151263646	PSMD4-207	127	+	151254765	151263646	115,209,113	2	43,1486	0,7395
1	151281540	151288409	ZNF687-205	126	+	151281540	151288409	115,209,113	2	539,2135	0,4734
1	151286481	151289183	ZNF687-207	126	+	151286481	151289183	115,209,113	3	1925,179,89	0,2046,2613
1	151347007	151347884	AL391069.3-201	128	+	151347007	151347884	77,175,74	2	181,253	0,624
1	151399565	151400792	PSMB4-207	126	+	151399565	151400792	115,209,113	4	162,207,147,29	0,415,876,1198
1	151399565	151401205	PSMB4-206	126	+	151399565	151401205	115,209,113	3	162,207,764	0,415,876
1	151399567	151401934	PSMB4-201	128	+	151399567	151401934	77,175,74	7	160,207,147,82,117,89,118	0,413,874,1196,1671,1974,2249
1	151399569	151400672	PSMB4-204	125	+	151399569	151400672	115,209,113	2	158,692	0,411
1	151401241	151401930	PSMB4-202	126	+	151401241	151401930	115,209,113	3	114,89,114	0,300,575
1	151535054	151538689	CGN-206	127	+	151535054	151538689	115,209,113	6	77,84,119,109,164,1485	0,545,725,1182,1675,2150
1	151540311	151583576	TUFT1-202	128	+	151540311	151583576	77,175,74	12	115,102,87,90,66,114,129,95,106,84,101,1933	0,22273,23592,24213,25851,29345,33958,34599,38409,39337,40630,41332
1	151639071	151694711	SNX27-201	127	+	151639071	151694711	115,209,113	11	48,193,65,105,79,164,90,150,129,60,1119	0,19163,21726,23094,26861,29400,44284,53363,53839,54352,54521
1	151763019	151771320	OAZ3-SL2	128	+	151763019	151771320	228,26,28	4	148,137,86,244	0,4143,7152,8057
1	151763053	151771328	OAZ3-SL1	128	+	151763053	151771328	228,26,28	5	114,137,176,86,252	0,4109,5004,7118,8023
1	151790861	151794393	TDRKH-AS1-201	128	+	151790861	151794393	77,175,74	2	384,579	0,2953
1	153634077	153646302	CHTOP-207	126	+	153634077	153646302	115,209,113	4	266,82,154,1239	0,2494,4217,10986
1	153634079	153645578	CHTOP-SL1	128	+	153634079	153645578	228,26,28	5	264,1877,191,138,515	0,2492,8163,9147,10984
1	153634080	153645824	CHTOP-203	128	+	153634080	153645824	77,175,74	6	263,82,154,191,138,761	0,2491,4214,8162,9146,10983
1	153634082	153646295	CHTOP-206	112	+	153634082	153646295	115,209,113	3	261,1877,1232	0,2489,10981
1	153634084	153646295	CHTOP-204	112	+	153634084	153646295	115,209,113	6	259,82,154,176,138,1232	0,2487,4210,8173,9142,10979
1	153637528	153645481	CHTOP-202	64	+	153637528	153645481	115,209,113	4	920,191,138,418	0,4714,5698,7535
1	153658712	153661823	SNAPIN-201	128	+	153658712	153661823	77,175,74	4	174,47,119,624	0,425,735,2487
1	153658716	153661821	SNAPIN-204	112	+	153658716	153661821	115,209,113	2	850,622	0,2483
1	153658717	153661826	SNAPIN-202	128	+	153658717	153661826	77,175,74	3	169,119,627	0,730,2482
1	153658958	153661824	SNAPIN-203	112	+	153658958	153661824	115,209,113	3	226,119,625	0,489,2241
1	153728076	153774079	INTS3-201	128	+	153728076	153774079	77,175,74	30	708,84,84,114,85,67,145,130,98,192,88,80,92,107,120,130,55,104,45,120,154,69,76,114,49,168,101,73,157,887	0,12574,13208,18880,19202,20612,23018,24202,26565,29495,31449,32234,32750,33493,34651,35156,35755,36041,36613,36867,39597,40816,41692,42121,42608,43719,44263,44562,44848,45116
1	153767737	153774079	INTS3-203	127	+	153767737	153774079	115,209,113	10	90,69,76,114,49,168,101,73,157,887	0,1155,2031,2460,2947,4058,4602,4901,5187,5455
1	153967514	153974356	CREB3L4-SL2	128	+	153967514	153974356	228,26,28	10	370,178,247,122,93,107,69,85,97,485	0,1007,1415,1819,5229,5457,5680,5865,6105,6357
1	153967891	153974359	CREB3L4-201	128	+	153967891	153974359	77,175,74	10	293,178,247,122,93,107,69,85,97,488	0,630,1038,1442,4852,5080,5303,5488,5728,5980
1	153967901	153974356	CREB3L4-205	96	+	153967901	153974356	115,209,113	10	263,178,247,122,93,107,69,85,97,485	0,620,1028,1432,4842,5070,5293,5478,5718,5970
1	153967906	153974358	CREB3L4-SL1	128	+	153967906	153974358	228,26,28	10	258,118,247,122,93,107,69,85,97,487	0,615,1023,1427,4837,5065,5288,5473,5713,5965
1	153968236	153974356	CREB3L4-202	127	+	153968236	153974356	115,209,113	10	74,118,247,122,93,107,69,85,97,485	0,285,693,1097,4507,4735,4958,5143,5383,5635
1	153990764	153992145	RPS27-201	128	+	153990764	153992145	77,175,74	4	38,109,111,81	0,350,801,1300
1	153990765	153992145	RPS27-203	112	+	153990765	153992145	115,209,113	5	37,121,109,111,81	0,148,349,800,1299
1	153990765	153992145	RPS27-204	112	+	153990765	153992145	115,209,113	4	269,109,111,81	0,349,800,1299
1	154220928	154263502	UBAP2L-220	127	+	154220928	154263502	115,209,113	25	47,130,78,111,148,96,46,113,53,90,172,199,278,173,190,55,175,73,196,89,54,82,209,106,400	0,4155,6353,7686,13662,14267,15637,16095,20584,22288,25275,28310,30112,30552,32971,33907,34223,34754,36134,36417,38048,39019,39963,40663,42174
1	154259738	154263496	UBAP2L-214	126	+	154259738	154263496	115,209,113	4	291,218,106,394	0,1153,1853,3364
1	154266085	154270853	UBAP2L-216	125	+	154266085	154270853	115,209,113	2	483,2097	0,2671
1	154272589	154275872	HAX1-211	127	+	154272589	154275872	115,209,113	6	187,188,52,107,91,257	0,1184,2360,2564,2803,3026
1	154272628	154275084	HAX1-207	125	+	154272628	154275084	115,209,113	3	148,626,135	0,707,2321
1	154272632	154275872	HAX1-210	126	+	154272632	154275872	115,209,113	6	144,626,52,107,91,257	0,703,2317,2521,2760,2983
1	154272634	154275872	HAX1-208	126	+	154272634	154275872	115,209,113	7	142,263,212,52,107,91,257	0,701,1115,2315,2519,2758,2981
1	154272639	154275872	HAX1-204	112	+	154272639	154275872	115,209,113	7	137,119,188,52,107,91,257	0,840,1134,2310,2514,2753,2976
1	154272640	154275872	HAX1-201	128	+	154272640	154275872	77,175,74	7	136,263,188,52,107,91,257	0,695,1133,2309,2513,2752,2975
1	154321115	154325313	AQP10-201	126	+	154321115	154325313	115,209,113	6	145,130,138,119,218,1032	0,814,1866,2125,2473,3166
1	154321116	154325323	AQP10-203	127	+	154321116	154325323	115,209,113	5	144,130,138,119,1735	0,813,1865,2124,2472
1	154974683	154979245	CKS1B-201	128	+	154974683	154979245	77,175,74	3	121,128,521	0,3303,4041
1	154974691	154978114	CKS1B-202	127	+	154974691	154978114	115,209,113	2	113,128	0,3295
1	154974693	154979241	CKS1B-203	112	+	154974693	154979241	115,209,113	3	219,128,517	0,3293,4031
1	154978020	154979246	CKS1B-204	126	+	154978020	154979246	115,209,113	2	94,522	0,704
1	154983353	154993108	FLAD1-203	128	+	154983353	154993108	77,175,74	8	44,225,745,148,99,190,74,207	0,488,4751,6206,6805,6985,9359,9548
1	154983356	154993107	FLAD1-SL1	128	+	154983356	154993107	228,26,28	7	41,225,745,148,370,74,206	0,485,4748,6203,6802,9356,9545
1	154983357	154988242	FLAD1-205	126	+	154983357	154988242	115,209,113	3	40,225,777	0,484,4108
1	154983837	154993109	FLAD1-201	64	+	154983837	154993109	115,209,113	7	229,745,148,99,190,74,208	0,4267,5722,6321,6501,8875,9064
1	154983838	154993104	FLAD1-SL2	128	+	154983838	154993104	228,26,28	3	228,74,203	0,8874,9063
1	155051269	155062773	ADAM15-203	127	+	155051269	155062773	115,209,113	23	196,107,77,79,77,193,63,69,170,85,149,175,93,305,196,78,73,139,70,75,72,125,314	0,1401,2147,2640,2880,3044,4520,4662,4810,5116,5683,5918,6367,6581,6976,7440,8632,8935,9493,10145,10634,10975,11190
1	155051305	155062772	ADAM15-201	128	+	155051305	155062772	77,175,74	21	160,107,77,79,77,193,63,69,170,85,149,175,93,305,196,78,73,139,70,125,313	0,1365,2111,2604,2844,3008,4484,4626,4774,5080,5647,5882,6331,6545,6940,7404,8596,8899,9457,10939,11154
1	155063741	155069544	EFNA4-SL1	128	+	155063741	155069544	228,26,28	5	195,119,287,69,692	0,700,2988,3630,5111
1	155063749	155069549	EFNA4-202	128	+	155063749	155069549	77,175,74	4	187,287,69,697	0,2980,3622,5103
1	155063761	155069549	EFNA4-203	127	+	155063761	155069549	115,209,113	4	175,287,69,531	0,2968,3610,5257
1	155127888	155134852	EFNA1-201	128	+	155127888	155134852	77,175,74	4	181,296,51,898	0,3450,5841,6066
1	155127894	155134852	EFNA1-202	128	+	155127894	155134852	77,175,74	5	175,296,66,51,898	0,3444,5608,5835,6060
1	155127895	155134852	EFNA1-203	112	+	155127895	155134852	115,209,113	4	174,296,278,898	0,3443,5607,6059
1	155129031	155134850	EFNA1-204	125	+	155129031	155134850	115,209,113	5	847,296,66,51,896	0,2307,4471,4698,4923
1	155130208	155134852	EFNA1-SL2	128	+	155130208	155134852	228,26,28	5	155,296,66,51,898	0,1130,3294,3521,3746
1	155130550	155134852	EFNA1-SL1	128	+	155130550	155134852	228,26,28	5	504,296,66,51,898	0,788,2952,3179,3404
1	155131549	155134851	EFNA1-205	112	+	155131549	155134851	115,209,113	4	85,66,51,897	0,1953,2180,2405
1	155135837	155138763	SLC50A1-211	125	+	155135837	155138763	115,209,113	5	154,78,162,120,602	0,461,1723,2141,2324
1	155135837	155138848	SLC50A1-201	127	+	155135837	155138848	115,209,113	5	154,78,124,120,669	0,461,990,2141,2342
1	155135850	155138847	SLC50A1-214	127	+	155135850	155138847	115,209,113	5	141,124,162,120,668	0,977,1710,2128,2329
1	155135859	155138848	SLC50A1-210	127	+	155135859	155138848	115,209,113	6	132,98,124,162,120,669	0,439,968,1701,2119,2320
1	155135867	155138848	SLC50A1-204	128	+	155135867	155138848	77,175,74	4	124,78,120,669	0,431,2111,2312
1	155135867	155138848	SLC50A1-203	128	+	155135867	155138848	77,175,74	6	124,78,124,162,120,669	0,431,960,1693,2111,2312
1	155135871	155138848	SLC50A1-202	128	+	155135871	155138848	77,175,74	5	120,78,162,120,669	0,427,1689,2107,2308
1	155136292	155138847	SLC50A1-208	128	+	155136292	155138847	77,175,74	3	84,120,668	0,1686,1887
1	155209239	155213819	MTX1-201	127	+	155209239	155213819	115,209,113	7	93,70,80,183,77,155,336	0,1106,1308,3145,3454,3997,4244
1	155209244	155213820	MTX1-202;MTX1-207	128	+	155209244	155213820	77,175,74	8	88,70,80,93,183,77,155,337	0,1101,1303,2882,3140,3449,3992,4239
1	155209246	155213822	MTX1-204	127	+	155209246	155213822	115,209,113	7	86,70,1672,183,77,155,339	0,1099,1301,3138,3447,3990,4237
1	155308913	155320663	FDPS-203	128	+	155308913	155320663	77,175,74	10	52,163,141,81,123,89,73,78,135,255	0,1129,3341,9027,9255,9751,9942,10697,10880,11495
1	155308924	155320663	FDPS-206	128	+	155308924	155320663	77,175,74	10	41,142,141,81,123,89,73,78,135,255	0,1139,3330,9016,9244,9740,9931,10686,10869,11484
1	155308941	155318193	FDPS-219	125	+	155308941	155318193	115,209,113	5	24,163,141,81,25	0,1101,3313,8999,9227
1	155308943	155312980	FDPS-212	123	+	155308943	155312980	115,209,113	2	1262,726	0,3311
1	155308943	155320663	FDPS-202	128	+	155308943	155320663	77,175,74	11	22,177,163,141,81,123,89,73,78,135,255	0,845,1099,3311,8997,9225,9721,9912,10667,10850,11465
1	155308944	155320656	FDPS-220	125	+	155308944	155320656	115,209,113	9	21,141,81,123,89,73,78,135,248	0,3310,8996,9224,9720,9911,10666,10849,11464
1	155308948	155318251	FDPS-204	125	+	155308948	155318251	115,209,113	5	17,126,141,81,83	0,1131,3306,8992,9220
1	155308948	155320663	FDPS-221	128	+	155308948	155320663	77,175,74	10	128,142,141,81,123,89,73,78,135,255	0,1115,3306,8992,9220,9716,9907,10662,10845,11460
1	155308949	155320663	FDPS-SL1	128	+	155308949	155320663	228,26,28	10	127,163,141,81,123,89,73,78,135,255	0,1093,3305,8991,9219,9715,9906,10661,10844,11459
1	155308951	155320662	FDPS-201	128	+	155308951	155320662	77,175,74	11	125,177,163,141,81,123,89,73,78,135,254	0,837,1091,3303,8989,9217,9713,9904,10659,10842,11457
1	155308954	155318266	FDPS-213	125	+	155308954	155318266	115,209,113	5	122,142,141,81,98	0,1109,3300,8986,9214
1	155318825	155320660	FDPS-215	112	+	155318825	155320660	115,209,113	4	103,78,135,252	0,785,968,1583
1	155319825	155320659	FDPS-214	126	+	155319825	155320659	115,209,113	2	103,251	0,583
1	155323491	155330940	RUSC1-SL1	128	+	155323491	155330940	228,26,28	9	236,99,77,175,106,47,553,126,538	0,1353,1610,1824,2075,2372,3088,4658,6911
1	155324446	155331114	RUSC1-202	127	+	155324446	155331114	115,209,113	9	98,99,77,175,106,47,553,126,712	0,398,655,869,1120,1417,2133,3703,5956
1	155324523	155331106	RUSC1-209	128	+	155324523	155331106	77,175,74	8	286,77,175,106,47,235,126,704	0,578,792,1043,1340,2374,3626,5879
1	155324524	155331088	RUSC1-203	128	+	155324524	155331088	77,175,74	9	63,99,77,175,106,47,553,126,686	0,320,577,791,1042,1339,2055,3625,5878
1	155324531	155331111	RUSC1-214	128	+	155324531	155331111	77,175,74	8	278,77,175,106,47,553,126,709	0,570,784,1035,1332,2048,3618,5871
1	155324842	155331100	RUSC1-201	128	+	155324842	155331100	77,175,74	8	101,77,175,106,47,553,126,698	0,259,473,724,1021,1737,3307,5560
1	155610208	155614450	MSTO1-SL1	128	+	155610208	155614450	228,26,28	14	124,136,70,140,55,139,118,135,153,132,185,105,110,392	0,216,830,1007,1340,1480,1774,1973,2209,2635,2840,3253,3448,3850
1	155610222	155614450	MSTO1-207	127	+	155610222	155614450	115,209,113	2	110,4026	0,202
1	155610223	155614328	MSTO1-SL2	128	+	155610223	155614328	228,26,28	14	109,136,70,76,55,139,118,135,153,132,185,105,77,270	0,201,815,992,1325,1465,1759,1958,2194,2620,2825,3238,3433,3835
1	155610229	155614930	MSTO1-201	128	+	155610229	155614930	77,175,74	14	103,136,70,76,55,139,118,135,153,132,185,105,110,872	0,195,809,986,1319,1459,1753,1952,2188,2614,2819,3232,3427,3829
1	155687983	155738522	DAP3-214	127	+	155687983	155738522	115,209,113	13	209,80,52,102,109,93,131,81,159,60,90,118,366	0,1111,21789,33533,37398,37943,39624,41058,41224,43372,43960,48962,50173
1	155689089	155738525	DAP3-225	128	+	155689089	155738525	77,175,74	12	85,52,102,109,93,131,81,159,60,90,118,369	0,20683,32427,36292,36837,38518,39952,40118,42266,42854,47856,49067
1	155689090	155738525	DAP3-SL1	128	+	155689090	155738525	228,26,28	12	84,52,123,102,109,93,131,159,60,90,118,369	0,20682,27915,32426,36291,36836,38517,40117,42265,42853,47855,49066
1	155689090	155738526	DAP3-202	128	+	155689090	155738526	77,175,74	13	84,52,123,102,109,93,131,81,159,60,90,118,370	0,20682,27915,32426,36291,36836,38517,39951,40117,42265,42853,47855,49066
1	155689091	155738525	DAP3-203	128	+	155689091	155738525	77,175,74	12	83,52,123,109,93,131,81,159,60,90,118,369	0,20681,27914,36290,36835,38516,39950,40116,42264,42852,47854,49065
1	155689092	155738526	DAP3-201	128	+	155689092	155738526	77,175,74	13	151,52,123,102,109,93,131,81,159,60,90,118,370	0,20680,27913,32424,36289,36834,38515,39949,40115,42263,42851,47853,49064
1	155689094	155722252	DAP3-209	121	+	155689094	155722252	115,209,113	4	80,52,123,736	0,20678,27911,32422
1	155727684	155729366	DAP3-210	127	+	155727684	155729366	115,209,113	3	54,81,159	0,1357,1523
1	155736977	155738527	DAP3-216	126	+	155736977	155738527	115,209,113	2	86,371	0,1179
1	155745821	155750314	MSTO2P-201	123	+	155745821	155750314	115,209,113	14	91,136,70,76,55,139,118,135,148,132,183,105,110,392	0,183,797,974,1307,1447,1741,1940,2158,2578,2784,3505,3700,4101
1	155859561	155882324	SYT11-201	126	+	155859561	155882324	115,209,113	4	234,827,121,1127	0,8403,20938,21636
1	156054819	156056092	LAMTOR2-206	112	+	156054819	156056092	115,209,113	2	138,830	0,443
1	156054833	156058503	LAMTOR2-203	128	+	156054833	156058503	77,175,74	4	124,163,90,189	0,429,3144,3481
1	156054834	156058502	LAMTOR2-202	128	+	156054834	156058502	77,175,74	3	123,163,188	0,428,3480
1	156055262	156058504	LAMTOR2-205	126	+	156055262	156058504	115,209,113	3	163,90,190	0,2715,3052
1	156055333	156058490	LAMTOR2-204	127	+	156055333	156058490	115,209,113	3	342,90,176	0,2644,2981
1	156114715	156139302	LMNA-201	112	+	156114715	156139302	115,209,113	11	559,157,126,171,126,221,223,108,120,270,223	0,15901,19687,20089,20471,21185,21498,22205,22397,23772,24364
1	156114715	156139302	LMNA-206	128	+	156114715	156139302	77,175,74	12	559,157,126,171,126,221,223,108,120,90,270,223	0,15901,19687,20089,20471,21185,21498,22205,22397,22938,23772,24364
1	156135940	156137865	LMNA-217	112	+	156135940	156137865	115,209,113	5	181,223,108,120,212	0,273,980,1172,1713
1	156137690	156139297	LMNA-221	125	+	156137690	156139297	115,209,113	3	53,270,218	0,797,1389
1	156194115	156212793	SLC25A44-SL1	128	+	156194115	156212793	228,26,28	4	132,638,77,2554	0,5719,13821,16124
1	156194116	156212793	SLC25A44-201	128	+	156194116	156212793	77,175,74	4	131,638,128,2554	0,5718,13769,16123
1	156194116	156212796	SLC25A44-202	125	+	156194116	156212796	115,209,113	4	131,638,152,2557	0,5718,13745,16123
1	156200171	156211642	SLC25A44-203	125	+	156200171	156211642	115,209,113	2	301,1403	0,10068
1	156200198	156212793	SLC25A44-204	126	+	156200198	156212793	115,209,113	3	274,128,2554	0,7687,10041
1	156213006	156240035	PMF1-205	126	+	156213006	156240035	115,209,113	6	170,112,106,101,196,488	0,12550,19313,20621,23281,26541
1	156213006	156243313	PMF1-BGLAP-203	128	+	156213006	156243313	77,175,74	7	170,106,101,196,39,70,281	0,19313,20621,23281,29546,29755,30026
1	156213007	156240036	PMF1-202	128	+	156213007	156240036	77,175,74	5	169,106,101,196,489	0,19312,20620,23280,26540
1	156213008	156240037	PMF1-201	126	+	156213008	156240037	115,209,113	5	168,112,101,196,490	0,12548,20619,23279,26539
1	156213013	156240034	PMF1-203	112	+	156213013	156240034	115,209,113	5	163,106,101,135,487	0,19306,20614,23335,26534
1	156282985	156292441	TMEM79-201	128	+	156282985	156292441	77,175,74	4	80,800,214,1057	0,2198,3274,8399
1	156591775	156592666	NAXE-204	126	+	156591775	156592666	115,209,113	4	211,109,111,110	0,325,589,781
1	156591783	156594208	NAXE-201	126	+	156591783	156594208	115,209,113	5	203,109,111,114,801	0,317,581,773,1624
1	156591786	156594134	NAXE-203	128	+	156591786	156594134	77,175,74	6	200,109,111,114,148,253	0,314,578,770,1621,2095
1	156593433	156594136	NAXE-205	112	+	156593433	156594136	115,209,113	2	122,255	0,448
1	156728819	156736926	RRNAD1-201	128	+	156728819	156736926	77,175,74	8	396,125,193,63,144,485,185,295	0,3171,3461,4165,4557,5189,6905,7812
1	156767519	156800810	PRCC-SL1	128	+	156767519	156800810	228,26,28	7	64,48,567,96,144,66,437	0,14762,19088,24177,27145,29756,32854
1	156767542	156800812	PRCC-201	128	+	156767542	156800812	77,175,74	7	697,48,567,96,144,66,439	0,14739,19065,24154,27122,29733,32831
1	158999998	159020500	IFI16-SL1	128	+	158999998	159020500	228,26,28	7	397,159,285,116,168,423,160	0,10004,14662,15873,16534,18230,20342
1	159000025	159014872	IFI16-213	125	+	159000025	159014872	115,209,113	3	370,159,212	0,9977,14635
1	159009908	159055144	IFI16-205	128	+	159009908	159055144	77,175,74	11	253,285,116,168,423,189,168,168,420,192,324	0,4752,5963,6624,8320,10432,22615,39523,41770,43624,44912
1	159780970	159782535	DUSP23-202	128	+	159780970	159782535	77,175,74	3	23,269,383	0,128,1182
1	159781094	159782532	DUSP23-201	128	+	159781094	159782532	77,175,74	2	273,380	0,1058
1	160115759	160142806	ATP1A2-201	128	+	160115759	160142806	77,175,74	23	114,105,60,204,114,135,118,269,199,110,135,190,176,137,151,169,155,124,146,131,102,92,1513	0,5146,5432,7453,8183,8536,9376,11792,12892,13220,13506,14342,14662,18724,19385,19674,20079,20487,20810,21141,23880,24133,25534
1	160190310	160201883	CASQ1-201	128	+	160190310	160201883	77,175,74	11	720,85,101,112,74,131,46,55,101,75,639	0,2491,3436,4701,5150,5586,7258,8366,8642,9540,10934
1	160205401	160215365	PEA15-203	126	+	160205401	160215365	115,209,113	4	121,108,156,1944	0,6141,7708,8020
1	160205404	160215368	PEA15-201	128	+	160205404	160215368	77,175,74	4	118,174,156,1947	0,6138,7705,8017
1	160343385	160358946	NCSTN-201	128	+	160343385	160358946	77,175,74	17	96,105,124,122,146,151,110,153,105,78,173,103,96,88,155,213,798	0,1336,5613,6163,6719,7836,8310,8668,9501,9774,10732,12269,12477,12874,13214,13655,14763
1	160357071	160358946	NCSTN-212	64	+	160357071	160358946	115,209,113	2	182,798	0,1077
1	161098337	161100339	KLHDC9-204	125	+	161098337	161100339	115,209,113	4	67,397,199,279	0,328,1260,1723
1	161098363	161100343	KLHDC9-207	128	+	161098363	161100343	77,175,74	5	41,397,160,199,283	0,302,982,1234,1697
1	161098363	161100344	KLHDC9-205	127	+	161098363	161100344	115,209,113	2	41,1679	0,302
1	161098367	161100343	KLHDC9-SL2	128	+	161098367	161100343	228,26,28	4	37,397,451,283	0,298,978,1693
1	161098382	161100344	KLHDC9-SL3	128	+	161098382	161100344	228,26,28	3	22,1131,284	0,283,1678
1	161098394	161100344	KLHDC9-SL1	128	+	161098394	161100344	228,26,28	5	87,397,160,199,284	0,271,951,1203,1666
1	161098663	161100342	KLHDC9-201	128	+	161098663	161100342	77,175,74	4	399,160,199,282	0,682,934,1397
1	161099662	161100338	KLHDC9-206	125	+	161099662	161100338	115,209,113	2	134,278	0,398
1	161118106	161125438	NIT1-202	128	+	161118106	161125438	77,175,74	7	72,96,255,104,134,126,1301	0,679,1027,1402,1712,2000,6031
1	161118108	161121064	NIT1-203	128	+	161118108	161121064	77,175,74	7	70,96,255,104,134,126,566	0,677,1025,1400,1710,1998,2390
1	161118113	161121061	NIT1-204	128	+	161118113	161121061	77,175,74	7	96,96,255,104,134,126,563	0,672,1020,1395,1705,1993,2385
1	161118367	161121068	NIT1-216	64	+	161118367	161121068	115,209,113	6	514,255,104,134,126,570	0,766,1141,1451,1739,2131
1	161153986	161158854	UFC1-201	128	+	161153986	161158854	77,175,74	6	134,68,64,77,91,443	0,2963,3267,3630,4134,4425
1	161153987	161158854	UFC1-206	112	+	161153987	161158854	115,209,113	5	133,68,64,77,443	0,2962,3266,3629,4424
1	161153992	161158854	UFC1-202	127	+	161153992	161158854	115,209,113	3	128,68,1601	0,2957,3261
1	161153995	161158487	UFC1-204	112	+	161153995	161158487	115,209,113	4	125,68,64,871	0,2954,3258,3621
1	161159515	161165654	USP21-203	126	+	161159515	161165654	115,209,113	14	163,141,621,60,121,112,156,65,104,87,79,108,115,298	0,850,1104,2522,2754,3099,3403,4039,4362,4648,5018,5319,5513,5841
1	161159519	161165716	USP21-201	126	+	161159519	161165716	115,209,113	13	159,621,60,121,112,156,65,104,87,79,108,115,360	0,1100,2518,2750,3095,3399,4035,4358,4644,5014,5315,5509,5837
1	161166438	161171216	PPOX-201	127	+	161166438	161171216	115,209,113	13	173,95,135,116,133,145,191,61,119,111,150,43,183	0,401,661,932,1556,1993,2554,3221,3467,3970,4181,4468,4595
1	161166456	161171216	PPOX-202	112	+	161166456	161171216	115,209,113	13	216,95,135,116,133,145,191,61,119,111,150,43,183	0,383,643,914,1538,1975,2536,3203,3449,3952,4163,4450,4577
1	161166471	161171216	PPOX-219	112	+	161166471	161171216	115,209,113	6	201,95,135,150,43,183	0,368,628,4148,4435,4562
1	161166623	161168481	PPOX-209	125	+	161166623	161168481	115,209,113	5	49,95,387,133,69	0,216,476,1371,1789
1	161169925	161171216	PPOX-218	127	+	161169925	161171216	115,209,113	5	99,111,150,43,183	0,483,694,981,1108
1	161170326	161171211	PPOX-206	125	+	161170326	161171211	115,209,113	2	443,305	0,580
1	161202367	161209582	NDUFS2-215	126	+	161202367	161209582	115,209,113	5	113,107,191,121,100	0,1069,4039,6825,7115
1	161202371	161204124	NDUFS2-207	126	+	161202371	161204124	115,209,113	2	109,688	0,1065
1	161202371	161214388	NDUFS2-202	112	+	161202371	161214388	115,209,113	13	109,107,191,121,113,75,78,86,120,130,96,84,525	0,1065,4035,6821,7111,7485,7739,7932,8219,9979,11008,11277,11492
1	161202390	161210170	NDUFS2-208	126	+	161202390	161210170	115,209,113	7	90,107,191,121,113,75,60	0,1046,4016,6802,7092,7466,7720
1	161205773	161211490	NDUFS2-206	121	+	161205773	161211490	115,209,113	3	824,121,2008	0,3419,3709
1	161226063	161230584	TOMM40L-SL1	128	+	161226063	161230584	228,26,28	10	73,129,68,93,102,106,123,77,103,1629	0,412,824,1194,1572,1820,2122,2364,2651,2892
1	161226068	161230594	TOMM40L-202	128	+	161226068	161230594	77,175,74	10	68,250,68,93,102,106,123,77,103,1639	0,286,819,1189,1567,1815,2117,2359,2646,2887
1	161226420	161230591	TOMM40L-201	126	+	161226420	161230591	115,209,113	9	184,68,93,102,106,123,77,103,1636	0,467,837,1215,1463,1765,2007,2294,2535
1	161228779	161230113	TOMM40L-207	125	+	161228779	161230113	115,209,113	2	38,1158	0,176
1	161258746	161284541	PCP4L1-201	126	+	161258746	161284541	115,209,113	3	237,55,203	0,24921,25592
1	161314385	161363192	SDHC-208	112	+	161314385	161363192	115,209,113	4	40,57,62,864	0,9228,26208,47943
1	161314386	161363191	SDHC-204	128	+	161314386	161363191	77,175,74	5	39,57,62,164,863	0,9227,26207,42290,47942
1	161314388	161363191	SDHC-201	128	+	161314388	161363191	77,175,74	5	37,57,102,62,863	0,9225,14007,26205,47940
1	161314388	161363191	SDHC-202	128	+	161314388	161363191	77,175,74	6	37,57,102,62,164,863	0,9225,14007,26205,42288,47940
1	161314390	161363190	SDHC-203	112	+	161314390	161363190	115,209,113	4	35,62,164,862	0,26203,42286,47938
1	161323606	161362484	SDHC-206	125	+	161323606	161362484	115,209,113	6	64,118,102,62,164,156	0,3044,4789,16987,33070,38722
1	161511489	161519488	FCGR2A-SL1	128	+	161511489	161519488	228,26,28	3	113,38,1514	0,2405,6485
1	161749804	161757159	DUSP12-201	128	+	161749804	161757159	77,175,74	6	341,114,119,97,187,374	0,1863,2061,2563,3270,6981
1	161749805	161753714	DUSP12-203	124	+	161749805	161753714	115,209,113	5	340,127,119,97,640	0,1849,2060,2562,3269
1	161766326	161959506	ATF6-201	128	+	161766326	161959506	77,175,74	16	116,77,88,107,130,204,221,186,92,132,114,100,71,115,85,1061	0,11917,15585,17663,25081,25797,35725,53306,54743,80122,85395,86897,93880,96871,145969,192119
1	162363976	162368432	NOS1AP-205	128	+	162363976	162368432	77,175,74	2	1593,1381	0,3075
1	162382021	162385402	C1orf226-203	125	+	162382021	162385402	115,209,113	2	197,2221	0,1160
1	162497836	162524051	UHMK1-202	128	+	162497836	162524051	77,175,74	8	432,293,192,95,77,99,89,1648	0,2118,3076,5917,14663,14888,20265,24567
1	162561671	162599831	UAP1-201	128	+	162561671	162599831	77,175,74	11	106,337,205,176,173,194,141,189,51,67,561	0,4340,15105,17756,19615,25803,27021,28651,31060,36120,37599
1	162561728	162599830	UAP1-204	128	+	162561728	162599830	77,175,74	10	49,337,205,176,173,194,141,189,67,560	0,4283,15048,17699,19558,25746,26964,28594,36063,37542
1	162566048	162600094	UAP1-203	126	+	162566048	162600094	115,209,113	10	300,205,176,173,194,141,189,51,67,824	0,10728,13379,15238,21426,22644,24274,26683,31743,33222
1	162630888	162754785	DDR2-205	126	+	162630888	162754785	115,209,113	5	559,164,109,103,162	0,24322,88148,122206,123735
1	162632464	162780482	DDR2-201	128	+	162632464	162780482	77,175,74	18	167,164,109,103,232,148,106,184,244,63,131,211,224,128,192,235,150,371	0,22746,86572,120630,122159,122691,123199,127331,128746,133536,134764,137837,139559,141004,143187,143671,146115,147647
1	162790741	162793003	HSD17B7-203	125	+	162790741	162793003	115,209,113	2	94,345	0,1917
1	162790741	162812815	HSD17B7-201	128	+	162790741	162812815	77,175,74	9	94,204,93,115,195,105,57,99,518	0,1917,5843,7060,9001,12689,13525,14652,21556
1	162790742	162812814	HSD17B7-SL1	128	+	162790742	162812814	228,26,28	9	93,204,93,89,195,105,57,99,517	0,1916,5842,7085,9000,12688,13524,14651,21555
1	162790771	162798555	HSD17B7-202	128	+	162790771	162798555	77,175,74	4	64,204,93,728	0,1887,5813,7056
1	163069366	163076581	RGS4-203	128	+	163069366	163076581	77,175,74	5	162,105,62,167,2261	0,3028,3438,4089,4954
1	163321977	163355757	NUF2-202	128	+	163321977	163355757	77,175,74	14	89,143,75,77,62,98,74,97,63,138,141,176,136,423	0,4054,5510,6250,6868,14773,16042,17403,18386,21755,23700,25785,26967,33357
1	163322001	163355753	NUF2-SL2	128	+	163322001	163355753	228,26,28	14	65,100,75,77,62,98,74,97,63,138,141,176,136,419	0,4073,5486,6226,6844,14749,16018,17379,18362,21731,23676,25761,26943,33333
1	163322002	163328977	NUF2-205	124	+	163322002	163328977	115,209,113	4	210,143,75,750	0,4029,5485,6225
1	163322006	163355757	NUF2-201	128	+	163322006	163355757	77,175,74	14	206,143,75,77,62,98,74,97,63,138,141,176,136,423	0,4025,5481,6221,6839,14744,16013,17374,18357,21726,23671,25756,26938,33328
1	163322010	163355759	NUF2-SL1	128	+	163322010	163355759	228,26,28	13	202,143,75,680,98,74,97,63,138,141,176,136,425	0,4021,5477,6217,14740,16009,17370,18353,21722,23667,25752,26934,33324
1	163322019	163355750	NUF2-SL3	128	+	163322019	163355750	228,26,28	15	193,143,75,77,73,62,98,74,97,63,138,141,176,136,416	0,4012,5468,6208,6438,6826,14731,16000,17361,18344,21713,23658,25743,26925,33315
1	164792601	164849418	PBX1-221	126	+	164792601	164849418	115,209,113	6	137,191,136,160,90,2835	0,7097,14940,19388,28935,53982
1	164792654	164847072	PBX1-212	128	+	164792654	164847072	77,175,74	7	84,191,136,160,113,90,489	0,7044,14887,19335,27417,28882,53929
1	164820077	164850176	PBX1-204	128	+	164820077	164850176	77,175,74	3	107,90,3593	0,1459,26506
1	165544247	165563953	LRRC52-201	128	+	165544247	165563953	77,175,74	2	671,449	0,19257
1	165631244	165655615	MGST3-205	128	+	165631244	165655615	77,175,74	6	49,124,74,58,73,248	0,18596,19769,20733,23034,24123
1	165631246	165655614	MGST3-212	112	+	165631246	165655614	115,209,113	6	47,210,74,58,73,247	0,18508,19767,20731,23032,24121
1	165631247	165655615	MGST3-203	112	+	165631247	165655615	115,209,113	7	46,44,124,74,58,73,248	0,983,18593,19766,20730,23031,24120
1	165631251	165651886	MGST3-210	124	+	165631251	165651886	115,209,113	3	42,124,873	0,18589,19762
1	165631258	165651891	MGST3-207	124	+	165631258	165651891	115,209,113	2	35,2051	0,18582
1	165631431	165655618	MGST3-201	127	+	165631431	165655618	115,209,113	7	711,44,124,74,58,73,251	0,799,18409,19582,20546,22847,23936
1	165632229	165655608	MGST3-214	112	+	165632229	165655608	115,209,113	6	45,124,74,58,73,241	0,17611,18784,19748,22049,23138
1	165654297	165655612	MGST3-211	112	+	165654297	165655612	115,209,113	2	54,245	0,1070
1	165827785	165908105	UCK2-201	128	+	165827785	165908105	77,175,74	7	147,160,97,143,98,49,422	0,62418,63440,68404,75396,78135,79898
1	165896196	165908098	UCK2-206	125	+	165896196	165908098	115,209,113	4	136,98,49,415	0,6985,9724,11487
1	165902617	165911614	UCK2-208	128	+	165902617	165911614	77,175,74	3	662,49,3931	0,3303,5066
1	166839509	166851256	POGK-SL1	128	+	166839509	166851256	228,26,28	6	95,134,127,99,797,1468	0,1445,7102,7984,9428,10279
1	166839509	166853097	POGK-202	126	+	166839509	166853097	115,209,113	6	95,134,127,99,1486,513	0,1445,7102,7984,9428,13075
1	166839516	166854456	POGK-SL2	128	+	166839516	166854456	228,26,28	7	88,134,127,99,797,627,1872	0,1438,7095,7977,9421,10280,13068
1	166839698	166849282	POGK-203	125	+	166839698	166849282	115,209,113	5	71,134,127,99,345	0,1256,6913,7795,9239
1	167094076	167129124	DUSP27-SL1	128	+	167094076	167129124	228,26,28	5	118,95,232,218,3338	0,19633,23251,25172,31710
1	167094079	167129124	DUSP27-202	128	+	167094079	167129124	77,175,74	6	115,126,95,232,218,3338	0,754,19630,23248,25169,31707
1	167094839	167129127	DUSP27-203	126	+	167094839	167129127	115,209,113	5	120,95,232,218,3341	0,18870,22488,24409,30947
1	167220889	167416006	POU2F1-201;POU2F1-212	126	+	167220889	167416006	115,209,113	17	69,101,66,101,54,120,189,127,95,174,142,140,180,106,346,89,507	0,82584,111580,144577,149271,151027,153218,155139,162967,168698,175396,177104,178296,180561,191069,192136,194610
1	167220890	167416078	POU2F1-204	128	+	167220890	167416078	77,175,74	16	68,66,101,54,120,189,127,95,174,142,140,180,106,346,89,579	0,111579,144576,149270,151026,153217,155138,162966,168697,175395,177103,178295,180560,191068,192135,194609
1	167630264	167706238	RCSD1-202	128	+	167630264	167706238	77,175,74	7	165,102,90,72,204,744,1575	0,53635,55156,59784,63834,66834,74399
1	167630267	167706234	RCSD1-206	125	+	167630267	167706234	115,209,113	6	162,102,72,204,744,1571	0,53632,59781,63831,66831,74396
1	167721981	167790820	MPZL1-209	128	+	167721981	167790820	77,175,74	5	261,167,214,133,3001	0,43601,50293,51254,65838
1	167721983	167790821	MPZL1-203	126	+	167721983	167790821	115,209,113	3	259,167,3002	0,43599,65836
1	167721984	167765920	MPZL1-206	128	+	167721984	167765920	77,175,74	2	258,338	0,43598
1	167721989	167773892	MPZL1-207	124	+	167721989	167773892	115,209,113	4	253,167,214,657	0,43593,50285,51246
1	167721992	167790817	MPZL1-201	128	+	167721992	167790817	77,175,74	6	250,167,214,133,103,2998	0,43590,50282,51243,54071,65827
1	167765667	167789405	MPZL1-208	126	+	167765667	167789405	115,209,113	5	82,214,133,103,1586	0,6607,7568,10396,22152
1	167774613	167790476	MPZL1-204	128	+	167774613	167790476	77,175,74	3	234,103,2657	0,1450,13206
1	167936584	168075830	DCAF6-SL2	128	+	167936584	168075830	228,26,28	21	108,62,93,186,114,136,215,94,120,261,171,60,118,116,87,328,139,157,89,106,460	0,15215,30044,38245,50910,54619,56641,65897,67285,67948,79196,86403,101786,106440,108000,108315,127036,129005,129792,131773,138786
1	167936695	168075830	DCAF6-SL1	128	+	167936695	168075830	228,26,28	21	313,62,93,186,114,136,215,94,120,261,171,60,118,116,87,328,139,157,89,106,460	0,15104,29933,38134,50799,54508,56530,65786,67174,67837,79085,86292,101675,106329,107889,108204,126925,128894,129681,131662,138675
1	167936711	168075830	DCAF6-203	128	+	167936711	168075830	77,175,74	20	297,62,93,186,114,136,215,94,120,261,60,118,116,87,328,139,157,89,106,460	0,15088,29917,38118,50783,54492,56514,65770,67158,67821,86276,101659,106313,107873,108188,126909,128878,129665,131646,138659
1	167936716	168075829	DCAF6-201	128	+	167936716	168075829	77,175,74	19	292,62,93,186,114,136,215,94,120,261,118,116,87,328,139,157,89,106,459	0,15083,29912,38113,50778,54487,56509,65765,67153,67816,101654,106308,107868,108183,126904,128873,129660,131641,138654
1	168040973	168075830	DCAF6-211	64	+	168040973	168075830	115,209,113	8	2167,87,328,139,157,89,106,460	0,3611,3926,22647,24616,25403,27384,34397
1	168178973	168200202	TIPRL-202	128	+	168178973	168200202	77,175,74	7	208,180,100,132,96,67,300	0,4928,5805,12395,17573,19945,20929
1	168178995	168200205	TIPRL-SL1	128	+	168178995	168200205	228,26,28	7	186,180,100,132,96,67,981	0,4906,5783,12373,17551,19923,20229
1	168226007	168242778	SFT2D2-201	126	+	168226007	168242778	115,209,113	8	135,87,86,82,36,59,30,278	0,5506,5826,9093,10581,10704,13123,16493
1	168226016	168253017	SFT2D2-SL1	128	+	168226016	168253017	228,26,28	9	126,87,86,82,36,59,30,1663,1719	0,5497,5817,9084,10572,10695,13114,16484,25282
1	169106694	169131759	ATP1B1-201	128	+	169106694	169131759	77,175,74	6	232,129,156,189,81,468	0,4675,18189,20529,23315,24597
1	169368204	169388299	BLZF1-203	128	+	169368204	169388299	77,175,74	7	138,78,440,200,129,220,1303	0,1268,8335,10125,12276,13857,18792
1	169368204	169396228	BLZF1-201	127	+	169368204	169396228	115,209,113	8	138,78,440,200,129,220,213,335	0,1268,8335,10125,12276,13857,18792,27689
1	169368205	169388301	BLZF1-SL1	128	+	169368205	169388301	228,26,28	6	137,78,440,200,129,1305	0,1267,8334,10124,12275,18791
1	169368215	169377402	BLZF1-202	128	+	169368215	169377402	77,175,74	3	127,78,863	0,1257,8324
1	169368218	169381222	BLZF1-205	124	+	169368218	169381222	115,209,113	5	124,78,440,200,742	0,1254,8321,10111,12262
1	170146043	170168118	METTL11B-SL1	128	+	170146043	170168118	228,26,28	4	218,149,176,1525	0,11925,14474,20550
1	170532163	170553635	GORAB-SL1	128	+	170532163	170553635	228,26,28	6	121,188,362,102,141,1621	0,1300,7046,10327,12541,19851
1	170532166	170545783	GORAB-201	127	+	170532166	170545783	115,209,113	4	118,350,102,1070	0,7043,10324,12547
1	170532168	170553440	GORAB-205	128	+	170532168	170553440	77,175,74	7	116,188,112,362,102,141,1426	0,1295,4141,7041,10322,12536,19846
1	170532172	170553441	GORAB-202	128	+	170532172	170553441	77,175,74	5	112,362,102,141,1427	0,7037,10318,12532,19842
1	170539363	170553441	GORAB-206	126	+	170539363	170553441	115,209,113	4	208,102,141,1427	0,3127,5341,12651
1	170544780	170553442	GORAB-204	125	+	170544780	170553442	115,209,113	2	65,1428	0,7234
1	170664210	170736493	PRRX1-201	126	+	170664210	170736493	115,209,113	4	249,176,182,446	0,55515,62009,71837
1	170664225	170728891	PRRX1-207	128	+	170664225	170728891	77,175,74	3	234,176,2672	0,55500,61994
1	170664241	170736488	PRRX1-202	126	+	170664241	170736488	115,209,113	5	218,176,182,72,441	0,55484,61978,66035,71806
1	170730193	170736500	PRRX1-204	125	+	170730193	170736500	115,209,113	2	155,453	0,5854
1	171314195	171342081	FMO4-SL1	128	+	171314195	171342081	228,26,28	9	218,142,140,163,143,200,353,70,669	0,1990,5622,9942,17444,18513,20215,23160,27217
1	171485537	171515796	PRRC2C-206	128	+	171485537	171515796	77,175,74	5	198,169,178,110,63	0,26494,27457,28998,30196
1	171485545	171532761	PRRC2C-208	128	+	171485545	171532761	77,175,74	12	190,169,178,110,126,224,83,134,88,145,54,419	0,26486,27449,28990,30188,32045,36631,37675,37889,39275,42245,46797
1	171781676	171796931	METTL13-203	127	+	171781676	171796931	115,209,113	8	444,300,192,196,165,219,132,450	0,2063,4210,6058,8775,10340,12719,14805
1	171781694	171796949	METTL13-SL1	128	+	171781694	171796949	228,26,28	7	426,760,200,196,219,132,468	0,2045,4184,6040,10322,12701,14787
1	171781700	171796957	METTL13-201	128	+	171781700	171796957	77,175,74	8	420,760,200,196,165,219,132,476	0,2039,4178,6034,8751,10316,12695,14781
1	171781717	171797714	METTL13-202	127	+	171781717	171797714	115,209,113	8	78,760,200,196,165,219,132,1233	0,2022,4161,6017,8734,10299,12678,14764
1	171783845	171797712	METTL13-SL2	128	+	171783845	171797712	228,26,28	6	654,200,196,219,132,1231	0,2033,3889,8171,10550,12636
1	172452909	172468824	C1orf105-SL1	128	+	172452909	172468824	228,26,28	4	280,75,65,376	0,3505,12389,15539
1	172452909	172468824	C1orf105-201	128	+	172452909	172468824	77,175,74	5	280,75,68,65,376	0,3505,9268,12389,15539
1	172533149	172554714	SUCO-205	128	+	172533149	172554714	77,175,74	2	348,3203	0,18362
1	172533267	172611829	SUCO-201	128	+	172533267	172611829	77,175,74	23	230,115,111,155,138,151,124,125,68,108,131,56,92,66,69,91,1167,88,105,155,92,56,2014	0,18244,19992,22601,24012,24376,35751,36779,37395,40623,42250,44496,45030,45934,51750,52590,55492,57716,66796,68796,69428,75479,76548
1	172569039	172570383	SUCO-206	127	+	172569039	172570383	115,209,113	2	103,337	0,1007
1	172608747	172611828	SUCO-208	64	+	172608747	172611828	115,209,113	2	55,2013	0,1068
1	173477345	173483942	PRDX6-202	124	+	173477345	173483942	115,209,113	2	147,2617	0,3980
1	173477345	173488795	PRDX6-201	128	+	173477345	173488795	77,175,74	5	147,157,147,147,1061	0,3980,8015,8909,10389
1	173481373	173488801	PRDX6-203	112	+	173481373	173488801	115,209,113	4	109,147,147,1067	0,3987,4881,6361
1	173637717	173785745	KLHL20-SL1	128	+	173637717	173785745	228,26,28	13	317,101,64,574,159,95,116,184,144,134,209,107,583	0,33516,78285,95995,114046,115495,118205,119258,128428,136587,137916,144406,147445
1	173637720	173785746	KLHL20-SL2	128	+	173637720	173785746	228,26,28	12	314,64,574,159,95,116,184,144,134,209,107,584	0,78282,95992,114043,115492,118202,119255,128425,136584,137913,144403,147442
1	173714977	173785746	KLHL20-201	128	+	173714977	173785746	77,175,74	12	101,64,574,159,95,116,184,144,134,209,107,584	0,1025,18735,36786,38235,40945,41998,51168,59327,60656,67146,70185
1	173715451	173785745	KLHL20-SL3	128	+	173715451	173785745	228,26,28	12	203,64,574,159,95,116,184,144,134,209,107,583	0,551,18261,36312,37761,40471,41524,50694,58853,60182,66672,69711
1	173782173	173786214	KLHL20-204	112	+	173782173	173786214	115,209,113	2	57,1052	0,2989
1	173824672	173858358	DARS2-SL2	128	+	173824672	173858358	228,26,28	16	684,100,67,102,96,124,47,107,70,180,108,63,153,219,76,841	0,2014,3660,5987,6862,8703,9800,12267,13517,14694,16193,20556,25654,28676,31993,32845
1	173824677	173858414	DARS2-201	128	+	173824677	173858414	77,175,74	17	679,100,67,102,96,124,47,107,70,180,108,63,153,219,111,76,897	0,2009,3655,5982,6857,8698,9795,12262,13512,14689,16188,20551,25649,28671,29117,31988,32840
1	173824679	173852011	DARS2-SL1	128	+	173824679	173852011	228,26,28	14	677,100,67,102,96,124,47,107,70,180,108,63,153,176	0,2007,3653,5980,6855,8696,9793,12260,13510,14687,16186,20549,25647,27156
1	173868369	173887261	ZBTB37-204	128	+	173868369	173887261	77,175,74	5	36,196,949,100,1626	0,555,1830,5097,17266
1	173868957	173886633	ZBTB37-201	127	+	173868957	173886633	115,209,113	4	163,949,100,998	0,1242,4509,16678
1	174999463	175010367	CACYBP-209	112	+	174999463	175010367	115,209,113	6	226,220,97,100,98,445	0,5150,7281,7634,9145,10459
1	174999950	175006810	CACYBP-203	126	+	174999950	175006810	115,209,113	3	245,220,66	0,4663,6794
1	175000012	175004790	CACYBP-208	126	+	175000012	175004790	115,209,113	2	183,177	0,4601
1	175000024	175010398	CACYBP-201	128	+	175000024	175010398	77,175,74	6	171,220,97,100,98,476	0,4589,6720,7073,8584,9898
1	175000037	175008689	CACYBP-207	124	+	175000037	175008689	115,209,113	5	158,220,97,100,81	0,4576,6707,7060,8571
1	175000290	175010547	CACYBP-202	112	+	175000290	175010547	115,209,113	6	309,220,97,100,98,625	0,4323,6454,6807,8318,9632
1	177170939	177282374	BRINP2-201	127	+	177170939	177282374	115,209,113	8	793,345,191,209,106,237,223,1963	0,58861,84979,86236,102548,105258,107623,109472
1	178341453	178474047	RASAL2-203	125	+	178341453	178474047	115,209,113	16	155,107,110,154,99,555,145,145,237,202,200,862,135,203,88,973	0,48646,79057,97968,100095,101221,104064,110117,110962,112993,115246,116229,122824,124466,125880,131621
1	178725246	178879781	RALGPS2-209	124	+	178725246	178879781	115,209,113	10	177,140,105,51,84,90,93,127,138,880	0,51435,59171,60310,82798,86068,96365,108177,152251,153655
1	178725267	178917723	RALGPS2-203	128	+	178725267	178917723	77,175,74	19	156,140,105,51,84,90,93,127,138,91,68,136,152,55,106,93,106,92,1394	0,51414,59150,60289,82777,86047,96344,108156,152230,153634,158198,159808,160701,164374,168651,172396,176838,181508,191062
1	178725306	178917225	RALGPS2-204	127	+	178725306	178917225	115,209,113	20	117,140,105,51,84,90,93,127,138,91,68,136,152,55,78,106,93,106,92,896	0,51375,59111,60250,82738,86008,96305,108117,152191,153595,158159,159769,160662,164335,166923,168612,172357,176799,181469,191023
1	179026049	179072003	FAM20B-201	126	+	179026049	179072003	115,209,113	8	49,510,87,110,172,192,60,91	0,17665,24229,28479,37877,38255,40750,45863
1	179082069	179095990	TOR3A-203	128	+	179082069	179095990	77,175,74	6	318,114,266,179,125,1023	0,870,3558,5841,12023,12898
1	179082077	179095991	TOR3A-SL1	128	+	179082077	179095991	228,26,28	5	310,114,179,125,1024	0,862,5833,12015,12890
1	179293807	179355443	SOAT1-204	127	+	179293807	179355443	115,209,113	15	129,126,152,60,108,283,79,82,46,130,98,99,136,146,1859	0,8869,41698,44029,45630,47220,48306,49054,49782,51139,53792,55036,56488,57509,59777
1	179293811	179354652	SOAT1-201	128	+	179293811	179354652	77,175,74	16	125,126,63,152,60,108,283,79,82,46,130,98,99,136,146,1068	0,8865,29625,41694,44025,45626,47216,48302,49050,49778,51135,53788,55032,56484,57505,59773
1	179882300	179920065	TOR1AIP1-208	128	+	179882300	179920065	77,175,74	10	677,78,60,42,87,57,42,69,57,2614	0,2391,7009,17825,19001,21665,25522,26304,31697,35151
1	179882859	179914054	TOR1AIP1-206	127	+	179882859	179914054	115,209,113	9	118,78,60,42,87,57,42,69,57	0,1832,6450,17266,18442,21106,24963,25745,31138
1	180154874	180198030	QSOX1-202	128	+	180154874	180198030	77,175,74	12	298,101,46,103,91,146,135,130,123,148,180,1769	0,11616,20446,21056,23919,27299,29041,31178,34677,35558,39338,41387
1	180154879	180198031	QSOX1-SL1	128	+	180154879	180198031	228,26,28	13	293,101,46,103,91,146,135,130,123,148,180,629,699	0,11611,20441,21051,23914,27294,29036,31173,34672,35553,39333,41382,42453
1	180154883	180198029	QSOX1-201	128	+	180154883	180198029	77,175,74	13	289,101,46,103,91,146,135,130,123,148,180,338,697	0,11607,20437,21047,23910,27290,29032,31169,34668,35549,39329,41378,42449
1	180196731	180198033	QSOX1-204	126	+	180196731	180198033	115,209,113	2	159,701	0,601
1	180561225	180566513	OVAAL-SL1	128	+	180561225	180566513	228,26,28	3	76,141,1263	0,978,4025
1	180632034	180886121	XPR1-202	128	+	180632034	180886121	77,175,74	15	236,52,102,224,150,84,82,191,180,172,195,167,140,222,2116	0,50325,155718,171353,174027,174439,179372,192718,193130,202839,204487,231673,241768,248041,251971
1	180632059	180886850	XPR1-201	127	+	180632059	180886850	115,209,113	14	211,52,102,224,150,84,82,191,180,172,167,140,222,2845	0,50300,155693,171328,174002,174414,179347,192693,193105,202814,231648,241743,248016,251946
1	182789781	182830120	NPL-211	127	+	182789781	182830120	115,209,113	13	24,55,84,74,88,58,76,93,149,47,85,40,518	0,2450,4574,13916,16363,22374,25001,26932,28759,29031,32333,35999,39821
1	182794354	182829025	NPL-201	127	+	182794354	182829025	115,209,113	11	85,74,88,58,76,93,149,47,85,40,302	0,9343,11790,17801,20428,22359,24186,24458,27760,31426,34369
1	182839350	182887746	DHX9-201	128	+	182839350	182887746	77,175,74	28	106,133,141,112,113,149,47,137,90,162,78,192,142,83,157,101,214,95,74,153,161,112,162,128,230,116,201,664	0,3194,3943,12882,13955,14679,17181,18753,19200,19382,19689,20642,27093,27610,32986,35503,36699,37096,37479,38670,39899,41146,41913,42169,43788,44169,45262,47732
1	182878069	182887746	DHX9-207	64	+	182878069	182887746	115,209,113	9	104,161,112,162,128,230,116,201,664	0,1180,2427,3194,3450,5069,5450,6543,9013
1	183023788	183145582	LAMC1-201	126	+	183023788	183145582	115,209,113	28	346,305,131,167,189,118,99,137,123,190,113,222,189,246,154,143,179,157,206,80,138,145,150,115,200,159,100,3049	0,79539,84487,86699,90742,91731,92788,92978,93531,93745,94245,97934,98274,100842,101608,102331,103437,104805,106555,107510,108611,109617,110871,111253,112597,113880,116615,118745
1	183125480	183128700	LAMC1-202	125	+	183125480	183128700	115,209,113	4	70,143,179,107	0,639,1745,3113
1	183134731	183137749	LAMC1-206	126	+	183134731	183137749	115,209,113	4	78,115,200,81	0,310,1654,2937
1	183472506	183528995	SMG7-205	125	+	183472506	183528995	115,209,113	8	143,32,118,133,172,106,72,104	0,40330,43367,45181,54089,55119,55449,56385
1	183472506	183546128	SMG7-204	128	+	183472506	183546128	77,175,74	16	143,118,133,172,72,151,136,163,157,71,61,120,289,145,383,163	0,43367,45181,54089,55449,56385,56891,60657,61169,64638,65873,68477,69569,71846,72423,73459
1	183472506	183554186	SMG7-SL1	128	+	183472506	183554186	228,26,28	23	143,32,118,133,172,72,151,136,163,157,71,61,120,289,145,383,372,150,81,160,171,146,2369	0,40330,43367,45181,54089,55449,56385,56891,60657,61169,64638,65873,68477,69569,71846,72423,73459,74596,76701,77257,78244,78538,79311
1	183636123	183928528	RGL1-201	128	+	183636123	183928528	77,175,74	19	378,164,111,209,78,185,125,216,104,85,90,87,33,122,90,187,255,115,2424	0,106002,170251,211442,229872,244492,247662,248599,252350,255953,261684,264026,266444,268726,270888,275958,280323,286098,289981
1	183636142	183928530	RGL1-SL1	128	+	183636142	183928530	228,26,28	18	359,164,209,78,185,125,216,104,85,90,87,33,122,90,187,255,115,2426	0,105983,211423,229853,244473,247643,248580,252331,255934,261665,264007,266425,268707,270869,275939,280304,286079,289962
1	183805173	183928349	RGL1-202	126	+	183805173	183928349	115,209,113	18	151,111,209,78,185,125,216,104,85,90,87,33,122,90,187,255,115,2245	0,1201,42392,60822,75442,78612,79549,83300,86903,92634,94976,97394,99676,101838,106908,111273,117048,120931
1	184051732	184058060	TSEN15-204	121	+	184051732	184058060	115,209,113	2	2703,3333	0,2995
1	184051732	184074204	TSEN15-207	128	+	184051732	184074204	77,175,74	5	158,82,136,38,1378	0,2621,2995,20424,21094
1	184051735	184074205	TSEN15-201	128	+	184051735	184074205	77,175,74	5	155,82,136,142,1379	0,2618,2992,20421,21091
1	184051735	184074205	TSEN15-203	128	+	184051735	184074205	77,175,74	4	155,82,136,1379	0,2618,2992,21091
1	184051735	184095840	TSEN15-SL1	128	+	184051735	184095840	228,26,28	4	155,82,136,151	0,2618,2992,43954
1	184387071	184620320	C1orf21-201	128	+	184387071	184620320	77,175,74	6	297,218,95,77,61,803	0,90314,120516,203667,211329,232446
1	184507389	184620321	C1orf21-SL1	128	+	184507389	184620321	228,26,28	5	96,95,77,61,804	0,198,83349,91011,112128
1	185045550	185100264	RNF2-201	126	+	185045550	185100264	115,209,113	6	99,89,161,273,172,65	0,42001,46028,52521,54240,54649
1	185045551	185101153	RNF2-202	128	+	185045551	185101153	77,175,74	7	98,89,161,216,273,172,954	0,42000,46027,47509,52520,54239,54648
1	185157258	185291576	SWT1-201	128	+	185157258	185291576	77,175,74	19	56,93,81,59,742,60,112,102,189,94,146,164,139,149,188,132,67,65,903	0,3574,9313,11081,17113,23132,24687,26984,27484,33290,45395,47441,49366,57248,64590,74318,114064,119345,133415
1	185157529	185174597	SWT1-203	125	+	185157529	185174597	115,209,113	5	97,93,81,59,226	0,3303,9042,10810,16842
1	185160834	185171844	SWT1-SL1	128	+	185160834	185171844	228,26,28	4	91,81,59,2045	0,5737,7505,8965
1	185316366	185376287	AL078644.1-SL1	128	+	185316366	185376287	228,26,28	4	990,122,111,1891	0,54301,57251,58030
1	185963810	185980499	HMCN1-205	125	+	185963810	185980499	115,209,113	4	89,114,159,2713	0,1991,6524,13976
1	186375860	186419548	C1orf27-201	128	+	186375860	186419548	77,175,74	14	114,118,135,96,107,37,141,96,69,129,90,186,111,540	0,3906,7161,10127,12581,13727,14850,15835,18086,22452,23093,30222,41683,43148
1	186375904	186419555	C1orf27-202	125	+	186375904	186419555	115,209,113	13	70,118,135,96,107,37,141,96,129,90,186,111,547	0,3862,7117,10083,12537,13683,14806,15791,22408,23049,30178,41639,43104
1	192809041	192812268	RGS2-201	128	+	192809041	192812268	77,175,74	5	140,102,62,167,867	0,1124,1328,1939,2360
1	193059597	193084866	TROVE2-209	126	+	193059597	193084866	115,209,113	7	179,147,138,117,114,147,288	0,16903,17315,21766,22588,22964,24981
1	193059604	193084864	TROVE2-SL3	128	+	193059604	193084864	228,26,28	10	172,601,66,221,147,138,117,114,147,286	0,9429,10949,16215,16896,17308,21759,22581,22957,24974
1	193059617	193084865	TROVE2-SL2	128	+	193059617	193084865	228,26,28	9	159,349,221,147,138,117,114,147,287	0,256,16202,16883,17295,21746,22568,22944,24961
1	193059621	193084864	TROVE2-SL1	128	+	193059621	193084864	228,26,28	10	155,349,601,221,147,138,117,114,147,286	0,252,9412,16198,16879,17291,21742,22564,22940,24957
1	193059621	193084864	TROVE2-208	128	+	193059621	193084864	77,175,74	8	155,221,147,138,117,114,147,286	0,16198,16879,17291,21742,22564,22940,24957
1	193059621	193084865	TROVE2-206	128	+	193059621	193084865	77,175,74	9	155,601,221,147,138,117,114,147,287	0,9412,16198,16879,17291,21742,22564,22940,24957
1	193059623	193063507	TROVE2-210	112	+	193059623	193063507	115,209,113	2	153,3634	0,250
1	193059650	193069161	TROVE2-211	125	+	193059650	193069161	115,209,113	3	126,349,128	0,223,9383
1	193059659	193084864	TROVE2-205	128	+	193059659	193084864	77,175,74	9	563,601,221,147,138,117,114,147,286	0,9374,16160,16841,17253,21704,22526,22902,24919
1	193069115	193084856	TROVE2-201	64	+	193069115	193084856	115,209,113	8	519,221,147,138,117,114,147,278	0,6704,7385,7797,12248,13070,13446,15463
1	193122128	193251424	CDC73-201	128	+	193122128	193251424	77,175,74	17	203,106,70,63,53,89,217,99,79,65,58,36,88,162,101,142,749	0,2983,8045,13262,13408,15956,19721,25738,28175,30251,81666,89936,90261,110864,114127,127601,128547
1	193186680	193253372	CDC73-SL1	128	+	193186680	193253372	228,26,28	8	32,58,36,88,162,101,142,2697	0,17114,25384,25709,46312,49575,63049,63995
1	193348644	193356634	LINC01031-SL1	128	+	193348644	193356634	228,26,28	4	48,143,136,873	0,488,2459,7117
1	196652046	196747502	CFH-202	127	+	196652046	196747502	115,209,113	22	129,186,106,77,192,171,174,195,177,183,177,177,183,180,177,183,186,174,177,177,183,392	0,20931,21810,23942,25429,27576,33017,37373,38016,61688,63546,73074,74423,74714,76299,84777,85428,88572,89828,91405,93770,95064
1	197268270	197359025	CRB1-205	127	+	197268270	197359025	115,209,113	5	212,582,196,140,2195	0,60151,76010,79069,88560
1	197902634	197907361	C1orf53-201	128	+	197902634	197907361	77,175,74	3	279,102,213	0,3161,4514
1	198157002	198322412	NEK7-SL1	128	+	198157002	198322412	228,26,28	6	274,85,141,63,111,3001	0,75550,96037,105572,107122,162409
1	198157025	198322416	NEK7-SL2	128	+	198157025	198322416	228,26,28	9	251,85,63,111,109,108,95,114,3005	0,75527,105549,107099,120935,121928,135919,140101,162386
1	198157061	198322413	NEK7-202	128	+	198157061	198322413	77,175,74	10	215,85,141,63,111,109,108,95,114,3002	0,75491,95978,105513,107063,120899,121892,135883,140065,162350
1	198277992	198322414	NEK7-206	127	+	198277992	198322414	115,209,113	5	77,108,95,114,3003	0,961,14952,19134,41419
1	201829199	201876758	IPO9-201	128	+	201829199	201876758	77,175,74	24	173,62,87,202,89,87,120,101,59,152,99,107,140,160,227,149,129,276,167,134,123,105,77,815	0,18079,18352,19193,22904,23811,25395,25623,25924,26583,27896,29247,29655,34248,37533,39448,40390,41383,41961,43628,45050,45632,45952,46744
1	201888678	201892295	SHISA4-202	128	+	201888678	201892295	77,175,74	5	103,172,134,168,496	0,766,1775,2722,3121
1	201888905	201892298	SHISA4-201	128	+	201888905	201892298	77,175,74	5	162,172,134,168,499	0,539,1548,2495,2894
1	201955511	201970344	TIMM17A-201	128	+	201955511	201970344	77,175,74	6	41,100,64,129,111,876	0,1769,1999,8104,9921,13957
1	201955515	201970344	TIMM17A-SL1	128	+	201955515	201970344	228,26,28	7	37,100,64,70,129,111,876	0,1765,1995,3323,8100,9917,13953
1	201955516	201959819	TIMM17A-204	123	+	201955516	201959819	115,209,113	3	36,100,2309	0,1764,1994
1	201963641	201970344	TIMM17A-203	126	+	201963641	201970344	115,209,113	3	103,111,876	0,1791,5827
1	201982655	202006136	RNPEP-201	128	+	201982655	202006136	77,175,74	11	458,141,149,117,236,114,113,109,225,143,579	0,6248,6727,13491,14663,17246,18720,19003,20581,21698,22902
1	201982964	202006132	RNPEP-SL2	128	+	201982964	202006132	228,26,28	10	149,141,117,236,114,113,109,225,143,575	0,5939,13182,14354,16937,18411,18694,20272,21389,22593
1	201983365	202006130	RNPEP-SL3	128	+	201983365	202006130	228,26,28	11	151,141,149,117,236,114,113,109,225,143,573	0,5538,6017,12781,13953,16536,18010,18293,19871,20988,22192
1	201983381	202006136	RNPEP-SL1	128	+	201983381	202006136	228,26,28	10	135,141,117,236,114,113,109,225,143,579	0,5522,12765,13937,16520,17994,18277,19855,20972,22176
1	202001405	202006557	RNPEP-208	123	+	202001405	202006557	115,209,113	3	362,225,2204	0,1831,2948
1	202010610	202016003	ELF3-203	128	+	202010610	202016003	77,175,74	9	96,171,222,93,120,90,117,196,795	0,518,1346,1733,2029,2336,2571,3218,4598
1	202348707	202439934	PPP1R12B-SL1	128	+	202348707	202439934	228,26,28	11	435,131,119,160,145,75,80,140,113,204,1488	0,68079,73912,76858,78332,80147,82023,82772,85948,89113,89739
1	202348711	202581983	PPP1R12B-204	125	+	202348711	202581983	115,209,113	25	431,131,119,160,145,75,80,140,113,204,83,126,183,183,91,204,190,113,42,17,145,105,54,51,1510	0,68075,73908,76854,78328,80143,82019,82768,85944,89109,91994,93735,96334,100277,139821,144402,146581,146858,148069,210165,214066,215731,219066,220435,231762
1	202348725	202438235	PPP1R12B-212	128	+	202348725	202438235	77,175,74	10	417,131,119,160,145,75,80,140,113,415	0,68061,73894,76840,78314,80129,82005,82754,85930,89095
1	202348757	202581979	PPP1R12B-216	125	+	202348757	202581979	115,209,113	23	385,131,119,160,145,75,80,140,113,204,83,126,183,91,204,190,113,57,145,105,54,51,1506	0,68029,73862,76808,78282,80097,81973,82722,85898,89063,91948,93689,100231,139775,144356,146535,146812,148023,214020,215685,219020,220389,231716
1	202462748	202582214	PPP1R12B-214	128	+	202462748	202582214	77,175,74	11	349,91,204,190,113,57,145,105,54,51,1741	0,25784,30365,32544,32821,34032,100029,101694,105029,106398,117725
1	202539483	202582884	PPP1R12B-218	128	+	202539483	202582884	77,175,74	6	780,145,105,54,51,2411	0,23294,24959,28294,29663,40990
1	202810942	202811909	PCAT6-202	128	+	202810942	202811909	77,175,74	2	428,221	0,746
1	202810945	202811904	PCAT6-201	126	+	202810945	202811904	115,209,113	2	425,330	0,629
1	203007395	203023537	TMEM183A-201	128	+	203007395	203023537	77,175,74	8	179,90,168,160,181,81,156,683	0,378,1247,7493,8564,11085,13397,15459
1	203059769	203078728	PPFIA4-SL1	128	+	203059769	203078728	228,26,28	10	82,201,63,176,98,176,69,181,109,2388	0,447,1200,4058,7925,8683,11922,15807,16198,16571
1	203075841	203078728	PPFIA4-206	127	+	203075841	203078728	115,209,113	2	235,2249	0,638
1	203305518	203309597	BTG2-202	112	+	203305518	203309597	115,209,113	3	230,585,460	0,1585,3619
1	203305524	203309596	BTG2-201	128	+	203305524	203309596	77,175,74	2	224,2493	0,1579
1	203475822	203488356	PRELP-201	128	+	203475822	203488356	77,175,74	3	116,989,1651	0,7346,10883
1	203626838	203733621	ATP2B4-SL1	128	+	203626838	203733621	228,26,28	20	381,657,198,258,126,126,162,215,243,242,232,180,88,107,192,214,212,108,177,399	0,55903,71318,72621,73367,73959,76813,80170,81023,82462,84038,85121,86326,87332,93710,94358,95639,97042,100556,106384
1	203626933	203742200	ATP2B4-204	127	+	203626933	203742200	115,209,113	22	286,657,198,258,126,126,36,162,215,243,242,232,180,88,107,192,214,212,108,177,178,2655	0,55808,71223,72526,73272,73864,75110,76718,80075,80928,82367,83943,85026,86231,87237,93615,94263,95544,96947,100461,106289,112612
1	203723276	203729544	ATP2B4-206	124	+	203723276	203729544	115,209,113	2	712,2150	0,4118
1	203795653	203801934	ZC3H11A-208	127	+	203795653	203801934	115,209,113	3	122,204,360	0,639,5921
1	203795658	203854121	ZC3H11A-203	125	+	203795658	203854121	115,209,113	20	117,204,54,60,199,120,124,204,117,81,111,63,99,69,504,77,320,167,68,1981	0,634,5916,7298,21267,22911,32640,33792,34121,34464,36002,38132,42307,44647,51525,52672,54052,54856,55398,56482
1	203795663	203847226	ZC3H11A-206	125	+	203795663	203847226	115,209,113	13	112,60,199,120,124,204,117,81,111,63,99,69,43	0,7293,21262,22906,32635,33787,34116,34459,35997,38127,42302,44642,51520
1	203795668	203802283	ZC3H11A-207	126	+	203795668	203802283	115,209,113	2	126,709	0,5906
1	203795668	203854121	ZC3H11A-202	128	+	203795668	203854121	77,175,74	18	126,1442,199,120,124,204,117,81,111,63,99,69,504,77,320,167,68,1981	0,5906,21257,22901,32630,33782,34111,34454,35992,38122,42297,44637,51515,52662,54042,54846,55388,56472
1	203795707	203799755	ZC3H11A-211	125	+	203795707	203799755	115,209,113	2	87,3305	0,743
1	203802621	203854117	ZBED6-202;ZBED6-201	128	+	203802621	203854117	77,175,74	17	395,199,120,124,204,117,81,111,63,99,69,504,77,320,167,68,1977	0,14304,15948,25677,26829,27158,27501,29039,31169,35344,37684,44562,45709,47089,47893,48435,49519
1	203861607	203870077	SNRPE-202	128	+	203861607	203870077	77,175,74	5	106,27,63,79,201	0,588,2055,3433,8269
1	203861610	203870076	SNRPE-204	112	+	203861610	203870076	115,209,113	4	133,63,79,200	0,2052,3430,8266
1	203861610	203870077	SNRPE-205	128	+	203861610	203870077	77,175,74	5	133,41,63,79,201	0,571,2052,3430,8266
1	203861853	203870076	SNRPE-SL1	128	+	203861853	203870076	228,26,28	4	102,63,79,200	0,1809,3187,8023
1	203861857	203870078	SNRPE-206	64	+	203861857	203870078	115,209,113	4	365,63,79,202	0,1805,3183,8019
1	203863669	203870077	SNRPE-201	126	+	203863669	203870077	115,209,113	3	56,79,201	0,1371,6207
1	204516404	204549224	MDM4-207	126	+	204516404	204549224	115,209,113	10	105,113,75,134,56,68,100,161,81,112	0,9079,9955,14279,15786,21025,21804,26379,30392,32708
1	204516405	204535489	MDM4-210	126	+	204516405	204535489	115,209,113	5	104,113,75,134,3299	0,9078,9954,14278,15785
1	204516409	204549223	MDM4-205	126	+	204516409	204549223	115,209,113	10	100,113,75,134,56,100,161,150,81,111	0,9074,9950,14274,15781,21799,26374,28125,30387,32703
1	204516410	204549222	MDM4-203	126	+	204516410	204549222	115,209,113	11	99,113,75,134,56,68,100,161,150,81,110	0,9073,9949,14273,15780,21019,21798,26373,28124,30386,32702
1	204516417	204534877	MDM4-SL1	128	+	204516417	204534877	228,26,28	6	92,113,75,134,56,363	0,9066,9942,14266,15773,18097
1	204516418	204549226	MDM4-209	126	+	204516418	204549226	115,209,113	11	91,113,75,134,56,39,100,161,150,81,114	0,9065,9941,14265,15772,21040,21790,26365,28116,30378,32694
1	205228266	205273336	TMCC2-203	128	+	205228266	205273336	77,175,74	5	505,540,935,136,1524	0,13238,40683,42853,43546
1	205504685	205531504	CDK18-217	127	+	205504685	205531504	115,209,113	16	111,151,233,126,57,115,95,63,124,121,98,106,43,91,78,161	0,18461,18797,19546,20453,21379,21681,22089,23108,23362,24313,24638,24835,25573,25942,26658
1	205504688	205532601	CDK18-203	128	+	205504688	205532601	77,175,74	16	108,151,143,126,57,115,95,63,124,121,98,106,43,91,78,1258	0,18458,18794,19543,20450,21376,21678,22086,23105,23359,24310,24635,24832,25570,25939,26655
1	205504693	205527479	CDK18-221	123	+	205504693	205527479	115,209,113	7	103,479,126,57,115,95,705	0,18453,19538,20445,21371,21673,22081
1	205523083	205527479	CDK18-208	123	+	205523083	205527479	115,209,113	6	542,126,57,115,95,705	0,1148,2055,2981,3283,3691
1	205523561	205532783	CDK18-222	127	+	205523561	205532783	115,209,113	14	64,126,57,115,95,63,124,121,98,106,43,91,78,1440	0,670,1577,2503,2805,3213,4232,4486,5437,5762,5959,6697,7066,7782
1	205530661	205532783	CDK18-205	127	+	205530661	205532783	115,209,113	2	44,1440	0,682
1	205592070	205602556	MFSD4A-202	128	+	205592070	205602556	77,175,74	4	217,71,121,2151	0,5709,7060,8335
1	205813351	205896084	NCRNA00004-4	128	+	205813351	205896084	228,26,28	5	234,87,147,154,1917	0,40436,44791,77804,80816
1	205813356	205855950	NCRNA00004-2	128	+	205813356	205855950	228,26,28	3	229,87,452	0,40431,42142
1	205813363	205896072	NCRNA00004-7	128	+	205813363	205896072	228,26,28	8	222,87,178,154,125,35,154,1905	0,40424,44779,49081,50769,69151,77792,80804
1	205813372	205896084	NCRNA00004-6	128	+	205813372	205896084	228,26,28	4	213,178,154,1917	0,44770,77783,80795
1	205813375	205896082	NCRNA00004-3	128	+	205813375	205896082	228,26,28	3	210,154,1616	0,77780,81091
1	205813376	205896083	NCRNA00004-1	128	+	205813376	205896083	228,26,28	3	209,154,1916	0,77779,80791
1	205813376	205896083	NCRNA00004-5	128	+	205813376	205896083	228,26,28	5	209,87,178,154,1916	0,40411,44766,77779,80791
1	205813381	205896056	NCRNA00004-8	128	+	205813381	205896056	228,26,28	5	204,87,178,154,1590	0,40406,44761,77774,81085
1	205813381	205896070	NCRNA00004-9	128	+	205813381	205896070	228,26,28	8	204,87,147,154,125,35,154,1903	0,40406,44761,49063,50751,69133,77774,80786
1	205881458	205895782	NCRNA00004-10	128	+	205881458	205895782	228,26,28	3	1091,154,1615	0,9697,12709
1	205971177	205978090	NCRNA00005-1	128	+	205971177	205978090	228,26,28	3	110,118,2072	0,489,4841
1	206470471	206496888	IKBKE-201	127	+	206470471	206496888	115,209,113	21	227,90,119,141,130,182,161,111,180,191,65,92,87,76,113,77,40,102,97,72,777	0,684,2724,3859,4393,5709,6206,7277,7688,8471,9398,9550,9975,14525,14722,17442,20347,21176,22551,23448,25640
1	206470476	206496887	IKBKE-203	128	+	206470476	206496887	77,175,74	22	222,90,119,141,130,182,161,111,180,191,65,92,87,76,113,77,40,102,97,113,72,776	0,679,2719,3854,4388,5704,6201,7272,7683,8466,9393,9545,9970,14520,14717,17437,20342,21171,22546,22789,23443,25635
1	206470497	206475435	IKBKE-202	127	+	206470497	206475435	115,209,113	5	201,90,119,141,571	0,658,2698,3833,4367
1	206507564	206589265	RASSF5-202	127	+	206507564	206589265	115,209,113	6	495,122,111,298,116,2440	0,30607,75704,76822,77615,79261
1	206518244	206589271	RASSF5-209	128	+	206518244	206589271	77,175,74	6	300,122,111,298,116,2446	0,19927,65024,66142,66935,68581
1	206557345	206589270	RASSF5-201	128	+	206557345	206589270	77,175,74	5	348,111,298,116,2445	0,25923,27041,27834,29480
1	206585246	206589269	RASSF5-203	64	+	206585246	206589269	115,209,113	2	49,2444	0,1579
1	206635553	206649191	DYRK3-203	128	+	206635553	206649191	77,175,74	3	227,112,1804	0,2096,11834
1	206635557	206649437	DYRK3-202	126	+	206635557	206649437	115,209,113	4	223,94,112,2050	0,1317,2092,11830
1	207053266	207057297	PFKFB2-205	124	+	207053266	207057297	115,209,113	2	100,2597	0,1434
1	207053283	207080963	PFKFB2-201	128	+	207053283	207080963	77,175,74	15	83,102,126,97,67,75,57,125,208,147,105,130,63,65,2010	0,1417,8669,9336,9859,10063,10489,11752,14215,14879,16140,16996,17904,18225,25670
1	207053284	207073319	PFKFB2-202	126	+	207053284	207073319	115,209,113	15	82,102,126,97,67,75,57,125,208,147,105,130,63,65,1116	0,1416,8668,9335,9858,10062,10488,11751,14214,14878,16139,16995,17903,18224,18919
1	207321680	207360488	CD55-204	128	+	207321680	207360488	77,175,74	9	185,186,192,100,86,189,126,109,943	0,701,2878,3941,5071,9427,15012,15648,37865
1	207321687	207340759	CD55-203	128	+	207321687	207340759	77,175,74	9	178,186,192,100,86,189,126,109,369	0,694,2871,3934,5064,9420,15005,15641,18703
1	207321771	207360496	CD55-201	125	+	207321771	207360496	115,209,113	10	94,186,192,100,86,189,126,100,118,951	0,610,2787,3850,4980,9336,14921,15557,18619,37774
1	207752063	207795493	CD46-202	127	+	207752063	207795493	115,209,113	9	246,189,103,86,198,183,42,93,1975	0,4950,5476,7575,9185,14949,18257,31228,41455
1	207752063	207795511	CD46-203	128	+	207752063	207795511	77,175,74	12	246,189,103,86,198,183,45,42,39,36,64,1993	0,4950,5476,7575,9185,14949,15715,18257,31228,33007,33555,41455
1	207752068	207795500	CD46-208	126	+	207752068	207795500	115,209,113	13	241,189,103,86,198,183,45,42,39,36,64,93,1982	0,4945,5471,7570,9180,14944,15710,18252,31223,33002,33550,38184,41450
1	207752069	207795502	CD46-207	128	+	207752069	207795502	77,175,74	12	240,189,103,86,198,183,42,39,36,64,93,1984	0,4944,5470,7569,9179,14943,18251,31222,33001,33549,38183,41449
1	207752072	207795506	CD46-214	127	+	207752072	207795506	115,209,113	11	237,189,103,86,198,183,45,39,36,64,1988	0,4941,5467,7566,9176,14940,15706,31219,32998,33546,41446
1	207752073	207795502	CD46-204	128	+	207752073	207795502	77,175,74	11	236,189,103,86,198,183,42,39,36,64,1984	0,4940,5466,7565,9175,14939,18247,31218,32997,33545,41445
1	207752086	207795501	CD46-206	128	+	207752086	207795501	77,175,74	10	223,189,103,86,198,183,39,36,64,1983	0,4927,5453,7552,9162,14926,31205,32984,33532,41432
1	207770071	207795509	CD46-215	127	+	207770071	207795509	115,209,113	6	291,39,36,27,93,1991	0,13220,14999,15584,20181,23447
1	209583719	209613934	CAMK1G-202	128	+	209583719	209613934	77,175,74	13	53,121,129,75,139,124,76,113,79,88,425,128,895	0,11235,16263,19494,21816,22600,24138,25260,26131,27745,28072,29065,29320
1	209675416	209676386	G0S2-201	128	+	209675416	209676386	77,175,74	2	133,734	0,236
1	209686186	209734858	HSD11B1-SL1	128	+	209686186	209734858	228,26,28	7	99,114,131,112,186,144,555	0,18730,19624,20522,20756,46249,48117
1	209705011	209734926	HSD11B1-202	125	+	209705011	209734926	115,209,113	6	19,131,112,186,144,623	0,799,1697,1931,27424,29292
1	209827995	209851796	DIEXF-202	128	+	209827995	209851796	77,175,74	12	175,40,241,174,89,411,220,203,183,113,246,593	0,2112,2807,5189,7079,8805,10913,12857,14269,14587,15455,23208
1	209839067	209844632	DIEXF-201	123	+	209839067	209844632	115,209,113	3	61,203,2368	0,1785,3197
1	210232883	210243091	SERTAD4-201	128	+	210232883	210243091	77,175,74	4	128,192,116,1534	0,5060,6609,8674
1	210237287	210243091	SERTAD4-204	128	+	210237287	210243091	77,175,74	4	181,192,116,1534	0,656,2205,4270
1	210328262	210676288	HHAT-204	128	+	210328262	210676288	77,175,74	12	122,134,68,114,195,216,172,151,36,202,145,2001	0,20670,34589,59205,72205,76201,89891,136242,184890,259635,295263,346025
1	210328295	210676297	HHAT-207	127	+	210328295	210676297	115,209,113	10	89,134,68,114,172,151,36,202,145,2010	0,20637,34556,59172,89858,136209,184857,259602,295230,345992
1	210328944	210676286	HHAT-SL1	128	+	210328944	210676286	228,26,28	10	160,114,195,216,172,151,36,202,145,1999	0,58523,71523,75519,89209,135560,184208,258953,294581,345343
1	210328948	210676289	HHAT-201	126	+	210328948	210676289	115,209,113	12	156,134,68,114,195,216,172,151,36,202,145,2002	0,19984,33903,58519,71519,75515,89205,135556,184204,258949,294577,345339
1	210328967	210676292	HHAT-208	128	+	210328967	210676292	77,175,74	11	137,68,114,195,216,172,151,36,202,145,2005	0,33884,58500,71500,75496,89186,135537,184185,258930,294558,345320
1	210329357	210676280	HHAT-203	127	+	210329357	210676280	115,209,113	11	126,134,68,114,195,216,172,173,218,145,1993	0,19575,33494,58110,71110,75106,88796,135147,258524,294168,344930
1	211259387	211271418	RCOR3-210	126	+	211259387	211271418	115,209,113	3	339,57,187	0,720,11844
1	211259392	211316013	RCOR3-203	128	+	211259392	211316013	77,175,74	12	334,57,78,53,162,125,79,219,78,58,242,2590	0,715,11839,14817,16864,18724,19845,29785,36283,44690,53327,54031
1	211259393	211313290	RCOR3-204	128	+	211259393	211313290	77,175,74	11	333,57,78,53,162,125,79,219,78,58,571	0,714,11838,14816,16863,18723,19844,29784,36282,44689,53326
1	211259405	211316014	RCOR3-202	128	+	211259405	211316014	77,175,74	11	321,57,78,53,162,125,79,219,78,58,2591	0,702,11826,14804,16851,18711,19832,29772,36270,44677,54018
1	211259969	211315049	RCOR3-201	64	+	211259969	211315049	115,209,113	11	195,78,53,162,125,79,219,78,58,242,1626	0,11262,14240,16287,18147,19268,29208,35706,44113,52750,53454
1	211300701	211315299	RCOR3-207	127	+	211300701	211315299	115,209,113	3	3439,242,1876	0,12018,12722
1	211309053	211316020	RCOR3-208	127	+	211309053	211316020	115,209,113	3	3434,242,2582	0,3666,4385
1	211326858	211374640	TRAF5-201	125	+	211326858	211374640	115,209,113	11	31,219,58,102,165,78,75,93,141,169,2513	0,26380,27551,29508,33053,33843,34229,38517,42593,44443,45269
1	211382806	211399219	LINC00467-203	127	+	211382806	211399219	115,209,113	5	119,82,150,65,1184	0,8809,9020,13960,15229
1	211382810	211432532	LINC00467-201	128	+	211382810	211432532	77,175,74	6	115,82,150,65,73,214	0,8805,9016,13956,43400,49508
1	212035769	212104839	DTL-SL1	128	+	212035769	212104839	228,26,28	3	31,749,1998	0,64566,67072
1	212035776	212103660	DTL-201	126	+	212035776	212103660	115,209,113	15	166,126,99,62,121,66,113,74,104,105,113,90,136,833,819	0,7216,8883,11374,11520,27107,29140,31035,32447,32822,36324,42396,44838,64475,67065
1	212035789	212103546	DTL-206	126	+	212035789	212103546	115,209,113	14	153,99,62,121,66,113,74,104,105,113,90,136,833,705	0,8870,11361,11507,27094,29127,31022,32434,32809,36311,42383,44825,64462,67052
1	212080702	212100577	DTL-202	125	+	212080702	212100577	115,209,113	2	48,326	0,19549
1	212285897	212361852	PPP2R5A-201	128	+	212285897	212361852	77,175,74	13	394,197,102,93,131,60,109,54,51,120,128,102,1215	0,43237,47599,56290,59905,61449,62491,63291,70728,71052,71259,72788,74740
1	212285904	212361849	PPP2R5A-SL1	128	+	212285904	212361849	228,26,28	12	387,102,93,131,60,109,54,51,120,128,102,1212	0,47592,56283,59898,61442,62484,63284,70721,71045,71252,72781,74733
1	212432915	212446134	NENF-204	128	+	212432915	212446134	77,175,74	3	205,104,305	0,11423,12914
1	212432922	212446133	NENF-201	128	+	212432922	212446133	77,175,74	4	198,61,104,304	0,9642,11416,12907
1	212433019	212446249	NENF-203	96	+	212433019	212446249	115,209,113	4	101,80,104,420	0,9526,11319,12810
1	212608765	212620771	ATF3-202	128	+	212608765	212620771	77,175,74	4	165,244,108,1414	0,6252,9361,10592
1	212615225	212620772	ATF3-210	127	+	212615225	212620772	115,209,113	3	36,108,1415	0,2901,4132
1	212791890	212816153	TATDN3-214	128	+	212791890	212816153	77,175,74	10	97,33,74,85,63,110,56,113,102,1141	0,3204,4626,5221,10810,12429,12705,15845,20336,23122
1	212791891	212816622	TATDN3-208	125	+	212791891	212816622	115,209,113	9	96,33,74,85,63,110,56,81,1610	0,3203,4625,5220,10809,12428,12704,20356,23121
1	212791913	212815322	TATDN3-207	127	+	212791913	212815322	115,209,113	9	74,33,74,85,110,56,113,81,310	0,3181,4603,5198,12406,12682,15822,20334,23099
1	212791913	212816321	TATDN3-202	128	+	212791913	212816321	77,175,74	10	74,33,74,85,63,110,56,113,81,1309	0,3181,4603,5198,10787,12406,12682,15822,20334,23099
1	212791940	212816617	TATDN3-206	127	+	212791940	212816617	115,209,113	9	47,33,74,63,110,56,113,81,1605	0,3154,4576,10760,12379,12655,15795,20307,23072
1	212795097	212816333	TATDN3-205	127	+	212795097	212816333	115,209,113	9	30,74,85,63,110,56,113,81,1321	0,1419,2014,7603,9222,9498,12638,17150,19915
1	213051256	213273460	RPS6KC1-SL1	128	+	213051256	213273460	228,26,28	14	253,36,121,116,94,363,116,48,133,1596,90,83,96,937	0,19749,26439,53197,66060,78270,116601,179240,180866,189445,191312,210301,211464,221267
1	213051263	213273462	RPS6KC1-202	128	+	213051263	213273462	77,175,74	15	246,36,121,116,94,363,116,93,48,133,1596,90,83,96,939	0,19742,26432,53190,66053,78263,116594,125136,179233,180859,189438,191305,210294,211457,221260
1	213987975	214037452	PROX1-205	126	+	213987975	214037452	115,209,113	5	508,1787,102,195,1804	0,8493,17195,23545,47673
1	213988546	214037449	PROX1-201	126	+	213988546	214037449	115,209,113	5	175,1787,102,195,1801	0,7922,16624,22974,47102
1	213989715	213997139	PROX1-206	126	+	213989715	213997139	115,209,113	2	66,671	0,6753
1	214281225	214337128	SMYD2-201	128	+	214281225	214337128	77,175,74	12	202,64,111,61,125,68,103,111,121,178,109,425	0,23961,33536,36853,37633,43415,46396,48942,49724,50789,52974,55478
1	214281226	214337128	SMYD2-203	128	+	214281226	214337128	77,175,74	11	201,111,61,125,68,103,111,121,178,109,425	0,33535,36852,37632,43414,46395,48941,49723,50788,52973,55477
1	214603239	214614992	CENPF-202	126	+	214603239	214614992	115,209,113	3	82,203,161	0,10474,11592
1	215005456	215237086	KCNK2-202	128	+	215005456	215237086	77,175,74	7	499,311,118,161,187,140,2259	0,80911,119176,163742,166540,189496,229371
1	215567382	215621798	KCTD3-201	128	+	215567382	215621798	77,175,74	18	386,54,46,74,59,81,138,91,191,116,88,117,171,156,97,185,139,1742	0,6403,6690,8518,10287,10618,11617,12526,19112,27973,34484,34702,36749,40634,44442,51503,51770,52674
1	215618977	215621794	KCTD3-204	128	+	215618977	215621794	77,175,74	3	93,139,1738	0,175,1079
1	215619239	215621789	KCTD3-205	125	+	215619239	215621789	115,209,113	2	52,1733	0,817
1	217631361	217867148	SPATA17-SL2	128	+	217631361	217867148	228,26,28	11	85,90,82,51,104,124,204,149,133,83,271	0,17520,19735,37671,51896,110613,142972,150812,170356,231412,235516
1	217696048	217868111	SPATA17-SL1	128	+	217696048	217868111	228,26,28	7	211,124,204,149,133,83,1234	0,45926,78285,86125,105669,166725,170829
1	218285302	218302502	RRP15-202	128	+	218285302	218302502	77,175,74	2	153,209	0,16991
1	218285303	218331556	RRP15-201	128	+	218285303	218331556	77,175,74	5	152,266,98,202,609	0,16990,19724,22127,45644
1	218345337	218438285	TGFB2-204	126	+	218345337	218438285	115,209,113	3	1710,164,4204	0,59831,88744
1	218346096	218442134	TGFB2-202	128	+	218346096	218442134	77,175,74	7	951,164,133,111,178,154,931	0,59072,87985,88241,89873,91246,95107
1	218346112	218442136	TGFB2-201	128	+	218346112	218442136	77,175,74	8	935,84,164,133,111,178,154,933	0,17221,59056,87969,88225,89857,91230,95091
1	219173878	219212853	LYPLAL1-202	128	+	219173878	219212853	77,175,74	5	103,100,170,116,1362	0,5268,19203,36653,37613
1	219173881	219212855	LYPLAL1-203	128	+	219173881	219212855	77,175,74	4	100,100,116,1364	0,5265,36650,37610
1	219173882	219212856	LYPLAL1-201	128	+	219173882	219212856	77,175,74	5	99,100,122,116,1365	0,5264,19247,36649,37609
1	219173889	219212858	LYPLAL1-206	112	+	219173889	219212858	115,209,113	4	92,100,133,1367	0,5257,36625,37602
1	219174169	219212342	LYPLAL1-211	128	+	219174169	219212342	77,175,74	5	135,100,170,116,851	0,4977,18912,36362,37322
1	219174178	219212662	LYPLAL1-205	128	+	219174178	219212662	77,175,74	4	126,100,116,1171	0,4968,36353,37313
1	219210531	219211761	LYPLAL1-210	126	+	219210531	219211761	115,209,113	2	116,270	0,960
1	220094136	220148034	IARS2-201	128	+	220094136	220148034	77,175,74	23	347,123,160,149,50,110,91,116,170,91,152,161,103,94,109,103,126,132,107,146,191,145,542	0,1967,6353,7992,8226,8358,8550,9310,11754,12924,16649,20177,31100,32613,40265,42672,43781,44871,46046,47666,48807,51372,53356
1	220528387	220662441	MARK1-203	127	+	220528387	220662441	115,209,113	17	486,204,54,49,66,71,57,237,120,100,113,154,194,101,165,242,630	0,50966,52677,69943,71410,75679,87551,89922,90248,102647,103813,106988,107445,122232,123598,124723,133424
1	220528642	220662451	MARK1-201	126	+	220528642	220662451	115,209,113	18	231,204,54,49,66,71,57,237,120,100,113,154,194,101,165,252,45,640	0,50711,52422,69688,71155,75424,87296,89667,89993,102392,103558,106733,107190,121977,123343,124458,129147,133169
1	220690390	220699149	C1orf115-201	128	+	220690390	220699149	77,175,74	2	321,2538	0,6221
1	220748317	220784795	MARC2-202	128	+	220748317	220784795	77,175,74	8	486,174,163,141,62,72,155,877	0,6629,13340,14592,31700,31850,33460,35601
1	220748649	220784811	MARC2-201	125	+	220748649	220784811	115,209,113	5	154,174,163,141,893	0,6297,13008,14260,35269
1	220779970	220784239	MARC2-205	64	+	220779970	220784239	115,209,113	3	269,155,321	0,1807,3948
1	220786893	220814386	MARC1-201	128	+	220786893	220814386	77,175,74	7	326,174,163,141,62,72,1095	0,4597,9749,10980,18158,18309,26398
1	220879634	220885055	HLX-201	126	+	220879634	220885055	115,209,113	4	815,180,185,861	0,1559,2529,4560
1	222590013	222593439	TAF1A-AS1-201	128	+	222590013	222593439	77,175,74	2	394,1274	0,2152
1	222618107	222666228	MIA3-203	125	+	222618107	222666228	115,209,113	28	136,134,87,2815,162,146,132,22,89,78,111,72,105,123,112,56,91,139,102,61,36,68,101,138,69,80,151,920	0,3051,6660,9467,14057,14996,27446,30721,32184,32526,32685,33869,34120,34900,35120,36135,36281,36547,40614,41345,41514,41626,41798,42069,43948,44145,45890,47201
1	222644323	222665873	MIA3-201	128	+	222644323	222665873	77,175,74	23	263,132,22,89,78,111,72,105,123,112,56,91,139,102,61,36,68,101,138,69,80,151,565	0,1230,4505,5968,6310,6469,7653,7904,8684,8904,9919,10065,10331,14398,15129,15298,15410,15582,15853,17732,17929,19674,20985
1	222663071	222665977	MIA3-210	128	+	222663071	222665977	77,175,74	2	1077,669	0,2237
1	222712704	222735178	BROX-201	128	+	222712704	222735178	77,175,74	13	238,117,107,97,96,73,106,90,86,82,151,160,2551	0,2979,6220,6558,9714,11387,12745,14463,16038,16915,17322,18652,19923
1	222712830	222713903	BROX-206	128	+	222712830	222713903	77,175,74	2	112,316	0,757
1	222713375	222735175	BROX-SL1	128	+	222713375	222735175	228,26,28	13	41,117,107,97,96,73,106,90,86,82,151,160,2548	0,2308,5549,5887,9043,10716,12074,13792,15367,16244,16651,17981,19252
1	222815048	222837380	AL392172.1-SL1	128	+	222815048	222837380	228,26,28	4	30,62,97,385	0,8835,20070,21947
1	222815109	222837382	AL392172.1-SL2	128	+	222815109	222837382	228,26,28	4	62,62,97,387	0,8774,20009,21886
1	222823881	222837378	AL392172.1-211	126	+	222823881	222837378	115,209,113	3	64,97,383	0,11237,13114
1	222928427	222946217	DISP1-203	123	+	222928427	222946217	115,209,113	2	143,3411	0,14379
1	222928510	223003025	DISP1-201	128	+	222928510	223003025	77,175,74	8	60,526,30,124,128,98,98,641	0,14296,54569,62114,63009,63502,66374,73874
1	223712539	223775837	CAPN2-201	128	+	223712539	223775837	77,175,74	20	338,70,119,134,169,84,86,75,161,183,212,37,66,58,65,69,79,117,59,1004	0,5222,31560,32766,34457,36499,38350,39457,40256,42940,46730,49041,49646,51610,53827,57301,57907,59269,59641,62294
1	223752031	223759236	CAPN2-207	125	+	223752031	223759236	115,209,113	4	40,161,170,1868	0,764,3448,5337
1	223758727	223775833	CAPN2-206	128	+	223758727	223775833	77,175,74	9	754,37,66,58,65,685,117,59,1000	0,2853,3458,5422,7639,11113,13081,13453,16106
1	223759331	223775837	CAPN2-209	64	+	223759331	223775837	115,209,113	10	150,37,66,58,65,69,79,117,59,1004	0,2249,2854,4818,7035,10509,11115,12477,12849,15502
1	223771831	223775836	CAPN2-204	126	+	223771831	223775836	115,209,113	3	94,59,1003	0,349,3002
1	223992771	224010115	AC138393.1-SL3	128	+	223992771	224010115	228,26,28	4	276,135,124,796	0,10748,14522,16548
1	223992771	224010116	AC138393.1-SL1	128	+	223992771	224010116	228,26,28	3	276,135,797	0,10748,16548
1	223992783	224010116	AC138393.1-SL2	128	+	223992783	224010116	228,26,28	4	264,101,135,797	0,9738,10736,16536
1	224114112	224131484	FBXO28-204	126	+	224114112	224131484	115,209,113	2	284,1013	0,16359
1	224114113	224135611	FBXO28-203	124	+	224114113	224135611	115,209,113	3	283,110,1538	0,16358,19960
1	224114113	224159537	FBXO28-201	128	+	224114113	224159537	77,175,74	5	283,110,139,196,2186	0,16358,19960,39028,43238
1	224114115	224160790	FBXO28-202	127	+	224114115	224160790	115,209,113	4	281,110,139,3439	0,16356,19958,43236
1	224114233	224160792	FBXO28-205	127	+	224114233	224160792	115,209,113	4	163,110,196,3441	0,16238,38908,43118
1	224183243	224193409	DEGS1-201	128	+	224183243	224193409	77,175,74	3	175,743,1078	0,6333,9088
1	224356893	224379444	CNIH4-201	128	+	224356893	224379444	77,175,74	5	100,69,113,141,376	0,3601,8985,14389,22175
1	224356898	224375988	CNIH4-205	128	+	224356898	224375988	77,175,74	5	95,69,113,141,194	0,3596,8980,14384,18896
1	224356902	224375981	CNIH4-204	112	+	224356902	224375981	115,209,113	5	91,347,113,141,187	0,7206,8976,14380,18892
1	224356905	224375985	CNIH4-202	128	+	224356905	224375985	77,175,74	4	88,69,113,191	0,3589,8973,18889
1	224929691	224967923	DNAH14-205	128	+	224929691	224967923	77,175,74	7	144,110,140,150,131,153,244	0,22978,25267,30461,34787,37739,37988
1	224929697	224969830	DNAH14-SL1	128	+	224929697	224969830	228,26,28	8	138,110,140,150,131,153,116,197	0,22972,25261,30455,34781,37733,39061,39936
1	225777845	225787671	SRP9-204	126	+	225777845	225787671	115,209,113	3	167,69,810	0,5454,9016
1	225777845	225790458	SRP9-202	112	+	225777845	225790458	115,209,113	4	167,69,108,1219	0,5454,11188,11394
1	225777845	225790458	SRP9-201	128	+	225777845	225790458	77,175,74	3	167,69,1219	0,5454,11394
1	225777845	225790458	SRP9-203	128	+	225777845	225790458	77,175,74	4	167,69,124,1219	0,5454,9016,11394
1	225810107	225845558	EPHX1-201	127	+	225810107	225845558	115,209,113	9	62,188,181,228,130,209,109,126,413	0,18617,21671,28546,29109,29721,32258,34390,35038
1	226062720	226065778	H3F3A-202	126	+	226062720	226065778	115,209,113	3	91,151,123	0,1608,2935
1	226062724	226071844	H3F3A-203	128	+	226062724	226071844	77,175,74	4	87,151,154,494	0,1604,2931,8626
1	226064383	226071842	H3F3A-201	112	+	226064383	226071842	115,209,113	3	96,154,492	0,1272,6967
1	226870615	226896094	PSEN2-202	128	+	226870615	226896094	77,175,74	13	34,143,186,161,215,142,68,221,99,84,102,119,671	0,646,4749,11272,13089,14922,17475,18213,19419,20662,21127,23391,24808
1	226871259	226876944	PSEN2-209	125	+	226871259	226876944	115,209,113	2	145,1580	0,4105
1	226940299	226987539	COQ8A-201	128	+	226940299	226987539	77,175,74	15	100,186,411,67,75,123,86,141,82,94,142,108,66,87,1087	0,21077,24700,25371,37149,41727,42378,42594,43252,43461,43794,44248,44576,44954,46153
1	226977457	226987538	COQ8A-207	112	+	226977457	226987538	115,209,113	11	66,123,86,141,82,94,142,108,66,87,1086	0,4569,5220,5436,6094,6303,6636,7090,7418,7796,8995
1	227563531	227654881	ZNF678-201	126	+	227563531	227654881	115,209,113	4	193,127,121,546	0,83012,87424,90804
1	227563540	227654892	ZNF678-204	126	+	227563540	227654892	115,209,113	5	184,93,127,121,557	0,18973,83003,87415,90795
1	227563545	227655563	ZNF678-SL1	128	+	227563545	227655563	228,26,28	3	179,93,1228	0,18968,90790
1	227563560	227656156	ZNF678-203	127	+	227563560	227656156	115,209,113	4	164,93,127,1821	0,18953,82983,90775
1	227728645	227734351	SNAP47-209	124	+	227728645	227734351	115,209,113	2	141,1963	0,3743
1	227728650	227734351	SNAP47-210	124	+	227728650	227734351	115,209,113	3	136,163,1963	0,2934,3738
1	227728689	227781159	SNAP47-203	127	+	227728689	227781159	115,209,113	4	97,491,125,633	0,30305,38269,51837
1	227735443	227781222	SNAP47-201;SNAP47-202;SNAP47-213	128	+	227735443	227781222	77,175,74	5	56,542,491,125,696	0,12248,23551,31515,45083
1	227735452	227781222	SNAP47-SL1	128	+	227735452	227781222	228,26,28	4	47,491,125,696	0,23542,31506,45074
1	227747698	227759342	SNAP47-212	112	+	227747698	227759342	115,209,113	2	535,348	0,11296
1	227758577	227781224	SNAP47-SL2	128	+	227758577	227781224	228,26,28	4	82,491,125,698	0,417,8381,21949
1	228082721	228099206	ARF1-201	128	+	228082721	228099206	77,175,74	5	44,185,111,125,1355	0,14356,14620,14869,15130
1	228082760	228099206	ARF1-213;ARF1-209;ARF1-203	112	+	228082760	228099206	115,209,113	5	90,185,111,125,1355	0,14317,14581,14830,15091
1	228140059	228148942	GUK1-209	128	+	228140059	228148942	77,175,74	8	100,114,42,97,139,85,86,278	0,5451,5966,6782,7346,7555,8311,8605
1	228140281	228148943	GUK1-210;GUK1-213	128	+	228140281	228148943	77,175,74	8	82,114,42,97,139,85,86,279	0,5229,5744,6560,7124,7333,8089,8383
1	228140287	228148942	GUK1-234	96	+	228140287	228148942	115,209,113	8	76,165,143,97,139,85,86,278	0,836,5223,6554,7118,7327,8083,8377
1	228140289	228148943	GUK1-201	128	+	228140289	228148943	77,175,74	9	74,165,114,42,97,139,85,86,279	0,834,5221,5736,6552,7116,7325,8081,8375
1	228140299	228148941	GUK1-SL2	128	+	228140299	228148941	228,26,28	8	64,165,557,97,139,85,86,277	0,824,5211,6542,7106,7315,8071,8365
1	228140300	228148947	GUK1-SL1	128	+	228140300	228148947	228,26,28	10	63,165,204,114,42,97,139,85,86,283	0,823,1325,5210,5725,6541,7105,7314,8070,8364
1	228140303	228148946	GUK1-SL3	128	+	228140303	228148946	228,26,28	9	60,706,114,42,97,139,85,86,282	0,820,5207,5722,6538,7102,7311,8067,8361
1	228140306	228148940	GUK1-208	128	+	228140306	228148940	77,175,74	7	57,114,42,97,139,85,276	0,5204,5719,6535,7099,7308,8358
1	228145510	228148940	GUK1-202	64	+	228145510	228148940	115,209,113	7	114,42,97,139,85,86,276	0,515,1331,1895,2104,2860,3154
1	228146025	228148938	GUK1-216	125	+	228146025	228148938	115,209,113	6	42,97,139,85,78,274	0,816,1380,1589,2353,2639
1	228148412	228148938	GUK1-220	127	+	228148412	228148938	115,209,113	2	44,274	0,252
1	228165809	228176380	IBA57-201	126	+	228165809	228176380	115,209,113	3	348,338,1259	0,8882,9312
1	228487390	228494966	RNF187-201;RNF187-203	128	+	228487390	228494966	77,175,74	4	488,97,222,1084	0,1569,5662,6492
1	229271182	229304405	RAB4A-201	128	+	229271182	229304405	77,175,74	8	188,81,115,63,159,96,128,600	0,15303,17546,24665,26299,27794,31679,32623
1	229271190	229305500	RAB4A-202	112	+	229271190	229305500	115,209,113	6	180,63,159,96,128,1695	0,24657,26291,27786,31671,32615
1	229271196	229304404	RAB4A-205	112	+	229271196	229304404	115,209,113	6	174,63,121,96,128,599	0,24651,26323,27780,31665,32609
1	229271223	229289179	RAB4A-203	125	+	229271223	229289179	115,209,113	3	147,81,451	0,15262,17505
1	229626227	229660110	URB2-201	126	+	229626227	229660110	115,209,113	10	129,139,177,3331,161,111,243,88,140,1011	0,1393,6041,8689,17305,19631,21282,25007,28021,32872
1	229651243	229661003	URB2-202	125	+	229651243	229661003	115,209,113	3	79,140,1904	0,3005,7856
1	230067238	230280456	GALNT2-201	126	+	230067238	230280456	115,209,113	16	168,94,154,99,68,66,122,88,88,104,127,93,84,127,120,1154	0,110979,135898,168775,169114,169421,176067,178824,181945,183218,187979,195334,195683,198002,207206,212064
1	230261843	230264971	GALNT2-204	123	+	230261843	230264971	115,209,113	2	822,2050	0,1078
1	230642495	230661350	COG2-204	126	+	230642495	230661350	115,209,113	3	183,162,593	0,16968,18262
1	230642511	230693979	COG2-202	128	+	230642511	230693979	77,175,74	18	167,162,66,81,104,109,180,125,127,140,62,152,198,73,143,140,181,688	0,16952,18246,20629,21972,26164,26844,29004,32486,36401,41062,42573,44423,45559,45908,47502,48872,50780
1	230979093	231000591	ARV1-204	112	+	230979093	231000591	115,209,113	6	186,120,154,225,147,969	0,9226,11016,16666,18027,20529
1	230979094	231000586	ARV1-201	128	+	230979094	231000586	77,175,74	6	185,120,154,225,147,449	0,9225,11015,16665,18026,21043
1	230979095	231000584	ARV1-SL1	128	+	230979095	231000584	228,26,28	7	184,120,154,99,225,147,447	0,9224,11014,11504,16664,18025,21042
1	231241218	231277791	GNPAT-201	128	+	231241218	231277791	77,175,74	16	238,183,177,130,128,76,152,131,224,243,80,141,100,94,62,293	0,9742,19288,21504,24074,24493,24795,25058,26461,29539,31093,32703,34002,34186,34916,36280
1	231275268	231277783	GNPAT-204	126	+	231275268	231277783	115,209,113	4	52,94,62,285	0,136,866,2230
1	231338026	231340045	SPRTN-206	128	+	231338026	231340045	77,175,74	2	578,277	0,1742
1	231338055	231351962	SPRTN-204	128	+	231338055	231351962	77,175,74	4	549,100,129,659	0,1713,9741,13248
1	231338249	231354242	SPRTN-202	128	+	231338249	231354242	77,175,74	5	355,100,129,268,1633	0,1519,9547,13054,14360
1	231528671	231555592	TSNAX-205	124	+	231528671	231555592	115,209,113	5	155,105,115,131,972	0,583,8541,13809,25949
1	231528677	231565723	TSNAX-201	128	+	231528677	231565723	77,175,74	6	149,105,115,131,128,1196	0,577,8535,13803,32450,35850
1	232950614	232978650	NTPCR-202	128	+	232950614	232978650	77,175,74	5	130,163,97,210,488	0,4942,5732,19294,27548
1	232950617	232978624	NTPCR-207	128	+	232950617	232978624	77,175,74	4	127,97,210,462	0,5729,19291,27545
1	232950628	232978646	NTPCR-206	128	+	232950628	232978646	77,175,74	4	116,163,97,484	0,4928,5718,27534
1	232969912	232978596	NTPCR-205	112	+	232969912	232978596	115,209,113	2	206,434	0,8250
1	233614109	233672266	KCNK1-202	128	+	233614109	233672266	77,175,74	3	417,396,996	0,52485,57161
1	234373519	234384042	COA6-203;COA6-204	128	+	234373519	234384042	77,175,74	3	159,160,320	0,710,10203
1	234373680	234384042	COA6-202	128	+	234373680	234384042	77,175,74	3	160,160,320	0,549,10042
1	234373773	234384042	COA6-201	64	+	234373773	234384042	115,209,113	2	616,320	0,9949
1	235328572	235343095	GGPS1-203	128	+	235328572	235343095	77,175,74	3	206,71,1085	0,13135,13438
1	235328573	235343092	GGPS1-201	128	+	235328573	235343092	77,175,74	4	205,93,71,1082	0,6668,13134,13437
1	235367430	235448932	TBCE-202	128	+	235367430	235448932	77,175,74	17	122,131,85,186,89,100,100,77,96,65,65,153,154,69,60,92,263	0,12588,34072,47002,52042,59709,63274,66773,68314,68955,69113,69891,71338,74383,75421,80918,81239
1	235367430	235448963	TBCE-SL1	128	+	235367430	235448963	228,26,28	18	74,131,85,186,89,100,100,226,77,96,65,65,153,154,69,60,92,294	0,12588,34072,47002,52042,59709,63274,65515,66773,68314,68955,69113,69891,71338,74383,75421,80918,81239
1	235367435	235448962	TBCE-201	128	+	235367435	235448962	77,175,74	17	69,131,85,186,89,100,100,77,96,65,65,153,154,69,60,92,293	0,12583,34067,46997,52037,59704,63269,66768,68309,68950,69108,69886,71333,74378,75416,80913,81234
1	236142536	236208907	GPR137B-SL1	128	+	236142536	236208907	228,26,28	6	500,223,150,129,125,858	0,35877,37342,41241,62589,65513
1	236142553	236208904	GPR137B-202	128	+	236142553	236208904	77,175,74	7	483,50,223,150,129,125,855	0,26152,35860,37325,41224,62572,65496
1	236395442	236484706	EDARADD-202	128	+	236395442	236484706	77,175,74	6	218,59,40,59,46,2440	0,13773,18817,31949,72788,86824
1	236395479	236484696	EDARADD-SL1	128	+	236395479	236484696	228,26,28	5	181,59,40,59,2430	0,13736,18780,31912,86787
1	236523929	236527613	LGALS8-214	127	+	236523929	236527613	115,209,113	2	132,1646	0,2038
1	236523977	236542839	LGALS8-228	127	+	236523977	236542839	115,209,113	4	84,148,89,3961	0,1990,13519,14901
1	236523985	236549264	LGALS8-206	128	+	236523985	236549264	77,175,74	10	76,148,89,211,120,57,27,89,166,1253	0,1982,13511,14893,16578,17668,18775,19574,20764,24026
1	236523989	236543591	LGALS8-205	125	+	236523989	236543591	115,209,113	7	72,148,89,211,120,57,831	0,1978,13507,14889,16574,17664,18771
1	236524005	236550838	LGALS8-SL1	128	+	236524005	236550838	228,26,28	9	56,148,89,211,120,57,888,166,2827	0,1962,13491,14873,16558,17648,18755,20744,24006
1	236540597	236550992	LGALS8-223	127	+	236540597	236550992	115,209,113	6	86,57,27,89,166,2981	0,1056,2163,2962,4152,7414
1	236543480	236550873	LGALS8-216	126	+	236543480	236550873	115,209,113	3	168,166,2862	0,1269,4531
1	236686498	236763024	ACTN2-201	128	+	236686498	236763024	77,175,74	21	301,115,120,87,88,79,82,86,93,231,148,151,109,141,183,135,180,147,66,159,564	0,31359,32395,33606,39434,41179,44734,49136,50623,52803,56397,58127,61168,62625,64971,67448,68520,70987,73225,74516,75962
1	236686501	236762688	ACTN2-206	127	+	236686501	236762688	115,209,113	21	298,115,120,87,88,79,82,86,93,231,148,151,109,141,183,135,180,147,66,159,228	0,31356,32392,33603,39431,41176,44731,47931,50620,52800,56394,58124,61165,62622,64968,67445,68517,70984,73222,74513,75959
1	236753963	236763033	ACTN2-202	112	+	236753963	236763033	115,209,113	6	118,180,147,66,159,573	0,1055,3522,5760,7051,8497
1	236795308	236898897	MTR-202	126	+	236795308	236898897	115,209,113	33	429,215,90,70,93,107,60,95,101,62,68,80,113,141,186,180,117,141,90,153,108,101,68,121,82,99,76,156,197,201,193,113,1340	0,8119,10835,13395,15194,17429,20295,21140,28810,30029,31520,33880,36657,40238,43105,55035,57212,57639,64524,65816,66927,68145,78464,79417,85446,89812,90983,93872,95824,99048,100049,101697,102249
1	236894677	236898898	MTR-204	124	+	236894677	236898898	115,209,113	3	873,113,1341	0,2328,2880
1	237830527	237833357	RYR2-203	126	+	237830527	237833357	115,209,113	3	103,52,806	0,986,2024
1	241848205	241889743	EXO1-SL1	128	+	241848205	241889743	228,26,28	15	148,297,178,120,124,138,213,188,97,226,247,595,102,194,279	0,525,2203,4086,5152,9139,10300,12311,13200,18624,23826,30543,33710,37108,41259
1	241848211	241889742	EXO1-SL2	128	+	241848211	241889742	228,26,28	14	142,297,178,124,138,213,188,97,226,247,595,102,194,278	0,519,2197,5146,9133,10294,12305,13194,18618,23820,30537,33704,37102,41253
1	241848846	241889740	EXO1-201	126	+	241848846	241889740	115,209,113	14	181,178,120,124,138,213,188,97,226,247,595,102,194,276	0,1562,3445,4511,8498,9659,11670,12559,17983,23185,29902,33069,36467,40618
1	243256053	243305302	SDCCAG8-SL4	128	+	243256053	243305302	228,26,28	9	187,153,86,114,126,129,96,65,291	0,14051,14924,18489,30218,37037,37345,48659,48958
1	243256061	243500085	SDCCAG8-201	128	+	243256061	243500085	77,175,74	18	179,153,86,114,126,129,65,189,139,153,135,117,143,128,109,132,127,330	0,14043,14916,18481,30210,37029,48651,51927,60693,74478,84977,88153,122659,159640,161906,170365,232952,243694
1	243256065	243288308	SDCCAG8-207	124	+	243256065	243288308	115,209,113	5	175,153,86,114,2037	0,14039,14912,18477,30206
1	243256067	243305303	SDCCAG8-SL1	128	+	243256067	243305303	228,26,28	8	173,153,86,114,126,129,65,292	0,14037,14910,18475,30204,37023,48645,48944
1	243256069	243305303	SDCCAG8-SL2	128	+	243256069	243305303	228,26,28	7	171,153,86,114,126,65,292	0,14035,14908,18473,30202,48643,48942
1	243256070	243500085	SDCCAG8-SL3	128	+	243256070	243500085	228,26,28	17	170,153,86,114,126,65,189,139,153,135,117,143,128,109,132,127,330	0,14034,14907,18472,30201,48642,51918,60684,74469,84968,88144,122650,159631,161897,170356,232943,243685
1	243256071	243500087	SDCCAG8-SL5	128	+	243256071	243500087	228,26,28	19	169,153,86,114,126,129,96,65,189,139,153,135,117,143,128,109,132,127,332	0,14033,14906,18471,30200,37019,37327,48641,51917,60683,74468,84967,88143,122649,159630,161896,170355,232942,243684
1	243271042	243305305	SDCCAG8-206	125	+	243271042	243305305	115,209,113	6	21,114,126,129,65,294	0,3500,15229,22048,33670,33969
1	244653093	244656523	DESI2-SL1	128	+	244653093	244656523	228,26,28	3	262,113,228	0,819,3202
1	244653120	244705929	DESI2-SL2	128	+	244653120	244705929	228,26,28	6	235,113,73,94,142,374	0,792,33476,36128,38758,52435
1	244653127	244705939	DESI2-201	128	+	244653127	244705939	77,175,74	4	228,73,142,384	0,33469,38751,52428
1	244653129	244709015	DESI2-202	128	+	244653129	244709015	77,175,74	5	226,73,94,142,3460	0,33467,36119,38749,52426
1	244835690	244843284	COX20-202	128	+	244835690	244843284	77,175,74	3	66,64,244	0,6504,7350
1	244835690	244844377	COX20-203	128	+	244835690	244844377	77,175,74	4	66,115,64,1337	0,6253,6504,7350
1	244835690	244845044	COX20-205	112	+	244835690	244845044	115,209,113	4	66,115,54,2004	0,6253,6514,7350
1	244841943	244843283	COX20-204	126	+	244841943	244843283	115,209,113	3	115,64,243	0,251,1097
1	244969782	244972956	EFCAB2-SL1	128	+	244969782	244972956	228,26,28	3	261,115,448	0,546,2726
1	244969831	245087650	EFCAB2-203	127	+	244969831	245087650	115,209,113	8	212,115,85,73,80,43,67,406	0,497,47410,89554,112251,113610,113790,117413
1	244970317	245032613	EFCAB2-SL4	128	+	244970317	245032613	228,26,28	4	126,85,128,1959	0,46924,51851,60337
1	244970331	245122989	EFCAB2-211	126	+	244970331	245122989	115,209,113	6	112,73,80,43,67,1070	0,89054,111751,113110,113290,151588
1	244970336	245092330	EFCAB2-213	127	+	244970336	245092330	115,209,113	6	107,73,80,43,67,1304	0,89049,111746,113105,113285,120690
1	244970363	245122932	EFCAB2-207	128	+	244970363	245122932	77,175,74	7	80,85,73,80,43,67,1013	0,46878,89022,111719,113078,113258,151556
1	244970365	245032624	EFCAB2-SL3	128	+	244970365	245032624	228,26,28	4	78,112,85,1970	0,31755,46876,60289
1	244970378	245087813	EFCAB2-208	128	+	244970378	245087813	77,175,74	6	65,73,80,43,67,569	0,89007,111704,113063,113243,116866
1	244970380	245032623	EFCAB2-SL2	128	+	244970380	245032623	228,26,28	3	63,85,1969	0,46861,60274
1	244970389	245087837	EFCAB2-201	127	+	244970389	245087837	115,209,113	8	54,112,85,73,80,43,67,593	0,31731,46852,88996,111693,113052,113232,116855
1	244970408	245087650	EFCAB2-SL5	128	+	244970408	245087650	228,26,28	7	35,112,73,80,43,67,406	0,31712,88977,111674,113033,113213,116836
1	245002118	245030813	EFCAB2-209	125	+	245002118	245030813	115,209,113	3	114,85,159	0,15123,28536
1	245646221	245687139	KIF26B-204	126	+	245646221	245687139	115,209,113	3	59,163,1735	0,38011,39183
1	246566551	246668330	CNST-203	128	+	246566551	246668330	77,175,74	10	112,430,206,31,87,115,117,899,136,2631	0,24960,54877,65342,67372,67921,75369,80587,93647,99148
1	246724403	246767468	SCCPDH-201	128	+	246724403	246767468	77,175,74	12	209,113,81,130,50,131,118,120,57,112,82,274	0,2488,11571,15768,19672,33822,34630,35553,35767,39842,41654,42791
1	248838272	248849514	ZNF672-SL2	128	+	248838272	248849514	228,26,28	5	279,154,97,618,1790	0,6210,7293,8779,9452
1	248838311	248849512	ZNF672-205	128	+	248838311	248849512	77,175,74	4	240,154,97,2338	0,6171,7254,8863
1	248838335	248849512	ZNF672-SL1	128	+	248838335	248849512	228,26,28	4	216,154,58,1754	0,6147,7230,9423
1	248838335	248849513	ZNF672-201	128	+	248838335	248849513	77,175,74	4	216,154,97,2462	0,6147,7230,8716
1	248906235	248918642	PGBD2-202	128	+	248906235	248918642	77,175,74	3	107,64,1364	0,7580,11043
1	248906245	248918645	PGBD2-201	128	+	248906245	248918645	77,175,74	3	97,64,2044	0,7570,10356
1	184928	195419	FO538757.1-201	127	-	184928	195419	115,209,113	10	422,69,153,159,202,136,137,146,112,157	0,562,1388,2200,2447,2826,3201,3510,3862,10334
1	944215	959256	NOC2L-201	128	-	944215	959256	77,175,74	19	585,90,136,114,144,102,114,112,140,189,114,111,79,91,121,132,175,153,42	0,841,1302,1957,2186,3915,4274,6911,7784,8196,8959,9566,9788,11707,11879,12678,12883,14713,14999
1	944219	946468	NOC2L-204	127	-	944219	946468	115,209,113	5	581,90,136,114,67	0,837,1298,1953,2182
1	958235	959251	NOC2L-202	124	-	958235	959251	115,209,113	2	846,37	0,979
1	998965	1000137	HES4-202	125	-	998965	1000137	115,209,113	3	467,88,446	0,560,726
1	998968	1000095	HES4-204	125	-	998968	1000095	115,209,113	3	464,88,230	0,557,897
1	998971	1000105	HES4-203	127	-	998971	1000105	115,209,113	2	461,580	0,554
1	998973	1000397	HES4-201	125	-	998973	1000397	115,209,113	4	459,88,96,532	0,552,718,892
1	1081826	1090416	C1orf159-SL1	128	-	1081826	1090416	228,26,28	5	1199,135,66,96,64	0,4051,5312,5675,8526
1	1216907	1218575	SDF4-206	125	-	1216907	1218575	115,209,113	2	781,118	0,1550
1	1216914	1231990	SDF4-201	128	-	1216914	1231990	77,175,74	7	890,176,159,114,137,479,99	0,1543,1854,6329,6917,11553,14977
1	1216933	1231983	SDF4-202	128	-	1216933	1231983	77,175,74	7	755,176,159,114,137,479,92	0,1524,1835,6310,6898,11534,14958
1	1254902	1273833	UBE2J2-202	128	-	1254902	1273833	77,175,74	7	585,81,139,103,41,131,168	0,1142,2089,2305,8443,12959,18763
1	1254903	1256126	UBE2J2-212	64	-	1254903	1256126	115,209,113	2	584,82	0,1141
1	1254903	1273836	UBE2J2-204	126	-	1254903	1273836	115,209,113	6	584,81,139,103,41,171	0,1141,2088,2304,8442,18762
1	1254903	1273836	UBE2J2-205	126	-	1254903	1273836	115,209,113	8	584,81,139,103,41,48,131,171	0,1141,2088,2304,8442,9879,12958,18762
1	1254903	1273837	UBE2J2-201;UBE2J2-214	128	-	1254903	1273837	77,175,74	7	584,81,139,103,41,260,172	0,1141,2088,2304,8442,12829,18762
1	1261667	1273835	UBE2J2-209	123	-	1261667	1273835	115,209,113	3	1719,131,170	0,6194,11998
1	1311601	1324652	INTS11-SL1	128	-	1311601	1324652	228,26,28	17	323,130,143,62,108,163,90,84,190,65,139,35,99,138,74,98,72	0,416,624,838,991,1185,1433,1907,2130,2699,3222,3802,3918,7694,8854,9394,12979
1	1311602	1324634	INTS11-SL2	128	-	1311602	1324634	228,26,28	19	322,130,143,62,108,163,90,84,190,65,139,35,99,229,74,98,73,107,54	0,415,623,837,990,1184,1432,1906,2129,2698,3221,3801,3917,7693,8853,9393,10305,11578,12978
1	1311604	1324646	INTS11-208	128	-	1311604	1324646	77,175,74	17	320,130,143,62,108,163,90,84,190,65,139,35,99,229,74,98,66	0,413,621,835,988,1182,1430,1904,2127,2696,3219,3799,3915,7691,8851,9391,12976
1	1311607	1324638	INTS11-248;INTS11-233	128	-	1311607	1324638	77,175,74	18	317,130,143,62,108,163,90,84,190,65,139,35,99,229,74,98,107,58	0,410,618,832,985,1179,1427,1901,2124,2693,3216,3796,3912,7688,8848,9388,11573,12973
1	1311608	1324649	INTS11-203	128	-	1311608	1324649	77,175,74	15	316,130,143,62,108,163,90,84,190,65,139,35,99,98,69	0,409,617,831,984,1178,1426,1900,2123,2692,3215,3795,3911,9387,12972
1	1311617	1324653	INTS11-202	127	-	1311617	1324653	115,209,113	14	307,130,143,62,108,163,90,84,190,65,175,99,107,73	0,400,608,822,975,1169,1417,1891,2114,2683,3206,3902,11563,12963
1	1311633	1312372	INTS11-222	125	-	1311633	1312372	115,209,113	3	291,130,147	0,384,592
1	1314826	1324647	INTS11-218	125	-	1314826	1324647	115,209,113	7	136,35,99,229,74,98,67	0,577,693,4469,5629,6169,9754
1	1318680	1324672	INTS11-223	125	-	1318680	1324672	115,209,113	3	844,638,92	0,1775,5900
1	1319356	1324653	INTS11-205	126	-	1319356	1324653	115,209,113	4	168,74,98,73	0,1099,1639,5224
1	1373736	1375177	AURKAIP1-204	128	-	1373736	1375177	77,175,74	4	166,446,86,181	0,263,968,1260
1	1373736	1375202	AURKAIP1-202	128	-	1373736	1375202	77,175,74	4	166,446,86,49	0,263,968,1417
1	1373737	1374791	AURKAIP1-203	64	-	1373737	1374791	115,209,113	3	165,446,87	0,262,967
1	1373738	1375180	AURKAIP1-201	128	-	1373738	1375180	77,175,74	4	164,446,86,106	0,261,966,1336
1	1386504	1399310	CCNL2-SL4	128	-	1386504	1399310	228,26,28	10	1078,93,112,142,105,2695,121,110,75,292	0,1272,1449,3725,3954,4261,8889,11728,12092,12514
1	1386505	1399326	CCNL2-201	128	-	1386505	1399326	77,175,74	11	1077,93,112,142,105,100,65,121,110,75,308	0,1271,1448,3724,3953,4260,6890,8888,11727,12091,12513
1	1386600	1388067	CCNL2-206	126	-	1386600	1388067	115,209,113	3	982,93,114	0,1176,1353
1	1386705	1391822	CCNL2-204	128	-	1386705	1391822	77,175,74	6	877,93,112,142,105,1057	0,1071,1248,3524,3753,4060
1	1386707	1399316	CCNL2-SL1	128	-	1386707	1399316	228,26,28	11	875,93,112,142,105,2038,65,121,110,75,298	0,1069,1246,3522,3751,4058,6688,8686,11525,11889,12311
1	1386710	1399334	CCNL2-SL2	128	-	1386710	1399334	228,26,28	12	872,93,112,142,105,810,125,65,121,110,75,316	0,1066,1243,3519,3748,4055,5968,6685,8683,11522,11886,12308
1	1386717	1399311	CCNL2-SL3	128	-	1386717	1399311	228,26,28	12	865,93,112,118,142,105,2038,65,121,110,75,293	0,1059,1236,1908,3512,3741,4048,6678,8676,11515,11879,12301
1	1392288	1399323	CCNL2-202	128	-	1392288	1399323	77,175,74	6	515,65,121,110,75,305	0,1107,3105,5944,6308,6730
1	1401913	1407272	MRPL20-201	128	-	1401913	1407272	77,175,74	4	343,78,111,142	0,3895,4995,5217
1	1401919	1407264	MRPL20-204	127	-	1401919	1407264	115,209,113	3	337,1211,134	0,3889,5211
1	1405534	1407279	MRPL20-203	126	-	1405534	1407279	115,209,113	3	352,111,149	0,1374,1596
1	1541675	1574631	SSU72-201	128	-	1541675	1574631	77,175,74	5	492,119,140,144,154	0,2193,3187,23097,32802
1	1541677	1544991	SSU72-204	126	-	1541677	1544991	115,209,113	3	490,119,129	0,2191,3185
1	1544883	1574832	SSU72-203	125	-	1544883	1574832	115,209,113	3	119,144,355	0,19889,29594
1	1564457	1574633	SSU72-202	126	-	1564457	1574633	115,209,113	2	459,156	0,10020
1	1661481	1692517	SLC35E2B-205	127	-	1661481	1692517	115,209,113	10	4538,146,73,54,121,128,136,469,418,69	0,6845,8182,8616,10027,13981,14582,14896,29494,30967
1	1661483	1692742	SLC35E2B-SL1	128	-	1661483	1692742	228,26,28	10	2033,1708,146,73,54,121,128,136,469,294	0,2828,6843,8180,8614,10025,13979,14580,14894,30965
1	1664288	1692740	SLC35E2B-203	126	-	1664288	1692740	115,209,113	9	1731,146,73,54,121,128,136,469,292	0,4038,5375,5809,7220,11174,11775,12089,28160
1	1670440	1692566	SLC35E2B-202	123	-	1670440	1692566	115,209,113	5	1189,128,136,469,118	0,5022,5623,5937,22008
1	1719379	1721711	CDK11A-222	121	-	1719379	1721711	115,209,113	2	76,116	0,2216
1	1724841	1745912	SLC35E2-202	127	-	1724841	1745912	115,209,113	7	581,146,128,136,469,418,189	0,9848,13479,14080,14394,19409,20882
1	1727386	1745995	SLC35E2-SL2	128	-	1727386	1745995	228,26,28	7	2294,146,128,136,469,418,272	0,7303,10934,11535,11849,16864,18337
1	1727388	1745917	SLC35E2-SL1	128	-	1727388	1745917	228,26,28	8	2038,628,146,128,136,469,418,194	0,4507,7301,10932,11533,11847,16862,18335
1	1732470	1746069	SLC35E2-201	125	-	1732470	1746069	115,209,113	6	53,146,128,136,469,346	0,2219,5850,6451,6765,13253
1	1752515	1778448	NADK-201	126	-	1752515	1778448	115,209,113	12	545,83,158,100,155,103,86,106,130,84,219,160	0,1051,1535,1768,2028,2858,3742,3987,4665,9436,12712,25773
1	1785287	1891070	GNB1-209	125	-	1785287	1891070	115,209,113	10	1766,116,217,202,67,163,64,126,115,251	0,2034,3765,5107,7957,19131,21187,30468,40097,105532
1	1785289	1890964	GNB1-201	128	-	1785289	1890964	77,175,74	12	1764,116,217,202,67,163,64,107,39,103,49,145	0,2032,3763,5105,7955,19129,21185,30466,32547,40107,53900,105530
1	1789170	1793310	GNB1-205	125	-	1789170	1793310	115,209,113	3	99,202,66	0,1224,4074
1	1917590	1919279	TMEM52-205	127	-	1917590	1919279	115,209,113	4	572,179,196,98	0,662,1302,1591
1	1917593	1919276	TMEM52-201	126	-	1917593	1919276	115,209,113	5	569,179,42,44,95	0,659,1299,1451,1588
1	2184484	2194747	FAAP20-203	128	-	2184484	2194747	77,175,74	4	1029,272,136,60	0,9154,9513,10203
1	2189553	2194128	FAAP20-212	126	-	2189553	2194128	115,209,113	3	228,272,131	0,4085,4444
1	2189553	2194764	FAAP20-202	128	-	2189553	2194764	77,175,74	4	228,272,136,77	0,4085,4444,5134
1	2193681	2194134	FAAP20-214	125	-	2193681	2194134	115,209,113	2	229,137	0,316
1	2404815	2412527	PEX10-206	127	-	2404815	2412527	115,209,113	5	1804,176,407,81,137	0,1904,3636,5555,7575
1	2404822	2412537	PEX10-202	128	-	2404822	2412537	77,175,74	6	1012,136,176,407,81,147	0,1661,1897,3629,5548,7568
1	2508540	2526596	PANK4-201	128	-	2508540	2526596	77,175,74	19	520,69,101,105,50,56,152,88,113,156,101,82,182,154,93,184,215,83,133	0,1321,1516,2137,2797,3087,4347,5461,5813,7021,9623,9975,10602,11260,11781,12182,12560,13177,17923
1	2520850	2526575	PANK4-211	125	-	2520850	2526575	115,209,113	2	950,112	0,5613
1	3630771	3650103	WRAP73-202	127	-	3630771	3650103	115,209,113	11	886,126,106,78,135,87,104,73,117,153,173	0,1441,2626,4225,4388,5172,6223,7978,15894,16636,19159
1	3630774	3650093	WRAP73-201	128	-	3630774	3650093	77,175,74	12	343,192,126,106,78,135,87,104,73,117,153,163	0,691,1438,2623,4222,4385,5169,6220,7975,15891,16633,19156
1	3647431	3650062	WRAP73-208	125	-	3647431	3650062	115,209,113	2	129,132	0,2499
1	3737151	3745741	TP73-AS1-SL1	128	-	3737151	3745741	228,26,28	5	1362,155,154,130,135	0,3081,5652,5909,8455
1	3780221	3784112	LRRC47-202	64	-	3780221	3784112	115,209,113	4	1115,90,103,117	0,1290,2439,3774
1	3780221	3796490	LRRC47-201	128	-	3780221	3796490	77,175,74	7	1115,90,103,116,117,462,629	0,1290,2439,3774,4865,6627,15640
1	3813974	3857221	CEP104-202	127	-	3813974	3857221	115,209,113	22	1543,91,68,139,109,67,37,108,207,177,174,168,198,228,156,169,77,63,139,174,127,333	0,2305,9199,9449,11783,12395,12733,15291,15816,17071,19887,20950,22520,23317,24989,25633,30932,31314,33500,34633,38320,42914
1	3814795	3817492	CEP104-208	127	-	3814795	3817492	115,209,113	2	722,1213	0,1484
1	3889138	3900257	C1orf174-201	128	-	3889138	3900257	77,175,74	4	935,489,114,86	0,1430,3744,11033
1	5862809	5992430	NPHP4-201	125	-	5862809	5992430	115,209,113	30	596,144,180,172,86,86,157,84,187,227,206,126,181,161,188,192,149,108,62,139,183,127,182,137,156,65,173,144,173,187	0,1080,1528,2292,3563,4220,4930,10442,11661,12064,14283,17304,24476,28058,41807,42482,42822,44305,46342,64839,70337,84294,85260,89890,98984,104489,106277,115460,123345,129434
1	6186225	6199591	RPL22-201	128	-	6186225	6199591	77,175,74	4	591,125,105,30	0,6704,11426,13336
1	6186402	6197756	RPL22-206	128	-	6186402	6197756	77,175,74	3	414,125,105	0,6527,11249
1	6186618	6199558	RPL22-204	112	-	6186618	6199558	115,209,113	4	198,125,105,193	0,6311,11033,12747
1	6186621	6200847	RPL22-208	126	-	6186621	6200847	115,209,113	4	195,125,105,359	0,6308,11030,13867
1	6204839	6206029	AL031847.1-201	112	-	6204839	6206029	115,209,113	3	143,208,276	0,366,914
1	6221196	6235962	ICMT-SL1	128	-	6221196	6235962	228,26,28	6	964,1825,218,170,89,246	0,2241,10705,12277,13689,14520
1	6221197	6224122	ICMT-204	126	-	6221197	6224122	115,209,113	2	963,685	0,2240
1	6221197	6235956	ICMT-SL2	128	-	6221197	6235956	228,26,28	6	963,1506,218,170,89,240	0,2559,10704,12276,13688,14519
1	6223493	6235940	ICMT-202	128	-	6223493	6235940	77,175,74	4	1769,218,89,224	0,8408,11392,12223
1	6223493	6235952	ICMT-201	128	-	6223493	6235952	77,175,74	5	1769,218,170,89,236	0,8408,9980,11392,12223
1	6223493	6235960	ICMT-203	128	-	6223493	6235960	77,175,74	6	1769,218,170,107,89,244	0,8408,9980,10911,11392,12223
1	6264274	6393376	ACOT7-210;ACOT7-201;ACOT7-209	128	-	6264274	6393376	77,175,74	9	421,185,117,87,115,92,157,118,120	0,16827,30589,54217,63024,69202,75158,85474,128982
1	6525571	6554513	NOL9-201	126	-	6525571	6554513	115,209,113	12	432,134,178,112,298,162,98,97,136,128,220,407	0,1124,3422,6396,6891,7708,16258,19254,19473,23999,24824,28535
1	6590726	6602860	KLHL21-201	128	-	6590726	6602860	77,175,74	4	2932,73,406,1064	0,4758,8320,11070
1	6594785	6602768	KLHL21-202	126	-	6594785	6602768	115,209,113	3	772,406,972	0,4261,7011
1	6634173	6701805	DNAJC11-201	127	-	6634173	6701805	115,209,113	15	1527,130,143,58,70,117,86,190,74,123,129,102,74,130,77	0,1943,3024,3273,4121,10384,10867,11615,17355,18655,19737,33535,44220,46734,67555
1	6634173	6701811	DNAJC11-202	128	-	6634173	6701811	77,175,74	16	1527,130,143,58,70,156,117,86,190,74,123,129,102,74,130,83	0,1943,3024,3273,4121,5728,10384,10867,11615,17355,18655,19737,33535,44220,46734,67555
1	6653173	6701817	DNAJC11-211	126	-	6653173	6701817	115,209,113	5	866,102,74,130,89	0,14535,25220,27734,48555
1	8011730	8026257	ERRFI1-201	128	-	8011730	8026257	77,175,74	4	2666,77,198,100	0,3577,3764,14427
1	8012905	8026308	ERRFI1-205	126	-	8012905	8026308	115,209,113	4	1491,93,198,151	0,2402,2589,13252
1	8013271	8026309	ERRFI1-203	125	-	8013271	8026309	115,209,113	3	1125,198,152	0,2223,12886
1	8656081	8703382	RERE-210	128	-	8656081	8703382	77,175,74	2	360,332	0,46969
1	8861005	8870830	ENO1-202	126	-	8861005	8870830	115,209,113	9	424,59,109,202,198,223,134,70,379	0,1881,2229,2885,4279,5273,6111,6982,9446
1	8861006	8878685	ENO1-SL2	128	-	8861006	8878685	228,26,28	12	423,59,109,202,198,223,134,70,59,96,94,106	0,1880,2228,2884,4278,5272,6110,6981,9818,10884,13817,17573
1	8861007	8878685	ENO1-201	128	-	8861007	8878685	77,175,74	12	422,59,109,202,198,223,134,70,59,96,94,106	0,1879,2227,2883,4277,5271,6109,6980,9444,10883,13816,17572
1	8861007	8878686	ENO1-SL1	128	-	8861007	8878686	228,26,28	11	422,59,109,202,198,223,134,70,1535,94,107	0,1879,2227,2883,4277,5271,6109,6980,9444,13816,17572
1	8871156	8878688	ENO1-205	126	-	8871156	8878688	115,209,113	3	830,94,109	0,3667,7423
1	9425098	9428964	AL928921.2-201	126	-	9425098	9428964	115,209,113	2	2283,43	0,3823
1	9729501	9823976	CLSTN1-202	127	-	9729501	9823976	115,209,113	19	1204,185,136,146,171,227,149,158,57,163,122,249,186,150,209,196,30,123,334	0,1704,2259,3899,4470,5446,5965,6383,7996,11592,14382,14893,19959,20262,21971,25612,26979,43770,94141
1	9849369	9910212	CTNNBIP1-204	127	-	9849369	9910212	115,209,113	5	1407,91,120,85,118	0,21817,22599,28535,60725
1	9922121	9942785	LZIC-SL1	128	-	9922121	9942785	228,26,28	7	237,82,96,99,136,109,162	0,9769,10681,12640,13370,14397,20502
1	9929284	9943336	LZIC-202	128	-	9929284	9943336	77,175,74	8	1173,82,96,99,136,109,159,88	0,2606,3518,5477,6207,7234,13339,13964
1	9929759	9943381	LZIC-201	128	-	9929759	9943381	77,175,74	8	698,82,96,99,136,109,159,33	0,2131,3043,5002,5732,6759,12864,13589
1	9930161	9942785	LZIC-203	128	-	9930161	9942785	77,175,74	7	296,82,96,99,136,109,162	0,1729,2641,4600,5330,6357,12462
1	10456531	10472497	DFFA-SL1	128	-	10456531	10472497	228,26,28	7	898,528,152,190,143,162,175	0,4643,6526,6899,10658,12645,15791
1	10461087	10472510	DFFA-202	128	-	10461087	10472510	77,175,74	6	615,152,190,143,162,188	0,1970,2343,6102,8089,11235
1	10462845	10472498	DFFA-201	128	-	10462845	10472498	77,175,74	5	364,190,143,162,176	0,585,4344,6331,9477
1	10642164	10645084	CASZ1-203	126	-	10642164	10645084	115,209,113	4	158,142,152,168	0,694,995,2752
1	11054594	11060029	SRM-201	128	-	11054594	11060029	77,175,74	8	291,123,146,84,154,93,121,253	0,367,1186,1416,2009,4205,4630,5182
1	11066623	11099846	EXOSC10-202	128	-	11066623	11099846	77,175,74	25	125,77,62,172,74,85,75,96,107,79,51,112,51,149,157,191,144,111,76,115,166,105,124,137,126	0,1384,2021,2935,4276,5463,7310,7607,10218,10741,10977,13087,13875,14140,14458,16064,20824,21176,21499,23930,24390,24869,29134,31396,33097
1	11106537	11114414	MTOR-204	128	-	11106537	11114414	77,175,74	6	963,106,81,81,66,97	0,1643,2752,3111,6314,7780
1	11132880	11144749	MTOR-207	125	-	11132880	11144749	115,209,113	5	317,116,132,126,102	0,1470,6423,6652,11767
1	11648392	11654356	FBXO2-201	126	-	11648392	11654356	115,209,113	6	436,139,96,130,369,38	0,694,1386,1552,2073,5926
1	11674482	11691544	MAD2L2-204	128	-	11674482	11691544	77,175,74	9	334,93,74,95,101,72,119,52,132	0,599,1175,1563,2365,3060,5870,6079,16930
1	11674483	11681127	MAD2L2-207	128	-	11674483	11681127	77,175,74	9	333,93,74,95,101,72,119,52,89	0,598,1174,1562,2364,3059,5869,6078,6555
1	11674499	11681132	MAD2L2-205	127	-	11674499	11681132	115,209,113	9	317,93,74,95,140,72,119,52,94	0,582,1158,1546,2309,3043,5853,6062,6539
1	11676091	11681140	MAD2L2-203	125	-	11676091	11681140	115,209,113	6	49,101,72,119,52,102	0,756,1451,4261,4470,4947
1	11789435	11796548	MTHFR-217	125	-	11789435	11796548	115,209,113	8	1463,120,102,183,181,135,251,343	0,1771,2842,4471,4922,5293,5662,6770
1	11790023	11803537	MTHFR-202	128	-	11790023	11803537	77,175,74	12	875,120,102,183,181,135,251,194,111,239,249,133	0,1183,2254,3883,4334,4705,5074,6182,10188,11137,12857,13381
1	11790024	11805961	MTHFR-204	128	-	11790024	11805961	77,175,74	12	874,120,102,183,181,135,251,194,111,239,249,74	0,1182,2253,3882,4333,4704,5073,6181,10187,11136,12856,15863
1	11799649	11803522	MTHFR-218	124	-	11799649	11803522	115,209,113	2	1750,642	0,3231
1	11799651	11803530	MTHFR-208	124	-	11799651	11803530	115,209,113	3	1748,249,126	0,3229,3753
1	11799651	11805961	MTHFR-211	121	-	11799651	11805961	115,209,113	3	1748,249,74	0,3229,6236
1	11845712	11848172	NPPA-201	112	-	11845712	11848172	115,209,113	3	302,327,92	0,1400,2368
1	11845715	11847778	NPPA-202	128	-	11845715	11847778	77,175,74	3	299,327,217	0,1397,1846
1	11857467	11858941	NPPB-201	128	-	11857467	11858941	77,175,74	3	204,256,240	0,746,1234
1	11919593	11925832	KIAA2013-201	128	-	11919593	11925832	77,175,74	3	739,854,628	0,3042,5611
1	11922870	11925930	KIAA2013-202	126	-	11922870	11925930	115,209,113	2	619,726	0,2334
1	12567912	12616771	DHRS3-202	125	-	12567912	12616771	115,209,113	4	512,126,144,212	0,4815,12610,48647
1	12567912	12617711	DHRS3-SL2	128	-	12567912	12617711	228,26,28	5	512,126,239,1374,558	0,4815,10805,11380,49241
1	12567913	12616767	DHRS3-SL1	128	-	12567913	12616767	228,26,28	6	511,126,239,120,144,208	0,4814,10804,11379,12609,48646
1	12567913	12617686	DHRS3-204	128	-	12567913	12617686	77,175,74	6	511,126,239,120,144,533	0,4814,10804,11379,12609,49240
1	12567913	12618215	DHRS3-SL3	128	-	12567913	12618215	228,26,28	7	511,126,239,120,144,561,415	0,4814,10804,11379,12609,49240,49887
1	12572761	12617778	DHRS3-SL4	128	-	12572761	12617778	228,26,28	4	92,239,1374,625	0,5956,6531,44392
1	15492277	15524230	CASP9-201	128	-	15492277	15524230	77,175,74	9	758,110,180,148,90,177,35,286,162	0,1614,2995,12333,13712,14621,15595,25832,31791
1	15492279	15507436	CASP9-SL1	128	-	15492279	15507436	228,26,28	7	756,110,180,148,90,177,80	0,1612,2993,12331,13710,14619,15077
1	15492281	15524222	CASP9-202	126	-	15492281	15524222	115,209,113	5	754,110,180,286,154	0,1610,2991,25828,31787
1	15941871	15976085	ZBTB17-SL1	128	-	15941871	15976085	228,26,28	15	381,90,210,131,121,117,88,301,143,266,126,141,207,87,103	0,459,657,1192,1527,1727,1936,2428,2825,3065,3843,4282,6419,31167,34111
1	15941871	15976094	ZBTB17-201	128	-	15941871	15976094	77,175,74	16	381,111,210,131,121,117,88,301,143,266,126,141,189,207,87,112	0,459,657,1192,1527,1727,1936,2428,2825,3065,3843,4282,5063,6419,31167,34111
1	15941871	15976095	ZBTB17-SL2	128	-	15941871	15976095	228,26,28	15	381,90,210,131,121,117,88,301,143,266,126,141,189,87,113	0,459,657,1192,1527,1727,1936,2428,2825,3065,3843,4282,5063,31167,34111
1	15941871	15976099	ZBTB17-202	128	-	15941871	15976099	77,175,74	16	381,90,210,131,121,117,88,301,143,266,126,141,189,207,87,117	0,459,657,1192,1527,1727,1936,2428,2825,3065,3843,4282,5063,6419,31167,34111
1	16014032	16018031	HSPB7-205	64	-	16014032	16018031	115,209,113	2	1727,958	0,3041
1	16014032	16018032	HSPB7-203	112	-	16014032	16018032	115,209,113	3	1727,146,263	0,3041,3737
1	16014032	16018040	HSPB7-206	112	-	16014032	16018040	115,209,113	3	1727,131,280	0,3056,3728
1	16014033	16018039	HSPB7-207	96	-	16014033	16018039	115,209,113	3	1726,146,279	0,3040,3727
1	16014033	16018039	HSPB7-201	128	-	16014033	16018039	77,175,74	3	1726,134,279	0,3040,3727
1	16014033	16018039	HSPB7-204	96	-	16014033	16018039	115,209,113	3	1726,119,279	0,3055,3727
1	16124337	16156011	EPHA2-201	127	-	16124337	16156011	115,209,113	17	983,156,194,150,210,62,189,126,56,100,154,116,333,156,670,68,164	0,5096,5888,7383,7726,8040,8842,9143,9522,10130,10698,11317,13515,13937,24040,26558,31510
1	16231697	16237185	RSG1-201	128	-	16231697	16237185	77,175,74	5	600,137,125,153,555	0,812,1195,1914,4933
1	16231700	16237130	RSG1-202	127	-	16231700	16237130	115,209,113	4	597,137,153,500	0,809,1911,4930
1	16250658	16352447	FBXO42-201	128	-	16250658	16352447	77,175,74	10	1127,117,57,97,111,154,135,117,267,193	0,1629,2437,2976,5052,5947,44124,55144,64510,101596
1	16250661	16352442	FBXO42-SL1	128	-	16250661	16352442	228,26,28	11	1124,117,57,97,111,154,135,117,267,135,188	0,1626,2434,2973,5049,5944,44121,55141,64507,65775,101593
1	16294789	16315409	FBXO42-204	125	-	16294789	16315409	115,209,113	3	128,117,241	0,11013,20379
1	16599732	16613549	NBPF1-206	128	-	16599732	16613549	77,175,74	3	2111,272,212	0,8775,13605
1	16600492	16613538	NBPF1-SL1	128	-	16600492	16613538	228,26,28	3	2832,272,201	0,8015,12845
1	16605426	16613542	NBPF1-205	128	-	16605426	16613542	77,175,74	3	2265,272,205	0,3081,7911
1	16618259	16629253	CROCCP2-207	125	-	16618259	16629253	115,209,113	6	844,180,231,147,145,786	0,1585,7515,8093,8885,10208
1	16618262	16644692	CROCCP2-204	127	-	16618262	16644692	115,209,113	13	841,231,147,145,183,220,84,97,252,142,84,118,47	0,7512,8090,8882,10205,12627,13267,14012,14832,16764,24504,24765,26383
1	16888546	16889486	BX284668.5-201	128	-	16888546	16889486	77,175,74	2	239,271	0,669
1	16974832	16978317	MFAP2-201	126	-	16974832	16978317	115,209,113	8	191,74,88,45,87,27,90,81	0,436,810,1668,1875,2064,2276,3404
1	16974834	16980633	MFAP2-202	126	-	16974834	16980633	115,209,113	9	189,74,88,45,87,27,90,78,47	0,434,808,1666,1873,2062,2274,3402,5752
1	16994682	16997351	ATP13A2-211	121	-	16994682	16997351	115,209,113	2	1482,1098	0,1571
1	17018737	17054028	SDHB-201	128	-	17018737	17054028	77,175,74	8	221,123,102,117,137,86,128,81	0,3870,5235,9011,9862,14322,26023,35210
1	17018758	17022692	SDHB-206	126	-	17018758	17022692	115,209,113	2	200,85	0,3849
1	17032220	17054028	SDHB-203	124	-	17032220	17054028	115,209,113	3	925,128,81	0,12540,21727
1	17066771	17119451	PADI2-202	126	-	17066771	17119451	115,209,113	16	2506,129,86,94,145,152,108,112,104,179,126,118,62,73,184,172	0,3316,4634,8084,8907,12492,15773,16954,17827,19749,25636,26795,29137,36215,38106,52508
1	17066905	17074921	PADI2-204	125	-	17066905	17074921	115,209,113	4	2372,129,86,66	0,3182,4500,7950
1	17406772	17439720	RCC2-202	125	-	17406772	17439720	115,209,113	13	2422,78,73,106,181,167,115,89,132,144,94,293,176	0,3201,5349,6300,6764,9707,13941,15430,15932,18768,22333,31457,32772
1	17406784	17438292	RCC2-201	125	-	17406784	17438292	115,209,113	12	2410,78,73,106,181,167,115,89,132,144,94,63	0,3189,5337,6288,6752,9695,13929,15418,15920,18756,22321,31445
1	18871430	18902568	ALDH4A1-201	127	-	18871430	18902568	115,209,113	16	360,154,119,122,153,48,197,74,188,75,150,156,48,93,94,107	0,1373,3032,3951,4884,5777,5985,7869,10269,11693,11848,14042,15033,17931,18581,31031
1	18871433	18902540	ALDH4A1-206	127	-	18871433	18902540	115,209,113	14	1524,119,122,48,197,74,188,75,150,156,48,93,94,79	0,3029,3948,5774,5982,7866,10266,11690,11845,14039,15030,17928,18578,31028
1	18871433	18902550	ALDH4A1-202	128	-	18871433	18902550	77,175,74	15	1524,119,122,153,48,197,74,188,75,150,156,48,93,94,89	0,3029,3948,4881,5774,5982,7866,10266,11690,11845,14039,15030,17928,18578,31028
1	19074513	19105132	UBR4-202	127	-	19074513	19105132	115,209,113	21	383,163,91,225,195,126,143,114,219,100,174,191,120,108,128,88,81,198,122,174,548	0,2226,3462,6835,9990,11631,12165,13302,14245,18305,18799,19435,20392,21031,22009,22679,25083,25862,27006,29570,30071
1	19074515	19081494	UBR4-203	128	-	19074515	19081494	77,175,74	4	381,163,91,146	0,2224,3460,6833
1	19074520	19078069	UBR4-208	64	-	19074520	19078069	115,209,113	3	376,163,94	0,2219,3455
1	19218237	19251518	EMC1-207	128	-	19218237	19251518	77,175,74	23	1245,130,85,211,174,138,120,162,150,200,123,97,123,63,72,168,150,127,129,94,66,125,104	0,1331,2526,4386,5158,9075,12606,13023,14386,14698,16892,18904,19779,20557,20993,21580,22059,22778,24107,25376,25712,26668,33177
1	19218258	19219701	EMC1-203	125	-	19218258	19219701	115,209,113	2	1224,133	0,1310
1	19244100	19251521	EMC1-211	127	-	19244100	19251521	115,209,113	2	930,107	0,7314
1	19303970	19312054	AKR7A2-202	127	-	19303970	19312054	115,209,113	6	416,130,100,97,188,228	0,2047,3031,3343,4484,7856
1	19303972	19312103	AKR7A2-201	128	-	19303972	19312103	77,175,74	7	414,130,100,97,105,188,277	0,2045,3029,3341,4185,4482,7854
1	19308176	19312111	AKR7A2-205	125	-	19308176	19312111	115,209,113	3	86,188,285	0,278,3650
1	19338786	19419747	CAPZB-204	127	-	19338786	19419747	115,209,113	8	831,77,66,117,142,114,122,87	0,5571,6400,17848,18635,39753,46718,80874
1	19339176	19485507	CAPZB-203	128	-	19339176	19485507	77,175,74	10	441,113,77,66,117,142,114,122,90,72	0,3575,5181,6010,17458,18245,39363,46328,80484,146259
1	19339176	19485512	CAPZB-201	128	-	19339176	19485512	77,175,74	9	441,77,66,117,142,114,122,90,77	0,5181,6010,17458,18245,39363,46328,80484,146259
1	19975437	19979611	PLA2G2A-202	128	-	19975437	19979611	77,175,74	5	406,107,145,146,32	0,2577,2942,3296,4142
1	20499451	20508117	MUL1-201	128	-	20499451	20508117	77,175,74	4	1968,121,88,213	0,2617,3770,8453
1	20651897	20661368	DDOST-202;DDOST-206;DDOST-201	128	-	20651897	20661368	77,175,74	11	631,107,121,148,149,94,95,104,87,111,172	0,723,953,1729,2325,2716,3542,3778,4203,8983,9299
1	20658875	20661371	DDOST-205	124	-	20658875	20661371	115,209,113	2	2116,175	0,2321
1	20742687	20786690	HP1BP3-201	125	-	20742687	20786690	115,209,113	13	2404,114,112,160,91,155,81,144,160,154,100,196,42	0,2855,4856,7035,14478,22689,24896,28242,30763,33909,37124,37657,43961
1	20742700	20786648	HP1BP3-SL5	128	-	20742700	20786648	228,26,28	12	2391,114,112,160,91,155,81,144,160,154,100,463	0,2842,4843,7022,14465,22676,24883,28229,30750,33896,37111,43485
1	20742914	20787306	HP1BP3-SL4	128	-	20742914	20787306	228,26,28	13	2177,114,112,160,91,155,81,144,160,154,100,196,112	0,2628,4629,6808,14251,22462,24669,28015,30536,33682,36897,37430,44280
1	20742918	20776020	HP1BP3-203	127	-	20742918	20776020	115,209,113	9	2173,114,112,160,91,155,81,144,2570	0,2624,4625,6804,14247,22458,24665,28011,30532
1	20743124	20786655	HP1BP3-SL2	128	-	20743124	20786655	228,26,28	13	1967,114,112,160,91,155,81,144,160,154,100,196,470	0,2418,4419,6598,14041,22252,24459,27805,30326,33472,36687,37220,43061
1	20743138	20787297	HP1BP3-SL1	128	-	20743138	20787297	228,26,28	12	1953,114,112,160,91,155,81,144,160,154,100,103	0,2404,4405,6584,14027,22238,24445,27791,30312,33458,36673,44056
1	20754056	20787295	HP1BP3-SL7	128	-	20754056	20787295	228,26,28	9	1448,440,155,81,144,160,154,100,101	0,2760,11320,13527,16873,19394,22540,25755,33138
1	20754058	20780541	HP1BP3-SL8	128	-	20754058	20780541	228,26,28	9	1346,91,155,81,144,160,154,100,197	0,3107,11318,13525,16871,19392,22538,25753,26286
1	20754059	20787297	HP1BP3-208	128	-	20754059	20787297	77,175,74	8	3197,155,81,144,160,154,100,103	0,11317,13524,16870,19391,22537,25752,33135
1	20754061	20786660	HP1BP3-SL6	128	-	20754061	20786660	228,26,28	10	1343,91,155,81,144,160,154,100,196,475	0,3104,11315,13522,16868,19389,22535,25750,26283,32124
1	20754065	20787286	HP1BP3-SL9	128	-	20754065	20787286	228,26,28	9	2379,253,155,81,144,160,154,100,92	0,2938,11311,13518,16864,19385,22531,25746,33129
1	20773591	20786658	HP1BP3-205	122	-	20773591	20786658	115,209,113	5	19,154,100,196,473	0,3005,6220,6753,12594
1	20776589	20786669	HP1BP3-204	125	-	20776589	20786669	115,209,113	4	161,100,196,417	0,3222,3755,9663
1	20776596	20786657	HP1BP3-SL3	128	-	20776596	20786657	228,26,28	3	154,100,472	0,3215,9589
1	20776596	20787296	HP1BP3-209	128	-	20776596	20787296	77,175,74	4	154,100,196,102	0,3215,3748,10598
1	20807019	21051236	EIF4G3-201	127	-	20807019	21051236	115,209,113	31	481,147,82,147,99,82,126,173,116,221,118,94,95,133,105,237,147,198,171,120,134,247,89,840,106,123,98,115,180,96,371	0,3718,6138,10372,18080,20597,22127,33836,42395,44238,46540,47958,50383,53365,55208,57456,58096,72303,79181,86497,88348,92677,97863,134471,142983,162454,165982,173314,174028,195693,243846
1	21217255	21221830	ECE1-213	64	-	21217255	21221830	115,209,113	2	2876,84	0,4491
[truncated: 34,765 more rows]
