# Supplementary material for: Single-molecule, full-length transcript isoform sequencing reveals disease-associated RNA isoforms in cardiomyocytes
Source: Nat Commun. 2021 Jul 9;12:4203. doi: 10.1038/s41467-021-24484-z (PMC8270901; doi:10.1038/s41467-021-24484-z)
Supplement: Supplementary file 4 — Supplementary Dataset 3 [file 41467_2021_24484_MOESM4_ESM.txt]

# type: REF (reference), ASS (alternative splice site), ES (exon skipping), NE (novel exon), IR (intron retentation), NC (new combination of existing exons)
# transcript_source: STEINMETZLAB for novel transcripts, havana or ensembl or ensembl_havana from GENCODE transcript source
# dubious: potential read through transcripts
seqnames	start	end	width	strand	name	type	transcript_source	dubious	P633L_A2	P633L_A2B	R634Q_A2	R634Q_A2B	WT_A2	WT_A2B	WT-NC_A2	WT-NC_A2B
1	827657	854387	26731	+	LINC01128-SL2	ASS	STEINMETZLAB	FALSE	0	1	1	0	2	0	0	1
1	827663	852685	25023	+	LINC01128-202	REF	havana	FALSE	0	0	0	1	0	0	0	0
1	827676	854384	26709	+	LINC01128-SL3	ASS	STEINMETZLAB	FALSE	0	0	0	0	1	2	1	0
1	827676	854392	26717	+	LINC01128-207	REF	havana	FALSE	0	1	0	3	1	5	4	1
1	827688	854402	26715	+	LINC01128-205	REF	havana	FALSE	0	1	1	0	0	3	0	0
1	827693	856032	28340	+	LINC01128-SL1	ASS	STEINMETZLAB	FALSE	0	0	0	2	2	0	0	1
1	1013493	1014531	1039	+	ISG15-201	REF	ensembl_havana	FALSE	15	19	15	12	23	16	9	11
1	1053822	1056116	2295	+	AGRN-203	REF	havana	FALSE	0	0	0	0	1	0	0	0
1	1308612	1311674	3063	+	PUSL1-201	REF	ensembl_havana	FALSE	3	3	4	4	3	6	4	4
1	1399553	1402033	2481	+	AL391244.1-203	REF	havana	FALSE	4	4	1	2	4	11	4	1
1	1399565	1402033	2469	+	AL391244.1-201	REF	havana	FALSE	3	5	7	0	6	11	5	6
1	1399565	1402040	2476	+	AL391244.1-SL1	ASS	STEINMETZLAB	FALSE	0	0	1	2	0	0	0	2
1	1512186	1534684	22499	+	ATAD3A-203	REF	havana	FALSE	1	0	2	0	1	0	0	0
1	1615888	1617317	1430	+	MIB2-221	REF	havana	FALSE	0	1	0	0	1	0	0	0
1	1629642	1630575	934	+	MIB2-207	REF	havana	FALSE	1	0	1	0	0	0	0	0
1	1632180	1634652	2473	+	MMP23B-201	REF	ensembl_havana	FALSE	0	2	1	2	1	0	0	3
1	1633672	1634651	980	+	MMP23B-207	REF	havana	FALSE	1	0	0	0	2	1	1	2
1	1634302	1634649	348	+	MMP23B-206	REF	havana	FALSE	0	0	0	0	0	0	0	1
1	2050477	2185387	134911	+	PRKCZ-201	REF	ensembl_havana	FALSE	0	1	1	0	0	0	0	0
1	2391839	2403526	11688	+	RER1-SL2	NE	STEINMETZLAB	FALSE	2	0	2	1	2	0	0	2
1	2391842	2403300	11459	+	RER1-209	REF	ensembl_havana	FALSE	39	33	28	29	37	48	34	27
1	2391844	2403214	11371	+	RER1-202	REF	havana	FALSE	4	1	0	1	1	3	2	0
1	2391854	2403509	11656	+	RER1-SL1	NE	STEINMETZLAB	FALSE	0	0	1	1	4	1	2	2
1	2395784	2403519	7736	+	RER1-207	REF	havana	FALSE	2	0	2	2	1	3	3	0
1	2402226	2405278	3053	+	RER1-206	REF	havana	FALSE	0	0	1	0	1	0	0	1
1	2586440	2590390	3951	+	FAM213B-213	REF	havana	FALSE	0	1	0	0	1	3	0	0
1	2586480	2591460	4981	+	FAM213B-208	REF	havana	FALSE	0	0	0	0	0	0	1	0
1	2586812	2591462	4651	+	FAM213B-205	REF	ensembl	FALSE	0	0	0	0	1	1	0	0
1	2586818	2591460	4643	+	FAM213B-204	REF	havana	FALSE	3	3	5	4	4	6	2	3
1	2586830	2591461	4632	+	FAM213B-203	REF	havana	FALSE	0	3	2	4	2	7	2	1
1	2587084	2591459	4376	+	FAM213B-211	REF	havana	FALSE	1	2	2	1	1	1	1	2
1	2587101	2591459	4359	+	FAM213B-212	REF	havana	FALSE	2	2	3	0	1	1	1	1
1	3773068	3775432	2365	+	SMIM1-202;SMIM1-203	REF	havana;havana	FALSE	0	0	0	0	0	0	0	1
1	3857470	3885418	27949	+	DFFB-205	REF	havana	FALSE	0	4	1	0	1	4	1	1
1	5992670	6074952	82283	+	KCNAB2-216	REF	havana	FALSE	0	0	0	0	0	1	0	1
1	5992694	6098718	106025	+	KCNAB2-206	REF	ensembl_havana	FALSE	0	1	1	2	2	1	1	0
1	6096379	6098718	2340	+	KCNAB2-217	REF	havana	FALSE	0	0	0	1	0	0	0	0
1	6205508	6208314	2807	+	RNF207-203	REF	havana	FALSE	0	0	1	0	0	1	0	0
1	6206123	6220796	14674	+	RNF207-SL2	ASS	STEINMETZLAB	FALSE	0	0	0	0	2	0	0	1
1	6206124	6220797	14674	+	RNF207-201	REF	ensembl_havana	FALSE	2	4	9	5	14	28	7	5
1	6206130	6208311	2182	+	RNF207-205	REF	havana	FALSE	20	51	60	35	65	88	61	39
1	6206130	6220798	14669	+	RNF207-SL1	ASS	STEINMETZLAB	FALSE	0	0	0	1	2	0	0	1
1	6579996	6589277	9282	+	ZBTB48-SL2	NC	STEINMETZLAB	FALSE	0	1	0	0	2	1	0	0
1	6580001	6589269	9269	+	ZBTB48-SL1	NC	STEINMETZLAB	FALSE	1	2	2	0	2	3	2	1
1	6580031	6589276	9246	+	ZBTB48-202	REF	ensembl_havana	FALSE	0	1	2	1	2	1	1	0
1	6586694	6589271	2578	+	ZBTB48-206	REF	havana	FALSE	0	1	0	0	2	1	0	0
1	6613757	6623987	10231	+	PHF13-201	REF	ensembl_havana	FALSE	4	2	7	2	5	18	7	9
1	6625196	6633559	8364	+	THAP3-202	REF	havana	FALSE	2	12	13	12	22	28	19	13
1	6625198	6633562	8365	+	THAP3-204	REF	havana	FALSE	0	0	0	1	0	0	0	1
1	6625204	6633559	8356	+	THAP3-SL1	ASS	STEINMETZLAB	FALSE	1	2	0	1	1	2	0	1
1	6785468	6888198	102731	+	CAMTA1-202	REF	havana	FALSE	0	2	1	1	2	3	4	3
1	6785476	6872012	86537	+	CAMTA1-208	REF	ensembl_havana	FALSE	39	48	50	53	85	71	46	43
1	6785477	6872012	86536	+	CAMTA1-213	REF	havana	FALSE	8	4	15	6	28	29	8	5
1	6785477	6888198	102722	+	CAMTA1-209	REF	havana	FALSE	4	3	6	4	6	6	6	3
1	6785493	6888198	102706	+	CAMTA1-216	REF	ensembl_havana	FALSE	0	0	1	1	5	7	4	1
1	7771303	7781428	10126	+	VAMP3-201	REF	ensembl_havana	FALSE	59	82	90	71	65	87	49	35
1	7771664	7781431	9768	+	VAMP3-202	REF	havana	FALSE	1	0	2	2	1	1	0	0
1	7837084	7845168	8085	+	PER3-206	REF	havana	FALSE	0	0	0	1	2	0	1	0
1	7961680	7971933	10254	+	PARK7-206	REF	havana	FALSE	0	1	1	1	1	0	0	0
1	7961682	7985276	23595	+	PARK7-209	REF	havana	FALSE	57	75	124	62	131	182	84	68
1	7961711	7985275	23565	+	PARK7-204	REF	havana	FALSE	0	1	0	0	0	1	0	0
1	7961716	7985276	23561	+	PARK7-201	REF	ensembl_havana	FALSE	68	73	85	68	114	148	76	62
1	9539477	9582770	43294	+	SLC25A33-201	REF	ensembl_havana	FALSE	1	2	0	1	3	4	1	2
1	9588922	9603706	14785	+	TMEM201-201	REF	havana	FALSE	0	0	1	0	1	1	0	3
1	9943479	9983112	39634	+	NMNAT1-201	REF	ensembl_havana	FALSE	9	6	9	5	19	12	22	9
1	9943485	9983221	39737	+	NMNAT1-SL1	ASS	STEINMETZLAB	FALSE	0	1	1	1	0	1	0	2
1	9943486	9981760	38275	+	NMNAT1-202	REF	havana	FALSE	0	0	2	1	0	2	1	4
1	9943488	9985032	41545	+	NMNAT1-SL2	ASS	STEINMETZLAB	FALSE	1	0	0	3	1	0	0	0
1	9997220	10016017	18798	+	RBP7-201	REF	ensembl_havana	FALSE	0	1	0	1	7	7	0	3
1	10033200	10180425	147226	+	UBE4B-202	REF	ensembl_havana	FALSE	0	0	0	0	0	0	0	1
1	10170952	10180916	9965	+	UBE4B-209	REF	havana	FALSE	1	0	1	2	0	2	0	1
1	10210594	10306754	96161	+	KIF1B-SL1	NC	STEINMETZLAB	FALSE	0	1	0	0	2	0	1	0
1	10279712	10292464	12753	+	KIF1B-210	REF	havana	FALSE	0	0	1	0	0	0	0	0
1	10399064	10404270	5207	+	PGD-204	REF	havana	FALSE	1	0	0	0	0	0	1	0
1	10399066	10420142	21077	+	PGD-201	REF	ensembl_havana	FALSE	25	15	46	21	64	88	39	35
1	10430437	10451657	21221	+	CENPS-CORT-SL1	ASS	STEINMETZLAB	FALSE	1	1	2	0	3	2	0	0
1	10430439	10442766	12328	+	CENPS-201	REF	havana	FALSE	2	5	3	2	9	6	1	3
1	10430451	10451627	21177	+	CENPS-CORT-201	REF	havana	FALSE	0	2	1	0	0	0	1	0
1	10430750	10451650	20901	+	CENPS-CORT-SL2	ASS	STEINMETZLAB	FALSE	0	0	0	1	0	2	0	2
1	10430774	10442799	12026	+	CENPS-204	REF	havana	FALSE	6	7	11	6	16	14	9	4
1	10430779	10442630	11852	+	CENPS-202	REF	havana	FALSE	0	0	0	0	0	3	2	0
1	10440377	10442729	2353	+	CENPS-203	REF	havana	FALSE	0	1	0	0	0	1	0	0
1	10450214	10451651	1438	+	CORT-201	REF	ensembl_havana	FALSE	0	0	0	1	0	0	0	0
1	10474954	10624477	149524	+	PEX14-203	REF	havana	FALSE	0	0	1	0	2	0	0	0
1	10474960	10630757	155798	+	PEX14-201	REF	ensembl_havana	FALSE	1	0	0	0	2	0	0	0
1	11012655	11024037	11383	+	TARDBP-225	REF	havana	FALSE	0	0	0	0	0	1	2	2
1	11012660	11024037	11378	+	TARDBP-201	REF	ensembl_havana	FALSE	80	88	113	106	139	202	103	99
1	11012662	11024037	11376	+	TARDBP-203	REF	havana	FALSE	0	0	4	0	0	1	0	0
1	11012680	11024037	11358	+	TARDBP-228	REF	ensembl	FALSE	1	0	1	0	2	0	0	0
1	11013730	11024118	10389	+	TARDBP-202	REF	havana	FALSE	0	0	1	0	0	0	0	0
1	11016891	11024188	7298	+	TARDBP-218	REF	havana	FALSE	0	0	0	0	0	0	1	0
1	11023493	11025484	1992	+	TARDBP-209	REF	havana	FALSE	0	1	1	1	0	0	0	0
1	11273226	11286281	13056	+	UBIAD1-SL1	ASS	STEINMETZLAB	FALSE	1	0	1	1	1	3	0	1
1	11273226	11287910	14685	+	UBIAD1-202	REF	ensembl_havana	FALSE	20	23	39	28	44	58	26	27
1	11273229	11296926	23698	+	UBIAD1-201	REF	havana	FALSE	0	0	0	0	0	0	2	0
1	11654877	11662288	7412	+	FBXO44-202	REF	ensembl_havana	FALSE	0	2	0	0	1	0	0	1
1	11654909	11662289	7381	+	FBXO44-204	REF	havana	FALSE	0	0	2	0	5	1	0	1
1	11736121	11750766	14646	+	AGTRAP-209	REF	havana	FALSE	0	0	1	1	1	0	1	0
1	11736138	11750760	14623	+	AGTRAP-204	REF	ensembl_havana	FALSE	0	0	0	0	1	0	0	0
1	11736138	11750767	14630	+	AGTRAP-205	REF	ensembl_havana	FALSE	3	1	2	2	3	3	2	1
1	11736140	11750765	14626	+	AGTRAP-SL1	IR	STEINMETZLAB	FALSE	0	1	2	2	1	1	3	0
1	11736140	11750766	14627	+	AGTRAP-201	REF	ensembl_havana	FALSE	5	6	12	9	17	20	7	8
1	11736168	11750767	14600	+	AGTRAP-206	REF	havana	FALSE	0	0	1	0	0	2	1	0
1	11736173	11750767	14595	+	AGTRAP-203	REF	havana	FALSE	0	0	3	4	1	2	1	0
1	11746004	11750767	4764	+	AGTRAP-213	REF	havana	FALSE	0	0	0	0	0	0	1	0
1	11806242	11829426	23185	+	CLCN6-203	REF	havana	FALSE	0	0	0	2	0	0	0	0
1	11806245	11841415	35171	+	CLCN6-202	REF	ensembl_havana	FALSE	0	0	1	1	3	4	0	3
1	11806248	11821137	14890	+	CLCN6-207	REF	havana	FALSE	0	0	0	1	0	1	0	0
1	11934722	11975536	40815	+	PLOD1-201	REF	ensembl_havana	FALSE	39	27	47	31	38	52	22	40
1	11972886	11975514	2629	+	PLOD1-207	REF	havana	FALSE	0	1	3	0	0	0	1	0
1	11980446	12013500	33055	+	MFN2-SL1	NC	STEINMETZLAB	FALSE	3	1	1	3	3	4	2	4
1	11980446	12013501	33056	+	MFN2-201	REF	ensembl_havana	FALSE	10	12	11	15	15	13	6	13
1	11980447	12013506	33060	+	MFN2-203	REF	ensembl	FALSE	0	0	0	3	1	2	0	2
1	12019489	12032038	12550	+	MIIP-201	REF	ensembl_havana	FALSE	3	3	10	4	10	12	8	6
1	12019498	12032037	12540	+	MIIP-SL1	NC	STEINMETZLAB	FALSE	0	0	0	0	3	2	1	0
1	12464918	12510361	45444	+	VPS13D-212	REF	havana	FALSE	1	1	0	3	0	1	0	0
1	13583832	13617954	34123	+	PDPN-201;PDPN-211;PDPN-212	REF	ensembl_havana;ensembl;havana	FALSE	0	1	1	0	1	1	0	0
1	13583833	13617949	34117	+	PDPN-202	REF	havana	FALSE	29	43	48	45	42	48	29	25
1	13583884	13617932	34049	+	PDPN-209	REF	havana	FALSE	1	0	1	1	0	1	0	0
1	13749427	13774965	25539	+	PRDM2-210	REF	havana	FALSE	0	0	0	0	0	1	0	0
1	13749436	13823496	74061	+	PRDM2-213	REF	havana	FALSE	0	0	0	0	0	0	1	0
1	15152568	15220475	67908	+	TMEM51-202	REF	ensembl_havana	FALSE	2	0	0	0	2	2	0	0
1	15152594	15220428	67835	+	TMEM51-204;TMEM51-206	REF	ensembl;havana	FALSE	2	0	1	1	0	1	1	0
1	15153769	15220472	66704	+	TMEM51-203	REF	ensembl_havana	FALSE	0	0	0	0	0	0	1	2
1	15153792	15220426	66635	+	TMEM51-201	REF	ensembl_havana	FALSE	1	0	0	0	0	0	1	1
1	15526856	15568463	41608	+	DNAJC16-210	REF	ensembl	FALSE	0	0	0	0	3	0	1	1
1	15526872	15568472	41601	+	DNAJC16-202	REF	ensembl_havana	FALSE	2	2	0	0	2	7	5	0
1	15565196	15568464	3269	+	DNAJC16-208	REF	havana	FALSE	0	0	0	0	1	0	0	0
1	15617560	15629590	12031	+	DDI2-205	REF	havana	FALSE	0	0	0	0	0	1	0	0
1	15758778	15785410	26633	+	FBLIM1-202	REF	ensembl_havana	FALSE	1	0	0	0	6	0	2	0
1	15777181	15785352	8172	+	FBLIM1-212	REF	havana	FALSE	1	3	0	1	0	2	0	1
1	15938738	15939650	913	+	SPEN-205	REF	havana	FALSE	0	0	0	0	1	3	0	0
1	16048863	16057305	8443	+	CLCNKB-201	REF	havana	FALSE	0	3	2	1	8	10	2	6
1	16048992	16057305	8314	+	CLCNKB-SL1	ASS	STEINMETZLAB	FALSE	0	3	1	1	1	3	1	0
1	16367235	16396358	29124	+	SZRD1-203	REF	havana	FALSE	0	0	0	0	0	1	0	1
1	16367241	16396364	29124	+	SZRD1-201	REF	ensembl_havana	FALSE	26	5	18	10	16	8	6	15
1	16367242	16396360	29119	+	SZRD1-202	REF	havana	FALSE	17	21	29	22	26	38	20	14
1	16440742	16460067	19326	+	NECAP2-204	REF	havana	FALSE	2	0	1	0	0	0	0	0
1	16440745	16441602	858	+	NECAP2-205	REF	havana	FALSE	6	1	1	2	0	2	0	2
1	16440745	16460075	19331	+	NECAP2-201	REF	ensembl_havana	FALSE	8	3	4	9	8	3	5	10
1	16454128	16460075	5948	+	NECAP2-211	REF	havana	FALSE	0	2	0	0	1	1	0	0
1	16740302	16752344	12043	+	CROCCP4-202	REF	havana	FALSE	1	0	0	1	1	1	1	0
1	17618382	17697866	79485	+	ARHGEF10L-203	REF	havana	FALSE	1	2	2	3	4	2	4	3
1	17694504	17697866	3363	+	ARHGEF10L-209	REF	havana	FALSE	1	0	1	0	0	1	0	0
1	19210395	19243272	32878	+	AL035413.1-SL1	ASS	STEINMETZLAB	FALSE	0	0	0	3	0	2	0	0
1	19210400	19240698	30299	+	AL035413.1-201	REF	havana	FALSE	5	10	4	5	18	11	6	8
1	19251806	19259262	7457	+	MRTO4-201	REF	ensembl_havana	FALSE	3	6	11	10	21	22	9	13
1	19251806	19260124	8319	+	MRTO4-SL1	ASS	STEINMETZLAB	FALSE	0	0	2	1	2	4	3	1
1	19251876	19259441	7566	+	MRTO4-SL2	NC	STEINMETZLAB	FALSE	0	0	0	0	0	2	1	0
1	19257615	19259422	1808	+	MRTO4-202	REF	havana	FALSE	0	0	0	0	1	0	0	1
1	19312324	19329288	16965	+	PQLC2-202	REF	ensembl_havana	FALSE	8	4	1	3	6	12	2	1
1	19312346	19329281	16936	+	PQLC2-201	REF	ensembl_havana	FALSE	2	1	0	0	5	3	1	0
1	19597019	19626622	29604	+	MINOS1-201	REF	ensembl_havana	FALSE	128	121	133	87	280	225	163	97
1	19597020	19626623	29604	+	MINOS1-203	REF	havana	FALSE	1	5	5	1	8	7	2	2
1	19597028	19626625	29598	+	MINOS1-205	REF	havana	FALSE	0	1	0	1	0	1	1	1
1	19597032	19626618	29587	+	MINOS1-209	REF	ensembl_havana	FALSE	0	0	0	0	0	1	1	0
1	19597034	19626620	29587	+	MINOS1-210	REF	ensembl	FALSE	1	0	2	1	0	3	0	0
1	20633483	20651314	17832	+	PINK1-201	REF	ensembl_havana	FALSE	7	7	16	6	13	18	6	9
1	20645609	20651314	5706	+	PINK1-202	REF	havana	FALSE	1	0	1	0	2	2	2	2
1	21440145	21484886	44742	+	NBPF3-201	REF	havana	FALSE	0	0	0	0	0	2	0	0
1	21440147	21484895	44749	+	NBPF3-SL1	NE	STEINMETZLAB	FALSE	0	0	0	0	4	1	0	0
1	21440148	21484899	44752	+	NBPF3-202	REF	ensembl_havana	FALSE	0	0	0	0	0	1	0	0
1	22025511	22031217	5707	+	LINC00339-212	REF	havana	FALSE	0	0	2	0	0	0	0	1
1	22025511	22031219	5709	+	LINC00339-202	REF	havana	FALSE	3	3	9	6	6	10	3	5
1	22052692	22091690	38999	+	CDC42-202	REF	havana	FALSE	2	0	0	2	0	2	1	0
1	22052711	22090605	37895	+	CDC42-201	REF	ensembl_havana	FALSE	3	1	5	5	10	3	4	6
1	22451988	22530679	78692	+	ZBTB40-202	REF	ensembl_havana	FALSE	0	0	1	0	0	0	0	0
1	22710844	22913752	202909	+	EPHB2-203	REF	ensembl_havana	FALSE	0	0	1	1	0	0	0	0
1	23019518	23083684	64167	+	KDM1A-201	REF	ensembl_havana	FALSE	1	1	2	2	4	1	0	3
1	23368987	23371779	2793	+	ZNF436-AS1-203	REF	havana	FALSE	1	2	0	2	2	0	2	0
1	23369046	23371780	2735	+	ZNF436-AS1-202	REF	havana	FALSE	4	2	0	2	4	7	0	1
1	23369192	23371782	2591	+	ZNF436-AS1-206	REF	havana	FALSE	2	1	1	2	2	2	1	1
1	23369203	23371782	2580	+	ZNF436-AS1-SL1	NC	STEINMETZLAB	FALSE	4	5	3	5	4	3	4	2
1	23369212	23371780	2569	+	ZNF436-AS1-SL2	ASS	STEINMETZLAB	FALSE	0	0	2	1	0	1	0	0
1	23691808	23696415	4608	+	RPL11-201	REF	ensembl_havana	FALSE	90	113	186	103	276	258	151	133
1	23692608	23695016	2409	+	RPL11-202	REF	havana	FALSE	3	1	4	3	3	2	2	1
1	23692608	23695878	3271	+	RPL11-203	REF	havana	FALSE	0	1	3	0	3	4	7	2
1	23692608	23696415	3808	+	RPL11-205	REF	havana	FALSE	85	124	213	96	230	277	151	112
1	23743479	23759905	16427	+	ELOA-201;ELOA-204;ELOA-203	REF	ensembl_havana;ensembl;havana	FALSE	19	18	12	18	33	29	14	23
1	23778419	23788228	9810	+	PITHD1-201	REF	ensembl_havana	FALSE	25	16	33	32	38	42	29	24
1	23791145	23795537	4393	+	LYPLA2-210	REF	havana	FALSE	0	0	0	0	1	0	0	0
1	23791181	23795535	4355	+	LYPLA2-205	REF	ensembl_havana	FALSE	14	7	14	10	29	25	11	14
1	23791972	23795535	3564	+	LYPLA2-SL1	NC	STEINMETZLAB	FALSE	0	1	0	0	2	1	1	0
1	23793723	23795520	1798	+	LYPLA2-201	REF	havana	FALSE	1	0	0	1	0	0	0	0
1	23959152	23963279	4128	+	PNRC2-203	REF	havana	FALSE	1	0	1	0	1	0	0	0
1	23959831	23963439	3609	+	PNRC2-201	REF	ensembl_havana	FALSE	145	153	261	184	222	344	180	186
1	23959838	23963442	3605	+	PNRC2-202	REF	havana	FALSE	0	2	0	0	1	0	1	1
1	23960950	23963439	2490	+	PNRC2-204	REF	havana	FALSE	4	5	5	6	4	17	10	8
1	24151548	24160452	8905	+	NCRNA00001-1	NE	STEINMETZLAB	FALSE	12	23	26	16	48	42	14	25
1	24415792	24420086	4295	+	NIPAL3-207	REF	havana	FALSE	2	3	3	3	4	1	2	0
1	24415793	24422490	6698	+	NIPAL3-206	REF	havana	FALSE	1	2	0	0	0	0	0	2
1	24415804	24471574	55771	+	NIPAL3-204	REF	ensembl_havana	FALSE	3	3	4	3	7	8	7	3
1	24503033	24535162	32130	+	RCAN3-202	REF	ensembl_havana	FALSE	0	0	0	0	0	0	1	0
1	24643278	24648944	5667	+	SRRM1-223	REF	havana	FALSE	0	0	0	0	1	0	0	0
1	24643286	24652483	9198	+	SRRM1-207	REF	havana	FALSE	0	0	1	0	0	0	0	0
1	24643293	24650020	6728	+	SRRM1-217	REF	havana	FALSE	1	0	0	1	1	2	2	0
1	24643298	24650019	6722	+	SRRM1-SL1	IR	STEINMETZLAB	FALSE	4	2	8	4	2	9	1	2
1	24643299	24650015	6717	+	SRRM1-205	REF	havana	FALSE	2	1	1	1	4	10	0	0
1	24643299	24671416	28118	+	SRRM1-212	REF	havana	FALSE	0	0	0	1	0	0	1	1
1	24643299	24673260	29962	+	SRRM1-201	REF	ensembl_havana	FALSE	2	1	3	3	6	5	2	2
1	24643300	24648913	5614	+	SRRM1-206	REF	havana	FALSE	1	0	6	1	3	2	3	2
1	24643300	24673262	29963	+	SRRM1-202	REF	havana	FALSE	2	3	0	2	6	4	1	0
1	24643303	24650034	6732	+	SRRM1-SL2	IR	STEINMETZLAB	FALSE	0	0	0	1	1	1	0	0
1	24652522	24662702	10181	+	SRRM1-220	REF	havana	FALSE	0	0	1	2	0	0	1	0
1	24654854	24663066	8213	+	SRRM1-214	REF	havana	FALSE	1	1	0	0	0	1	0	0
1	24666847	24669585	2739	+	SRRM1-216	REF	havana	FALSE	0	0	0	1	0	0	0	0
1	24745432	24844310	98879	+	CLIC4-202	REF	havana	FALSE	1	0	2	1	1	1	1	1
1	24745447	24844267	98821	+	CLIC4-201	REF	ensembl_havana	FALSE	429	343	383	448	610	634	370	417
1	24745457	24797846	52390	+	CLIC4-203	REF	havana	FALSE	7	3	9	0	0	1	0	3
1	25338318	25360986	22669	+	TMEM50A-206	REF	havana	FALSE	1	2	4	3	4	5	2	1
1	25338329	25360986	22658	+	TMEM50A-201	REF	ensembl_havana	FALSE	82	91	109	73	116	129	83	68
1	25338334	25360986	22653	+	TMEM50A-205	REF	havana	FALSE	1	2	0	1	1	1	0	0
1	25338337	25360994	22658	+	TMEM50A-203	REF	havana	FALSE	2	4	2	8	8	3	0	1
1	25430899	25498731	67833	+	TMEM57-201	REF	ensembl_havana	FALSE	0	0	0	0	0	0	1	0
1	25543630	25568882	25253	+	LDLRAP1-201	REF	ensembl_havana	FALSE	1	0	1	3	0	2	2	0
1	25563115	25568879	5765	+	LDLRAP1-205	REF	havana	FALSE	0	0	1	0	0	0	0	0
1	25563662	25568882	5221	+	LDLRAP1-204	REF	havana	FALSE	0	0	0	1	0	0	0	0
1	25618242	25784444	166203	+	MAN1C1-203	REF	ensembl_havana	FALSE	0	0	1	1	0	0	1	0
1	25781064	25785914	4851	+	MAN1C1-206	REF	havana	FALSE	2	1	0	0	2	0	1	1
1	25800326	25815782	15457	+	SELENON-203	REF	havana	FALSE	0	0	1	0	1	2	1	1
1	25819953	25825824	5872	+	MTFR1L-213	REF	havana	FALSE	1	0	0	0	0	0	1	0
1	25819968	25832934	12967	+	MTFR1L-SL1	IR	STEINMETZLAB	FALSE	1	0	4	1	4	8	3	1
1	25819968	25832934	12967	+	MTFR1L-204	REF	havana	FALSE	2	1	7	1	5	6	2	2
1	25819973	25832934	12962	+	MTFR1L-203	REF	ensembl	FALSE	65	64	104	77	139	170	81	81
1	25819974	25832940	12967	+	MTFR1L-215	REF	havana	FALSE	0	0	1	1	0	2	0	0
1	25819979	25832935	12957	+	MTFR1L-210	REF	havana	FALSE	4	7	12	9	11	19	15	9
1	25820180	25832933	12754	+	MTFR1L-202	REF	ensembl_havana	FALSE	2	1	2	3	4	6	1	2
1	25823017	25832933	9917	+	MTFR1L-207	REF	havana	FALSE	2	1	3	2	6	8	4	2
1	25826663	25832935	6273	+	MTFR1L-214	REF	havana	FALSE	0	4	2	2	1	2	4	1
1	26021788	26036444	14657	+	EXTL1-201	REF	ensembl_havana	FALSE	7	3	1	3	2	5	2	0
1	26021790	26036444	14655	+	EXTL1-SL1	NC	STEINMETZLAB	FALSE	1	0	0	0	1	1	1	3
1	26111171	26125529	14359	+	PDIK1L-204;PDIK1L-203	REF	ensembl;havana	FALSE	0	1	1	1	1	2	0	0
1	26111831	26125533	13703	+	PDIK1L-201	REF	ensembl_havana	FALSE	5	3	5	2	2	5	3	1
1	26159016	26162625	3610	+	FAM110D-201	REF	ensembl_havana	FALSE	1	0	1	0	0	2	0	0
1	26169920	26170865	946	+	ZNF593-202	REF	ensembl_havana	FALSE	22	19	31	12	37	33	15	17
1	26169922	26170658	737	+	ZNF593-201	REF	havana	FALSE	0	0	1	0	0	1	0	0
1	26234212	26278805	44594	+	CEP85-201	REF	ensembl_havana	FALSE	3	1	0	0	7	7	5	0
1	26234228	26278805	44578	+	CEP85-SL2	IR	STEINMETZLAB	FALSE	1	0	0	2	0	2	0	0
1	26254594	26255229	636	+	CEP85-207	REF	havana	FALSE	0	1	0	2	0	0	0	0
1	26254622	26278804	24183	+	CEP85-SL1	NC	STEINMETZLAB	FALSE	0	0	1	1	1	2	2	0
1	26257504	26278804	21301	+	CEP85-203	REF	havana	FALSE	0	0	0	0	1	0	0	0
1	26280072	26281520	1449	+	SH3BGRL3-202	REF	havana	FALSE	1	2	0	1	0	3	0	0
1	26280083	26281518	1436	+	SH3BGRL3-201	REF	ensembl_havana	FALSE	115	66	63	59	47	60	39	27
1	26432313	26471291	38979	+	DHDDS-209	REF	havana	FALSE	0	0	0	0	0	1	0	0
1	26432326	26433673	1348	+	DHDDS-219	REF	havana	FALSE	0	0	0	0	0	0	0	1
1	26432326	26439262	6937	+	DHDDS-211	REF	havana	FALSE	0	0	1	1	0	0	0	0
1	26432326	26471291	38966	+	DHDDS-201	REF	havana	FALSE	3	3	5	3	7	3	2	2
1	26432331	26469195	36865	+	DHDDS-216	REF	ensembl_havana	FALSE	0	0	0	0	1	0	0	0
1	26432336	26471290	38955	+	DHDDS-217	REF	ensembl_havana	FALSE	0	0	0	0	0	1	0	0
1	26432343	26448656	16314	+	DHDDS-203	REF	havana	FALSE	0	0	1	0	0	0	0	0
1	26432385	26470270	37886	+	DHDDS-SL2	NC	STEINMETZLAB	FALSE	0	1	0	1	0	1	1	1
1	26432403	26471288	38886	+	DHDDS-SL1	NC	STEINMETZLAB	FALSE	3	1	5	2	3	6	4	1
1	26472495	26475966	3472	+	HMGN2-203	REF	havana	FALSE	2	0	3	1	1	1	3	1
1	26472506	26475958	3453	+	HMGN2-206	REF	havana	FALSE	0	2	2	3	6	7	1	1
1	26472508	26475968	3461	+	HMGN2-204	REF	havana	FALSE	0	0	1	1	2	0	4	2
1	26472509	26475964	3456	+	HMGN2-201	REF	ensembl_havana	FALSE	587	814	1610	923	1769	2487	1260	1079
1	26472511	26475962	3452	+	HMGN2-202	REF	havana	FALSE	1	7	2	8	7	7	2	2
1	26472511	26475966	3456	+	HMGN2-210	REF	ensembl	FALSE	0	1	1	0	2	0	0	0
1	26472513	26475968	3456	+	HMGN2-208	REF	havana	FALSE	0	3	0	2	5	1	1	2
1	26473402	26475594	2193	+	HMGN2-209	REF	havana	FALSE	0	0	0	1	0	0	0	1
1	26473481	26475966	2486	+	HMGN2-205	REF	havana	FALSE	0	5	8	6	6	12	10	5
1	26787967	26798393	10427	+	PIGV-SL1	NC	STEINMETZLAB	FALSE	0	1	0	1	1	0	1	0
1	26787978	26798393	10416	+	PIGV-201	REF	havana	FALSE	1	0	2	0	2	1	1	4
1	26788240	26798297	10058	+	PIGV-202	REF	ensembl_havana	FALSE	0	0	0	0	0	0	1	0
1	26921756	26946395	24640	+	NUDC-201	REF	ensembl_havana	FALSE	71	96	126	98	134	172	89	86
1	26945645	26946392	748	+	NUDC-204	REF	havana	FALSE	1	5	8	4	7	10	8	1
1	26994502	27000648	6147	+	TRNP1-201	REF	ensembl_havana	FALSE	0	0	3	0	0	3	1	1
1	27322212	27336399	14188	+	TMEM222-203	REF	havana	FALSE	1	0	0	0	0	2	1	0
1	27322255	27336396	14142	+	TMEM222-207	REF	havana	FALSE	1	0	1	1	0	1	0	0
1	27322269	27336398	14130	+	TMEM222-211;TMEM222-201;TMEM222-210	REF	ensembl;ensembl_havana;havana	FALSE	11	15	19	14	30	29	26	14
1	27322270	27336398	14129	+	TMEM222-202	REF	ensembl_havana	FALSE	0	1	0	0	3	2	1	0
1	27334004	27336400	2397	+	TMEM222-206	REF	havana	FALSE	0	1	1	0	0	0	0	0
1	27392613	27395809	3197	+	GPR3-201	REF	ensembl_havana	FALSE	0	0	0	0	2	0	1	0
1	27725999	27761602	35604	+	FAM76A-207	REF	havana	FALSE	0	0	0	0	0	0	0	1
1	27726002	27761813	35812	+	FAM76A-203	REF	havana	FALSE	0	0	0	0	2	1	0	0
1	27726020	27761706	35687	+	FAM76A-204	REF	ensembl_havana	FALSE	1	1	2	4	2	5	4	1
1	27773252	27803328	30077	+	STX12-203	REF	havana	FALSE	0	1	2	1	3	1	4	0
1	27773252	27823845	50594	+	STX12-201	REF	ensembl_havana	FALSE	30	30	19	28	37	46	23	31
1	27817598	27823770	6173	+	STX12-SL1	ASS	STEINMETZLAB	FALSE	0	2	3	1	1	2	3	1
1	27830816	27851519	20704	+	PPP1R8-SL1	ASS	STEINMETZLAB	FALSE	0	0	0	1	2	1	0	0
1	27830817	27851523	20707	+	PPP1R8-202	REF	ensembl_havana	FALSE	9	4	6	7	10	8	5	5
1	27934994	27956479	21486	+	SMPDL3B-201	REF	havana	FALSE	0	0	1	0	0	0	0	0
1	27935002	27959150	24149	+	SMPDL3B-202	REF	ensembl_havana	FALSE	1	3	0	2	5	3	0	7
1	27959993	27968093	8101	+	XKR8-201	REF	ensembl_havana	FALSE	0	0	2	2	0	1	1	1
1	28236155	28238096	1942	+	ATPIF1-204	REF	havana	FALSE	2	8	4	5	7	7	5	1
1	28236155	28238096	1942	+	ATPIF1-201	REF	ensembl_havana	FALSE	207	375	232	246	379	539	207	152
1	28236155	28238096	1942	+	ATPIF1-202	REF	havana	FALSE	13	29	36	25	47	48	47	25
1	28259524	28282482	22959	+	SESN2-201	REF	ensembl_havana	FALSE	8	6	5	5	5	6	3	4
1	28329029	28335968	6940	+	MED18-202	REF	ensembl	FALSE	0	0	1	0	0	1	0	0
1	28329041	28335039	5999	+	MED18-201	REF	ensembl_havana	FALSE	0	2	2	0	5	4	4	0
1	28329043	28335961	6919	+	MED18-SL1	ASS	STEINMETZLAB	FALSE	2	1	3	1	0	2	0	2
1	28329074	28335960	6887	+	MED18-SL2	ASS	STEINMETZLAB	FALSE	0	1	0	0	0	1	1	2
1	28369722	28497686	127965	+	PHACTR4-202	REF	ensembl_havana	FALSE	0	1	0	1	1	0	2	0
1	28369726	28466632	96907	+	PHACTR4-203	REF	havana	FALSE	5	1	8	2	2	13	2	0
1	28369742	28466630	96889	+	PHACTR4-205	REF	havana	FALSE	5	5	13	6	10	17	8	3
1	28369744	28497684	127941	+	PHACTR4-SL1	NC	STEINMETZLAB	FALSE	1	0	3	0	3	2	0	0
1	28438157	28497688	59532	+	PHACTR4-201	REF	ensembl_havana	FALSE	1	0	1	0	0	1	0	0
1	28505987	28538147	32161	+	RCC1-204	REF	ensembl	FALSE	0	0	0	0	0	0	0	1
1	28506010	28509631	3622	+	SNHG3-201	REF	havana	FALSE	8	7	9	8	12	15	9	6
1	28506043	28509353	3311	+	SNHG3-203	REF	havana	FALSE	0	0	0	0	1	0	0	0
1	28506566	28509627	3062	+	SNHG3-202	REF	havana	FALSE	0	0	2	0	0	1	0	1
1	28518260	28538980	20721	+	RCC1-202	REF	havana	FALSE	0	0	2	1	4	2	1	1
1	28553096	28577757	24662	+	TRNAU1AP-201	REF	ensembl_havana	FALSE	6	5	11	3	11	6	10	3
1	28553100	28578539	25440	+	TRNAU1AP-SL1	NC	STEINMETZLAB	FALSE	0	0	0	0	1	2	0	0
1	28560684	28577774	17091	+	TRNAU1AP-206	REF	havana	FALSE	0	0	1	0	0	0	0	0
1	28668782	28714908	46127	+	GMEB1-201	REF	ensembl_havana	FALSE	1	1	1	0	1	1	1	2
1	28668789	28715299	46511	+	GMEB1-203	REF	havana	FALSE	5	2	6	0	3	1	2	1
1	28683582	28714875	31294	+	GMEB1-204	REF	havana	FALSE	0	1	2	0	0	0	2	0
1	28736946	28743789	6844	+	YTHDF2-207	REF	havana	FALSE	3	3	6	0	7	4	4	3
1	28736952	28769448	32497	+	YTHDF2-208	REF	ensembl_havana	FALSE	1	0	1	0	2	0	0	1
1	28736953	28769125	32173	+	YTHDF2-201	REF	ensembl_havana	FALSE	52	68	106	55	116	135	69	65
1	28736962	28769134	32173	+	YTHDF2-SL1	ES	STEINMETZLAB	FALSE	8	9	11	10	12	16	8	15
1	28737120	28769134	32015	+	YTHDF2-206	REF	havana	FALSE	0	0	0	1	3	3	1	0
1	28887086	28993369	106284	+	EPB41-210	REF	havana	FALSE	0	0	0	1	0	0	0	0
1	29323372	29326799	3428	+	PTPRU-207	REF	havana	FALSE	0	0	0	1	0	0	0	0
1	31297012	31364876	67865	+	ZCCHC17-206	REF	ensembl	FALSE	0	1	0	1	0	0	0	1
1	31297025	31364917	67893	+	ZCCHC17-201	REF	ensembl_havana	FALSE	16	15	18	21	28	34	16	17
1	31297030	31364144	67115	+	ZCCHC17-SL2	NC	STEINMETZLAB	FALSE	0	1	0	0	1	3	0	1
1	31297031	31364934	67904	+	ZCCHC17-SL1	ASS	STEINMETZLAB	FALSE	1	0	2	1	0	2	1	0
1	31297035	31364930	67896	+	ZCCHC17-204	REF	ensembl	FALSE	1	0	6	1	0	1	0	2
1	31297036	31348961	51926	+	ZCCHC17-203	REF	havana	FALSE	0	0	0	1	0	0	0	0
1	31297084	31364931	67848	+	ZCCHC17-202	REF	ensembl_havana	FALSE	1	0	1	1	5	4	2	3
1	32013871	32043868	29998	+	KHDRBS1-202	REF	ensembl_havana	FALSE	5	10	14	7	13	12	13	7
1	32013888	32060848	46961	+	KHDRBS1-203	REF	havana	FALSE	0	0	0	1	0	0	0	0
1	32072932	32102854	29923	+	TMEM39B-203	REF	ensembl_havana	FALSE	1	0	0	1	0	1	0	0
1	32072947	32102861	29915	+	TMEM39B-201	REF	ensembl_havana	FALSE	12	8	8	3	6	0	8	4
1	32072967	32102859	29893	+	TMEM39B-SL1	NC	STEINMETZLAB	FALSE	0	0	0	1	4	2	2	0
1	32108056	32171435	63380	+	KPNA6-204	REF	havana	FALSE	2	0	0	0	0	1	0	0
1	32108060	32173150	65091	+	KPNA6-201	REF	ensembl_havana	FALSE	8	8	15	16	22	17	12	17
1	32108075	32172784	64710	+	KPNA6-SL1	NE	STEINMETZLAB	FALSE	1	1	1	2	0	1	0	1
1	32179739	32197662	17924	+	TXLNA-202	REF	ensembl_havana	FALSE	1	3	3	4	4	11	6	1
1	32180114	32198282	18169	+	TXLNA-201	REF	havana	FALSE	2	1	4	4	2	1	1	2
1	32200644	32205384	4741	+	CCDC28B-SL1	NC	STEINMETZLAB	FALSE	1	2	2	1	2	3	1	2
1	32200648	32205380	4733	+	CCDC28B-201	REF	ensembl_havana	FALSE	16	9	29	18	45	43	14	11
1	32200652	32205374	4723	+	CCDC28B-202	REF	havana	FALSE	0	0	1	0	0	1	0	0
1	32201683	32205384	3702	+	CCDC28B-205	REF	havana	FALSE	0	0	1	0	1	0	0	0
1	32201701	32205384	3684	+	CCDC28B-SL2	ASS	STEINMETZLAB	FALSE	1	1	3	0	1	2	0	0
1	32205668	32208680	3013	+	IQCC-201	REF	havana	FALSE	1	1	6	4	4	6	0	0
1	32205678	32208681	3004	+	IQCC-203	REF	havana	FALSE	0	0	0	1	0	0	0	0
1	32222409	32231599	9191	+	EIF3I-202	REF	ensembl_havana	FALSE	44	49	83	42	106	125	50	40
1	32222542	32228797	6256	+	EIF3I-203	REF	havana	FALSE	0	0	0	0	0	0	1	0
1	32292128	32333623	41496	+	HDAC1-201	REF	ensembl_havana	FALSE	10	18	27	19	30	45	19	20
1	32292143	32327069	34927	+	HDAC1-203	REF	havana	FALSE	0	1	0	0	0	1	0	0
1	32328632	32333625	4994	+	HDAC1-206	REF	havana	FALSE	1	0	1	0	0	1	0	0
1	32352711	32354391	1681	+	TSSK3-204	REF	havana	FALSE	2	0	0	0	0	1	0	0
1	32465054	32487062	22009	+	AL033529.1-SL1	ES	STEINMETZLAB	FALSE	0	0	1	0	0	6	0	4
1	32465073	32485878	20806	+	ZBTB8B-201	REF	ensembl_havana	FALSE	2	2	1	0	0	1	2	1
1	32539437	32601050	61614	+	ZBTB8A-202	REF	ensembl_havana	FALSE	2	8	6	1	3	7	1	2
1	32539458	32601046	61589	+	ZBTB8A-201	REF	havana	FALSE	2	3	0	6	0	3	1	2
1	32651208	32652488	1281	+	RBBP4-209	REF	havana	FALSE	0	3	2	1	5	5	3	3
1	32651210	32680647	29438	+	RBBP4-202	REF	ensembl_havana	FALSE	63	89	148	88	152	224	99	95
1	32651214	32657947	6734	+	RBBP4-216	REF	havana	FALSE	1	1	0	0	1	2	0	1
1	32651228	32668252	17025	+	RBBP4-203	REF	havana	FALSE	1	1	0	1	0	2	1	1
1	32651238	32680643	29406	+	RBBP4-201	REF	havana	FALSE	0	0	0	0	0	1	0	0
1	32754014	32768877	14864	+	KIAA1522-205	REF	havana	FALSE	2	1	1	2	0	0	1	1
1	32817637	32856190	38554	+	S100PBP-202	REF	ensembl_havana	FALSE	4	1	4	5	11	3	3	5
1	32817794	32856192	38399	+	S100PBP-SL1	NC	STEINMETZLAB	FALSE	0	0	1	3	2	1	0	0
1	32817796	32826706	8911	+	S100PBP-207	REF	havana	FALSE	0	0	0	2	0	0	0	0
1	32853104	32856179	3076	+	S100PBP-205	REF	havana	FALSE	1	0	0	0	0	1	0	0
1	33081159	33120522	39364	+	AZIN2-204	REF	havana	FALSE	0	3	0	2	1	1	0	1
1	33256394	33280415	24022	+	ZNF362-203	REF	havana	FALSE	0	0	1	0	0	0	0	0
1	33279667	33281718	2052	+	ZNF362-202	REF	havana	FALSE	1	0	0	0	0	0	1	0
1	33472645	33490022	17378	+	ZSCAN20-203	REF	havana	FALSE	0	0	0	0	0	0	1	0
1	33472650	33495652	23003	+	ZSCAN20-201	REF	ensembl_havana	FALSE	1	0	1	0	0	2	0	1
1	34848732	34852463	3732	+	AL122010.1-201	REF	havana	FALSE	0	1	1	1	1	2	1	0
1	35079379	35113990	34612	+	ZMYM1-201	REF	ensembl_havana	FALSE	0	1	2	1	0	1	0	0
1	35079387	35114636	35250	+	ZMYM1-202	REF	havana	FALSE	0	0	0	1	0	0	0	0
1	35079396	35113599	34204	+	ZMYM1-SL1	ASS	STEINMETZLAB	FALSE	0	0	1	0	1	0	0	1
1	35079396	35115054	35659	+	ZMYM1-209	REF	havana	FALSE	0	1	0	0	1	2	0	1
1	35403349	35408937	5589	+	ZMYM4-206	REF	havana	FALSE	0	1	1	0	0	0	0	0
1	35557806	35566770	8965	+	NCDN-201	REF	ensembl_havana	FALSE	2	3	1	3	5	0	1	0
1	35557823	35566770	8948	+	NCDN-202	REF	ensembl_havana	FALSE	2	0	1	1	3	1	1	0
1	35808184	35854264	46081	+	AGO4-201	REF	ensembl_havana	FALSE	0	0	0	0	0	0	1	1
1	35931143	36056072	124930	+	AGO3-203	REF	ensembl_havana	FALSE	1	1	3	1	1	3	2	3
1	36088899	36093929	5031	+	ADPRHL2-201	REF	ensembl_havana	FALSE	28	38	45	34	45	67	52	22
1	36088899	36093930	5032	+	ADPRHL2-SL1	ES	STEINMETZLAB	FALSE	0	0	2	0	4	2	0	1
1	36179513	36180845	1333	+	MAP7D1-208	REF	havana	FALSE	0	0	0	0	0	1	0	0
1	36224427	36303908	79482	+	THRAP3-201	REF	ensembl_havana	FALSE	0	0	0	0	1	1	0	1
1	36224473	36303908	79436	+	THRAP3-203	REF	ensembl_havana	FALSE	0	0	0	0	0	1	0	0
1	37474581	37484366	9786	+	ZC3H12A-201	REF	ensembl_havana	FALSE	0	0	0	0	2	0	2	1
1	37556952	37557955	1004	+	DNALI1-204	REF	havana	FALSE	2	1	9	4	0	2	1	4
1	37556957	37565160	8204	+	DNALI1-201	REF	ensembl_havana	FALSE	14	8	22	11	15	19	6	13
1	37557568	37565886	8319	+	DNALI1-205	REF	havana	FALSE	1	1	0	0	0	0	0	2
1	37561606	37566855	5250	+	DNALI1-203	REF	havana	FALSE	1	0	0	1	1	1	0	0
1	37692504	37709714	17211	+	CDCA8-201	REF	ensembl_havana	FALSE	1	0	4	1	6	5	1	4
1	37692527	37709710	17184	+	CDCA8-202	REF	ensembl_havana	FALSE	9	9	12	11	16	25	20	16
1	37808260	37809452	1193	+	C1orf122-204	REF	havana	FALSE	0	6	5	1	6	4	2	6
1	37808612	37809451	840	+	C1orf122-202	REF	havana	FALSE	58	52	42	47	44	47	20	21
1	38012720	38016420	3701	+	UTP11-203	REF	havana	FALSE	1	0	0	0	0	0	1	0
1	38012735	38023801	11067	+	UTP11-201	REF	ensembl_havana	FALSE	38	40	48	39	62	74	41	33
1	38017721	38023801	6081	+	UTP11-204	REF	havana	FALSE	0	1	0	0	0	0	0	1
1	38859968	38919426	59459	+	AL139260.1-SL1	MN	STEINMETZLAB	FALSE	0	0	0	1	0	2	0	1
1	38859979	38876361	16383	+	AL139260.1-202	REF	havana	FALSE	1	0	3	2	1	1	0	0
1	38859998	38919432	59435	+	AL139260.1-201	REF	havana	FALSE	0	0	1	0	0	0	0	0
1	38991276	39005881	14606	+	AKIRIN1-203	REF	ensembl_havana	FALSE	6	3	1	0	3	5	2	3
1	38991276	39005884	14609	+	AKIRIN1-201	REF	havana	FALSE	0	0	0	0	0	1	0	0
1	38991289	39005882	14594	+	AKIRIN1-202	REF	ensembl_havana	FALSE	76	38	70	47	103	133	71	72
1	39026349	39034613	8265	+	NDUFS5-201	REF	havana	FALSE	308	427	490	344	700	738	374	317
1	39204941	39261763	56823	+	MACF1-SL2	NC	STEINMETZLAB	FALSE	1	0	0	2	1	1	0	1
1	39204986	39261768	56783	+	MACF1-SL1	NC	STEINMETZLAB	FALSE	0	0	2	2	1	2	0	0
1	39458470	39464918	6449	+	MACF1-226	REF	havana	FALSE	1	0	0	1	0	1	0	0
1	39468226	39484730	16505	+	MACF1-225	REF	havana	FALSE	0	0	0	0	0	0	0	1
1	39738888	39742168	3281	+	PPIE-213	REF	havana	FALSE	0	1	2	1	0	0	2	0
1	39738888	39753696	14809	+	PPIE-210	REF	havana	FALSE	0	1	2	0	1	1	0	2
1	39738890	39763908	25019	+	PPIE-202	REF	ensembl_havana	FALSE	0	1	1	1	6	4	2	0
1	39738892	39742165	3274	+	PPIE-205	REF	havana	FALSE	0	0	1	0	0	0	0	1
1	39738892	39763913	25022	+	PPIE-SL1	ASS	STEINMETZLAB	FALSE	0	0	0	1	1	0	0	1
1	39738893	39753698	14806	+	PPIE-201	REF	ensembl_havana	FALSE	8	7	10	17	20	23	11	6
1	39738894	39753692	14799	+	PPIE-212	REF	havana	FALSE	0	0	0	0	0	0	0	1
1	39738898	39763908	25011	+	PPIE-203	REF	ensembl_havana	FALSE	0	1	0	0	0	2	2	0
1	39738899	39763911	25013	+	PPIE-SL2	ASS	STEINMETZLAB	FALSE	0	0	1	0	0	2	0	0
1	39955146	39969954	14809	+	MFSD2A-202	REF	havana	FALSE	3	0	1	0	1	1	0	0
1	40040731	40072646	31916	+	CAP1-205	REF	havana	FALSE	0	0	0	0	0	1	0	0
1	40040750	40072634	31885	+	CAP1-203	REF	havana	FALSE	8	1	1	2	6	4	5	1
1	40040758	40072639	31882	+	CAP1-206	REF	ensembl_havana	FALSE	28	6	4	7	16	11	4	5
1	40040764	40072641	31878	+	CAP1-201	REF	havana	FALSE	0	0	0	0	0	0	1	0
1	40069740	40072647	2908	+	CAP1-217	REF	havana	FALSE	1	1	1	2	0	0	0	1
1	40070870	40072255	1386	+	CAP1-219	REF	havana	FALSE	2	1	0	1	0	3	1	1
1	40161392	40238164	76773	+	RLF-SL1	ES	STEINMETZLAB	FALSE	0	0	0	1	2	1	1	0
1	40161393	40236798	75406	+	RLF-201	REF	ensembl_havana	FALSE	4	6	9	4	15	15	6	8
1	40258239	40294173	35935	+	ZMPSTE24-201	REF	ensembl_havana	FALSE	33	28	22	30	28	46	24	17
1	40290920	40294166	3247	+	ZMPSTE24-203	REF	havana	FALSE	1	0	0	1	1	0	0	0
1	40373870	40423123	49254	+	SMAP2-202	REF	ensembl_havana	FALSE	0	0	0	0	0	2	0	0
1	40374640	40422944	48305	+	SMAP2-201	REF	ensembl_havana	FALSE	0	1	0	0	1	2	2	1
1	40450089	40463714	13626	+	ZFP69B-202	REF	havana	FALSE	0	0	1	0	0	0	0	0
1	40450095	40463714	13620	+	ZFP69B-204	REF	havana	FALSE	1	0	1	2	2	0	0	0
1	40450710	40463714	13005	+	ZFP69B-201	REF	ensembl	FALSE	0	0	0	0	0	1	1	0
1	40508733	40516034	7302	+	EXO5-206	REF	havana	FALSE	1	0	0	0	0	0	1	0
1	40508747	40516036	7290	+	EXO5-203	REF	havana	FALSE	0	2	2	2	1	2	4	1
1	40508756	40517450	8695	+	EXO5-209	REF	havana	FALSE	0	0	1	0	0	0	0	1
1	40508767	40516036	7270	+	EXO5-204	REF	havana	FALSE	1	2	2	1	4	2	4	2
1	40508767	40516037	7271	+	EXO5-208	REF	havana	FALSE	0	1	1	1	2	1	0	0
1	40508769	40516032	7264	+	EXO5-202	REF	ensembl_havana	FALSE	1	0	0	0	0	3	2	1
1	40508770	40516034	7265	+	EXO5-207	REF	havana	FALSE	1	3	1	1	1	3	4	1
1	40508771	40516036	7266	+	EXO5-201	REF	ensembl_havana	FALSE	0	0	0	0	0	0	0	1
1	40531601	40544671	13071	+	ZNF684-202	REF	havana	FALSE	0	0	0	1	0	0	0	0
1	40531646	40548162	16517	+	ZNF684-SL1	ES	STEINMETZLAB	FALSE	0	2	1	1	2	0	0	0
1	40531649	40548161	16513	+	ZNF684-203	REF	ensembl_havana	FALSE	0	0	4	1	4	8	1	0
1	40531656	40548161	16506	+	ZNF684-206	REF	havana	FALSE	0	0	0	0	1	1	0	0
1	40531663	40547896	16234	+	ZNF684-204	REF	havana	FALSE	5	2	1	1	0	1	0	0
1	40691710	40771590	79881	+	NFYC-213	REF	ensembl_havana	FALSE	40	34	76	33	43	66	47	39
1	40691715	40759533	67819	+	NFYC-216	REF	havana	FALSE	1	1	0	3	1	2	1	0
1	40691715	40771182	79468	+	NFYC-210	REF	ensembl_havana	FALSE	0	1	0	1	0	1	0	0
1	40709369	40771595	62227	+	NFYC-202	REF	havana	FALSE	15	18	24	16	43	69	22	19
1	40709383	40771596	62214	+	NFYC-203	REF	havana	FALSE	0	1	0	0	0	2	0	1
1	40738917	40759928	21012	+	NFYC-220	REF	havana	FALSE	0	0	2	0	0	0	0	0
1	40769395	40771599	2205	+	NFYC-218	REF	havana	FALSE	1	0	0	0	0	0	1	0
1	40979700	41012554	32855	+	CTPS1-SL1	NC	STEINMETZLAB	FALSE	1	0	0	0	1	0	1	1
1	40979701	41012556	32856	+	CTPS1-202	REF	ensembl_havana	FALSE	2	3	7	7	14	15	0	8
1	40983388	41012552	29165	+	CTPS1-201	REF	havana	FALSE	0	0	0	1	1	0	0	0
1	42380821	42415172	34352	+	RIMKLA-202	REF	ensembl_havana	FALSE	4	2	3	1	7	7	1	4
1	42456114	42460398	4285	+	PPCS-204	REF	havana	FALSE	0	0	3	1	2	1	0	0
1	42456560	42457952	1393	+	PPCS-202	REF	havana	FALSE	0	3	0	0	0	1	0	1
1	42456560	42473380	16821	+	PPCS-206	REF	ensembl_havana	FALSE	4	1	0	3	1	2	0	0
1	42456562	42460399	3838	+	PPCS-201	REF	havana	FALSE	18	18	18	17	39	41	29	20
1	42456562	42460400	3839	+	PPCS-203	REF	ensembl_havana	FALSE	50	79	83	76	71	139	59	55
1	42456566	42460408	3843	+	PPCS-207	REF	havana	FALSE	1	2	1	1	1	1	1	1
1	42456959	42460401	3443	+	PPCS-208	REF	havana	FALSE	0	0	1	0	0	0	1	1
1	42463310	42473380	10071	+	CCDC30-210	REF	havana	FALSE	0	0	0	1	2	1	2	0
1	42463331	42483711	20381	+	CCDC30-208	REF	havana	FALSE	2	0	0	0	3	1	1	1
1	42658428	42676754	18327	+	PPIH-201	REF	ensembl_havana	FALSE	6	4	13	4	7	4	6	4
1	42682428	42702348	19921	+	YBX1-201	REF	ensembl_havana	FALSE	0	0	4	0	23	1	1	2
1	42682428	42702348	19921	+	YBX1-SL1	ASS	STEINMETZLAB	FALSE	0	1	0	1	0	0	1	2
1	42682429	42702348	19920	+	YBX1-SL2	ASS	STEINMETZLAB	FALSE	0	0	0	0	0	3	1	0
1	42683157	42702352	19196	+	YBX1-203	REF	havana	FALSE	0	1	1	0	1	0	0	0
1	42767290	42775524	8235	+	C1orf50-201	REF	ensembl_havana	FALSE	6	5	4	6	12	6	6	7
1	42767292	42775734	8443	+	C1orf50-SL1	ES	STEINMETZLAB	FALSE	2	6	7	5	6	9	3	6
1	42767295	42775732	8438	+	C1orf50-SL2	ASS	STEINMETZLAB	FALSE	0	0	1	2	2	3	3	0
1	42846618	42852432	5815	+	ZNF691-201;ZNF691-204	REF	ensembl;havana	FALSE	2	2	6	2	7	2	3	8
1	42846618	42852470	5853	+	ZNF691-SL1	ES	STEINMETZLAB	FALSE	0	0	0	1	1	5	0	1
1	42846620	42852395	5776	+	ZNF691-205	REF	havana	FALSE	0	0	0	0	0	0	0	1
1	42846620	42852469	5850	+	ZNF691-206	REF	ensembl_havana	FALSE	5	3	17	8	7	27	9	8
1	42849438	42852473	3036	+	ZNF691-202	REF	havana	FALSE	0	0	1	0	0	1	0	0
1	42959088	42974324	15237	+	SLC2A1-AS1-201	REF	havana	FALSE	2	2	0	2	2	0	2	0
1	43358982	43363185	4204	+	CDC20-201	REF	ensembl_havana	FALSE	2	10	19	6	17	18	6	7
1	43359166	43363185	4020	+	CDC20-202	REF	havana	FALSE	4	12	9	7	15	27	20	10
1	43361131	43363184	2054	+	CDC20-204	REF	havana	FALSE	0	0	1	1	0	1	0	0
1	43389908	43404289	14382	+	SZT2-212	REF	havana	FALSE	0	0	0	0	0	0	2	0
1	43538199	43580063	41865	+	PTPRF-202	REF	havana	FALSE	0	0	0	0	0	0	1	0
1	43650150	43705475	55326	+	KDM4A-201	REF	ensembl_havana	FALSE	1	1	1	4	0	1	1	2
1	43707543	43931156	223614	+	ST3GAL3-208	REF	havana	FALSE	5	3	6	10	3	6	2	4
1	43707544	43931156	223613	+	ST3GAL3-209	REF	havana	FALSE	2	1	1	2	5	2	1	0
1	43707545	43931157	223613	+	ST3GAL3-207	REF	ensembl	FALSE	0	0	0	0	2	0	1	0
1	43920283	43931156	10874	+	ST3GAL3-228	REF	havana	FALSE	0	0	0	0	1	1	1	1
1	43947547	43967754	20208	+	IPO13-202	REF	ensembl_havana	FALSE	0	0	0	1	0	0	0	0
1	43970009	43973367	3359	+	DPH2-214	REF	havana	FALSE	0	0	0	0	0	1	0	0
1	43970010	43973367	3358	+	DPH2-201	REF	ensembl_havana	FALSE	14	15	19	14	35	46	23	12
1	43970011	43973367	3357	+	DPH2-209	REF	havana	FALSE	4	3	4	2	4	8	4	2
1	43970015	43973367	3353	+	DPH2-SL1	IR	STEINMETZLAB	FALSE	0	2	0	0	2	3	0	0
1	43974960	43977428	2469	+	ATP6V0B-212	REF	havana	FALSE	0	0	0	0	1	5	2	0
1	43974960	43978292	3333	+	ATP6V0B-205	REF	ensembl_havana	FALSE	81	71	111	82	167	151	101	71
1	43974961	43977433	2473	+	ATP6V0B-213	REF	havana	FALSE	0	2	7	4	4	19	2	2
1	43974961	43978291	3331	+	ATP6V0B-201	REF	ensembl_havana	FALSE	7	9	15	10	16	23	13	2
1	43974966	43978291	3326	+	ATP6V0B-211	REF	havana	FALSE	1	1	3	1	4	1	0	0
1	43975799	43978292	2494	+	ATP6V0B-208	REF	havana	FALSE	0	1	1	1	0	1	0	0
1	43979415	43991157	11743	+	B4GALT2-203	REF	ensembl	FALSE	0	0	0	0	1	0	0	0
1	43991596	43996523	4928	+	CCDC24-201	REF	ensembl_havana	FALSE	0	0	1	0	0	0	0	0
1	43991783	43996519	4737	+	CCDC24-SL2	NC	STEINMETZLAB	FALSE	0	0	0	0	2	1	0	0
1	43991826	43996522	4697	+	CCDC24-SL1	NC	STEINMETZLAB	FALSE	2	0	2	1	1	0	0	1
1	44030438	44040432	9995	+	AL139220.2-201	REF	havana	FALSE	0	1	0	1	3	0	1	0
1	44213466	44220671	7206	+	DMAP1-202	REF	havana	FALSE	0	0	1	0	4	1	2	1
1	44213468	44220671	7204	+	DMAP1-201	REF	ensembl_havana	FALSE	2	8	8	6	14	19	5	6
1	44213499	44220671	7173	+	DMAP1-203	REF	ensembl_havana	FALSE	1	0	3	2	4	3	1	3
1	44216651	44220672	4022	+	DMAP1-214	REF	havana	FALSE	0	1	1	2	1	0	0	0
1	44632282	44650876	18595	+	RNF220-212	REF	havana	FALSE	1	1	0	0	1	2	1	0
1	44649000	44650299	1300	+	RNF220-211	REF	havana	FALSE	0	0	0	0	0	0	0	1
1	44739847	44767734	27888	+	KIF2C-202	REF	ensembl_havana	FALSE	5	6	11	5	22	24	12	7
1	44739864	44767734	27871	+	KIF2C-SL1	NC	STEINMETZLAB	FALSE	0	1	2	0	6	5	3	1
1	44775576	44778737	3162	+	RPS8-202	REF	ensembl_havana	FALSE	87	132	200	124	271	368	172	141
1	44775578	44778736	3159	+	RPS8-201	REF	havana	FALSE	1	3	3	3	4	1	3	1
1	44776033	44778737	2705	+	RPS8-207	REF	havana	FALSE	65	107	157	95	177	232	159	137
1	44777642	44778736	1095	+	RPS8-203	REF	havana	FALSE	6	8	15	6	17	23	8	8
1	44778010	44778737	728	+	RPS8-205	REF	havana	FALSE	2	4	4	2	6	9	3	1
1	45012219	45015573	3355	+	UROD-221	REF	havana	FALSE	0	0	1	0	1	1	0	0
1	45012249	45015571	3323	+	UROD-201	REF	ensembl_havana	FALSE	33	40	66	44	91	122	46	51
1	45012254	45015571	3318	+	UROD-SL1	NC	STEINMETZLAB	FALSE	4	12	12	10	9	7	7	5
1	45012254	45015571	3318	+	UROD-SL2	NC	STEINMETZLAB	FALSE	1	0	2	1	7	3	1	1
1	45012255	45013785	1531	+	UROD-205	REF	havana	FALSE	0	3	4	0	0	2	1	0
1	45012255	45013985	1731	+	UROD-204	REF	havana	FALSE	0	0	0	0	0	1	0	0
1	45012256	45014041	1786	+	UROD-218	REF	havana	FALSE	0	0	0	0	0	0	1	0
1	45012256	45015566	3311	+	UROD-208	REF	havana	FALSE	2	1	2	1	1	0	1	0
1	45012855	45013791	937	+	UROD-220	REF	havana	FALSE	0	1	0	0	0	1	0	0
1	45014440	45015573	1134	+	UROD-212	REF	havana	FALSE	0	1	0	0	1	2	1	0
1	45014940	45015574	635	+	UROD-210	REF	havana	FALSE	0	1	1	0	0	0	0	0
1	45339763	45343967	4205	+	TOE1-SL2	IR	STEINMETZLAB	FALSE	0	0	0	0	1	0	1	1
1	45340172	45343967	3796	+	TOE1-201	REF	ensembl_havana	FALSE	3	3	7	4	8	7	5	3
1	45340177	45343961	3785	+	TOE1-SL1	NC	STEINMETZLAB	FALSE	0	0	0	1	2	1	1	2
1	45500319	45509222	8904	+	MMACHC-201	REF	ensembl_havana	FALSE	11	28	61	23	36	55	29	21
1	45509417	45511256	1840	+	MMACHC-202	REF	havana	FALSE	0	1	0	0	0	1	0	0
1	45550828	45570047	19220	+	AKR1A1-SL1	NC	STEINMETZLAB	FALSE	1	2	1	1	6	6	5	3
1	45550829	45570047	19219	+	AKR1A1-214	REF	ensembl	FALSE	10	20	20	20	13	30	6	8
1	45550854	45567822	16969	+	AKR1A1-212	REF	havana	FALSE	0	0	1	0	1	0	0	0
1	45550872	45570048	19177	+	AKR1A1-SL2	NC	STEINMETZLAB	FALSE	1	1	4	2	1	2	0	1
1	45550884	45567825	16942	+	AKR1A1-204	REF	havana	FALSE	0	0	4	2	3	3	2	0
1	45550929	45570047	19119	+	AKR1A1-201	REF	ensembl_havana	FALSE	31	39	49	34	51	64	32	22
1	45551063	45570047	18985	+	AKR1A1-202	REF	havana	FALSE	8	16	12	14	18	10	11	7
1	45567982	45570045	2064	+	AKR1A1-210	REF	havana	FALSE	0	1	2	0	1	1	1	0
1	45568418	45570045	1628	+	AKR1A1-206	REF	havana	FALSE	0	0	0	0	1	1	1	0
1	45569141	45570047	907	+	AKR1A1-207	REF	havana	FALSE	0	0	0	0	0	1	0	0
1	45584045	45607382	23338	+	NASP-208	REF	havana	FALSE	0	0	0	0	0	0	0	1
1	45584046	45607358	23313	+	NASP-207	REF	havana	FALSE	5	5	10	7	13	20	2	8
1	45584046	45607373	23328	+	NASP-217	REF	havana	FALSE	1	0	2	2	1	0	0	0
1	45584046	45618244	34199	+	NASP-201	REF	ensembl_havana	FALSE	7	17	30	15	51	51	23	16
1	45584048	45618240	34193	+	NASP-202	REF	ensembl_havana	FALSE	2	2	3	4	1	2	1	1
1	45611876	45618245	6370	+	NASP-210	REF	havana	FALSE	0	4	3	2	5	4	2	3
1	45617472	45618240	769	+	NASP-209	REF	havana	FALSE	0	0	0	0	2	2	1	0
1	45688190	45694430	6241	+	TMEM69-SL1	ASS	STEINMETZLAB	FALSE	3	4	7	7	6	10	3	9
1	45688192	45694430	6239	+	TMEM69-202	REF	havana	FALSE	8	12	5	4	19	23	11	7
1	45688194	45694431	6238	+	TMEM69-201	REF	ensembl_havana	FALSE	43	48	78	67	91	149	53	40
1	46203354	46221184	17831	+	LURAP1-201	REF	ensembl_havana	FALSE	4	4	2	2	7	7	10	4
1	46247754	46278472	30719	+	RAD54L-201	REF	ensembl_havana	FALSE	0	0	0	0	1	2	0	0
1	46303694	46316773	13080	+	UQCRH-204	REF	havana	FALSE	0	1	2	1	4	2	0	0
1	46303701	46316772	13072	+	UQCRH-205	REF	havana	FALSE	18	13	32	24	37	46	24	18
1	46303702	46316772	13071	+	UQCRH-201	REF	ensembl_havana	FALSE	180	268	381	222	627	660	306	236
1	46303703	46316772	13070	+	UQCRH-SL1	ES	STEINMETZLAB	FALSE	13	13	19	5	34	35	13	11
1	46303728	46309992	6265	+	UQCRH-203	REF	havana	FALSE	0	0	1	0	0	1	0	0
1	46310189	46316773	6585	+	UQCRH-202	REF	havana	FALSE	11	11	19	15	35	35	20	15
1	46340790	46361813	21024	+	NSUN4-201	REF	havana	FALSE	0	0	0	1	0	4	1	0
1	46340802	46342005	1204	+	NSUN4-203	REF	havana	FALSE	1	2	3	1	3	6	3	2
1	46340809	46361813	21005	+	NSUN4-204	REF	ensembl_havana	FALSE	13	17	17	20	16	30	14	13
1	46340810	46360821	20012	+	NSUN4-206	REF	havana	FALSE	0	0	1	0	0	0	0	0
1	46343814	46361807	17994	+	NSUN4-207	REF	havana	FALSE	0	0	0	0	0	1	0	0
1	47023579	47050748	27170	+	CYP4X1-201	REF	ensembl_havana	FALSE	2	0	3	0	1	0	0	0
1	47333793	47377771	43979	+	CMPK1-202	REF	havana	FALSE	0	0	0	0	0	1	0	0
1	47333908	47378824	44917	+	CMPK1-203	REF	ensembl_havana	FALSE	37	28	23	22	47	43	23	25
1	50968810	50974633	5824	+	CDKN2C-203	REF	ensembl	FALSE	1	2	0	0	2	1	3	1
1	50970263	50974626	4364	+	CDKN2C-202	REF	havana	FALSE	0	1	2	0	3	2	1	0
1	51236516	51273104	36589	+	RNF11-201	REF	ensembl_havana	FALSE	13	9	7	6	13	21	12	18
1	51269984	51273100	3117	+	RNF11-202	REF	havana	FALSE	2	3	0	1	2	3	3	3
1	51617097	51788394	171298	+	OSBPL9-203	REF	ensembl_havana	FALSE	1	1	2	3	2	2	0	0
1	51617097	51788396	171300	+	OSBPL9-SL1	ASS	STEINMETZLAB	FALSE	12	5	12	13	11	14	9	4
1	51617097	51788397	171301	+	OSBPL9-205	REF	ensembl_havana	FALSE	0	3	3	7	2	4	0	2
1	51617098	51788428	171331	+	OSBPL9-215	REF	havana	FALSE	0	0	2	0	0	0	0	0
1	51729857	51788396	58540	+	OSBPL9-201	REF	ensembl_havana	FALSE	6	3	8	5	35	18	11	15
1	51729858	51788396	58539	+	OSBPL9-207	REF	havana	FALSE	18	13	28	20	53	52	24	22
1	51729858	51788396	58539	+	OSBPL9-222	REF	havana	FALSE	1	3	3	3	10	6	3	2
1	51760311	51788391	28081	+	OSBPL9-210	REF	havana	FALSE	0	0	0	0	0	2	0	2
1	52056271	52086144	29874	+	BTF3L4-204	REF	havana	FALSE	1	1	2	0	1	0	0	0
1	52056303	52064912	8610	+	BTF3L4-206	REF	havana	FALSE	0	0	0	1	0	0	0	0
1	52056308	52087152	30845	+	BTF3L4-203	REF	havana	FALSE	0	0	0	0	1	2	0	1
1	52056314	52088381	32068	+	BTF3L4-205	REF	ensembl_havana	FALSE	3	3	9	6	10	23	6	10
1	52056314	52088382	32069	+	BTF3L4-202	REF	ensembl_havana	FALSE	19	11	22	17	24	29	13	20
1	52056315	52088382	32068	+	BTF3L4-201	REF	ensembl_havana	FALSE	74	83	124	60	157	204	103	100
1	52404606	52408652	4047	+	PRPF38A-203	REF	havana	FALSE	0	0	0	0	1	1	0	0
1	52404608	52418178	13571	+	PRPF38A-202	REF	havana	FALSE	0	0	1	0	0	0	0	0
1	52404610	52417020	12411	+	PRPF38A-201	REF	ensembl_havana	FALSE	17	9	15	18	23	28	15	8
1	52404612	52417020	12409	+	PRPF38A-SL1	ES	STEINMETZLAB	FALSE	0	0	0	0	1	0	2	1
1	52602391	52606883	4493	+	GPX7-202	REF	havana	FALSE	0	0	1	0	0	0	0	0
1	52602398	52609045	6648	+	GPX7-201	REF	ensembl_havana	FALSE	2	1	5	1	14	17	5	4
1	52726465	52821776	95312	+	ZYG11B-201	REF	ensembl_havana	FALSE	1	2	3	3	2	3	1	2
1	52927310	52994226	66917	+	SCP2-217	REF	ensembl	FALSE	3	0	7	3	4	7	2	2
1	52927310	52994398	67089	+	SCP2-202	REF	ensembl_havana	FALSE	0	0	0	0	0	1	0	1
1	52927317	53051608	124292	+	SCP2-203	REF	ensembl_havana	FALSE	7	9	8	7	15	16	9	6
1	53014960	53051606	36647	+	SCP2-212	REF	havana	FALSE	1	0	2	2	0	0	0	0
1	53014964	53051592	36629	+	SCP2-209	REF	havana	FALSE	5	4	10	8	7	17	8	13
1	53014966	53051605	36640	+	SCP2-205;SCP2-211	REF	ensembl;havana	FALSE	24	28	37	22	91	87	36	35
1	53014966	53051606	36641	+	SCP2-207	REF	havana	FALSE	697	783	1471	633	1595	2358	1214	1023
1	53014966	53051607	36642	+	SCP2-206	REF	havana	FALSE	9	23	33	7	23	45	22	27
1	53014975	53051604	36630	+	SCP2-216	REF	havana	FALSE	2	0	1	0	1	1	1	1
1	53062213	53085492	23280	+	PODN-202	REF	ensembl_havana	FALSE	0	0	1	3	1	1	2	3
1	53062213	53085493	23281	+	PODN-207	REF	ensembl	FALSE	0	0	0	0	0	0	0	1
1	53062214	53073751	11538	+	PODN-SL1	NC	STEINMETZLAB	FALSE	0	0	2	0	1	2	4	2
1	53062215	53085491	23277	+	PODN-201	REF	ensembl_havana	FALSE	27	30	53	31	69	111	45	52
1	53078632	53082804	4173	+	PODN-205	REF	havana	FALSE	0	0	1	0	0	0	0	0
1	53196806	53214194	17389	+	CPT2-207	REF	havana	FALSE	0	0	1	1	0	1	1	1
1	53196815	53214189	17375	+	CPT2-201	REF	ensembl_havana	FALSE	8	7	9	5	13	15	10	11
1	53196820	53214194	17375	+	CPT2-212	REF	havana	FALSE	0	0	1	0	0	0	0	0
1	53946407	53968164	21758	+	LRRC42-201	REF	ensembl_havana	FALSE	7	6	14	3	9	16	9	11
1	53946430	53968164	21735	+	LRRC42-SL1	NC	STEINMETZLAB	FALSE	2	0	2	2	1	4	0	0
1	53946432	53968164	21733	+	LRRC42-203	REF	ensembl_havana	FALSE	5	6	3	4	8	8	1	4
1	54053614	54096799	43186	+	TCEANC2-201	REF	ensembl_havana	FALSE	20	20	25	15	21	30	12	13
1	54053640	54057764	4125	+	TCEANC2-SL1	ASS	STEINMETZLAB	FALSE	1	0	1	2	2	4	1	0
1	54054423	54097040	42618	+	TCEANC2-202	REF	havana	FALSE	1	0	0	1	1	0	0	0
1	54200189	54225477	25289	+	MRPL37-206	REF	havana	FALSE	1	1	4	2	6	3	2	1
1	54200194	54218376	18183	+	MRPL37-202	REF	ensembl_havana	FALSE	66	82	155	87	140	192	131	80
1	54200197	54218381	18185	+	MRPL37-201	REF	ensembl	FALSE	0	2	2	1	0	0	2	0
1	54548230	54635462	87233	+	ACOT11-202	REF	ensembl_havana	FALSE	0	0	0	0	1	0	1	0
1	54548234	54610126	61893	+	ACOT11-201	REF	ensembl_havana	FALSE	0	4	9	2	9	5	6	7
1	54548242	54610326	62085	+	ACOT11-SL1	NE	STEINMETZLAB	FALSE	0	0	0	0	2	0	1	1
1	54597264	54599860	2597	+	ACOT11-203	REF	havana	FALSE	0	1	1	0	0	0	0	1
1	54607635	54610320	2686	+	ACOT11-SL2	ASS	STEINMETZLAB	FALSE	0	0	0	0	0	1	0	3
1	54700404	54711638	11235	+	MROH7-202	REF	havana	FALSE	0	1	0	0	0	1	0	1
1	54715866	54718732	2867	+	TTC4-204	REF	havana	FALSE	0	0	2	1	1	2	0	0
1	54715872	54742305	26434	+	TTC4-201	REF	ensembl_havana	FALSE	8	15	15	5	18	31	12	8
1	54715876	54742305	26430	+	TTC4-SL1	ES	STEINMETZLAB	FALSE	0	0	1	0	1	2	1	1
1	56645361	56708717	63357	+	PRKAA2-201	REF	ensembl_havana	FALSE	6	14	5	15	20	16	10	9
1	59296784	59762720	465937	+	FGGY-SL1	NC	STEINMETZLAB	FALSE	0	1	2	0	2	1	0	0
1	59297097	59762724	465628	+	FGGY-201	REF	ensembl_havana	FALSE	0	0	1	1	2	0	0	0
1	59393174	59762726	369553	+	FGGY-SL2	NC	STEINMETZLAB	FALSE	2	0	2	1	0	1	0	1
1	59701573	59762721	61149	+	FGGY-SL3	ASS	STEINMETZLAB	FALSE	0	3	1	0	0	3	1	0
1	59814975	59872974	58000	+	HOOK1-201	REF	ensembl_havana	FALSE	1	0	3	0	3	3	0	1
1	59864930	59872970	8041	+	HOOK1-204	REF	havana	FALSE	1	0	0	0	0	1	0	0
1	61077240	61456374	379135	+	NFIA-208	REF	ensembl_havana	FALSE	2	0	1	3	2	3	2	1
1	61077292	61456372	379081	+	NFIA-SL1	NC	STEINMETZLAB	FALSE	0	1	3	3	0	3	1	2
1	61081810	61456373	374564	+	NFIA-205	REF	ensembl_havana	FALSE	1	0	0	1	1	0	0	0
1	61082606	61456374	373769	+	NFIA-204	REF	ensembl_havana	FALSE	3	2	3	8	4	12	3	3
1	61082619	61456373	373755	+	NFIA-207	REF	ensembl_havana	FALSE	12	7	11	23	10	26	7	11
1	61404128	61456581	52454	+	NFIA-201	REF	havana	FALSE	0	2	0	2	0	4	1	1
1	61742480	62160956	418477	+	PATJ-203	REF	ensembl_havana	FALSE	0	0	0	0	0	0	0	1
1	62436350	62451738	15389	+	USP1-202	REF	ensembl	FALSE	1	0	0	1	0	0	0	1
1	62437034	62451732	14699	+	USP1-201	REF	ensembl_havana	FALSE	7	9	15	12	15	15	6	6
1	62784145	62865146	81002	+	ATG4C-203	REF	havana	FALSE	2	1	1	9	6	2	2	1
1	62784145	62865150	81006	+	ATG4C-SL1	ES	STEINMETZLAB	FALSE	0	1	0	1	1	0	0	1
1	62784158	62865144	80987	+	ATG4C-201	REF	ensembl_havana	FALSE	5	7	1	5	9	13	7	7
1	63367641	63437198	69558	+	ALG6-202	REF	ensembl_havana	FALSE	1	2	3	3	7	5	1	1
1	63370770	63437196	66427	+	ALG6-201	REF	havana	FALSE	0	0	0	1	5	1	1	0
1	63427808	63437194	9387	+	ALG6-206	REF	havana	FALSE	0	0	0	0	0	1	1	0
1	63523530	63572690	49161	+	EFCAB7-201	REF	ensembl_havana	FALSE	4	7	10	7	15	9	7	8
1	63593411	63660241	66831	+	PGM1-202	REF	ensembl_havana	FALSE	86	110	148	155	192	257	142	110
1	64009302	64179022	169721	+	ROR1-204	REF	ensembl	FALSE	0	0	0	1	0	1	1	1
1	64745064	64831837	86774	+	RAVER2-202	REF	havana	FALSE	0	0	0	0	0	1	0	2
1	65147614	65226981	79368	+	AK4-206;AK4-207	REF	havana;ensembl	FALSE	6	12	12	9	11	15	8	13
1	65147836	65227235	79400	+	AK4-SL1	ES	STEINMETZLAB	FALSE	0	0	0	1	1	0	0	2
1	65147855	65227019	79165	+	AK4-202	REF	ensembl	FALSE	0	0	2	1	3	0	1	4
1	65148250	65227015	78766	+	AK4-201	REF	havana	FALSE	16	16	25	21	20	37	16	35
1	65149010	65227014	78005	+	AK4-204	REF	havana	FALSE	6	14	15	13	12	27	12	23
1	65254474	65415268	160795	+	DNAJC6-SL1	NC	STEINMETZLAB	FALSE	2	0	0	3	1	0	1	1
1	65254549	65392587	138039	+	DNAJC6-207	REF	havana	FALSE	0	0	0	0	0	1	0	0
1	65420660	65637164	216505	+	LEPR-202	REF	ensembl_havana	FALSE	0	0	0	0	0	0	2	0
1	65420664	65635122	214459	+	LEPR-205	REF	ensembl_havana	FALSE	0	0	1	1	0	0	0	0
1	65420680	65432941	12262	+	LEPROT-203	REF	havana	FALSE	0	0	0	0	0	1	0	0
1	65420712	65433800	13089	+	LEPROT-201	REF	havana	FALSE	56	52	90	88	85	121	72	74
1	65420713	65434396	13684	+	LEPROT-202	REF	havana	FALSE	1	1	2	0	1	0	0	0
1	66332333	66374572	42240	+	PDE4B-203	REF	ensembl_havana	FALSE	1	2	0	4	2	1	0	2
1	66694217	66744661	50445	+	SGIP1-206	REF	havana	FALSE	0	1	0	0	0	0	0	1
1	66924960	66947796	22837	+	MIER1-204	REF	havana	FALSE	0	0	0	0	0	0	1	0
1	66924990	66986169	61180	+	MIER1-203	REF	ensembl_havana	FALSE	1	0	0	0	1	1	1	1
1	66924994	66987650	62657	+	MIER1-208	REF	ensembl_havana	FALSE	0	0	0	1	0	1	1	0
1	66930278	66984811	54534	+	MIER1-201	REF	ensembl_havana	FALSE	2	1	2	2	0	0	0	0
1	67685296	67688324	3029	+	GADD45A-201	REF	ensembl_havana	FALSE	1	0	0	0	0	1	1	0
1	67685391	67688329	2939	+	GADD45A-202	REF	ensembl_havana	FALSE	18	19	17	9	15	27	20	13
1	68293340	68304928	11589	+	NCRNA00002-1	NE	STEINMETZLAB	FALSE	0	1	0	1	0	3	1	0
1	68496700	68538622	41923	+	DEPDC1-AS1-201	REF	havana	FALSE	0	0	1	0	0	2	1	0
1	70205725	70251998	46274	+	SRSF11-203	REF	havana	FALSE	5	4	4	5	5	12	6	4
1	70205727	70229093	23367	+	SRSF11-209	REF	havana	FALSE	3	5	4	3	2	8	2	4
1	70221461	70237550	16090	+	SRSF11-SL1	NC	STEINMETZLAB	FALSE	0	0	0	0	1	3	0	0
1	70221471	70250435	28965	+	SRSF11-204	REF	havana	FALSE	0	0	0	1	0	1	0	0
1	70231064	70251983	20920	+	SRSF11-214	REF	havana	FALSE	0	0	0	0	0	0	1	0
1	70231798	70251999	20202	+	SRSF11-201	REF	havana	FALSE	1	1	1	4	2	1	0	0
1	70246821	70252000	5180	+	SRSF11-205	REF	havana	FALSE	0	0	1	0	1	4	2	0
1	70249476	70251992	2517	+	SRSF11-216	REF	havana	FALSE	0	0	2	0	3	3	3	1
1	70250418	70251607	1190	+	SRSF11-206	REF	havana	FALSE	2	0	1	0	1	2	0	4
1	70354822	70368012	13191	+	HHLA3-204	REF	havana	FALSE	2	5	6	2	7	4	4	3
1	70354831	70368012	13182	+	HHLA3-201	REF	havana	FALSE	1	0	2	0	0	1	0	1
1	70354842	70368016	13175	+	HHLA3-203	REF	ensembl_havana	FALSE	5	3	3	1	3	2	5	4
1	70411244	70439568	28325	+	CTH-202	REF	ensembl_havana	FALSE	0	3	1	2	6	2	1	2
1	70411251	70440394	29144	+	CTH-203	REF	ensembl	FALSE	0	0	0	0	0	0	1	0
1	70434776	70439653	4878	+	CTH-205	REF	havana	FALSE	0	0	0	0	1	0	0	0
1	71081349	71241570	160222	+	ZRANB2-AS2-205	REF	havana	FALSE	0	0	0	0	1	0	0	0
1	74198245	74205526	7282	+	FPGT-201	REF	havana	FALSE	0	0	0	0	1	0	0	0
1	74198247	74205526	7280	+	FPGT-203	REF	havana	FALSE	1	1	0	0	2	2	1	1
1	74198253	74207227	8975	+	FPGT-208	REF	ensembl_havana	FALSE	0	0	0	0	0	0	1	0
1	74198261	74464921	266661	+	FPGT-TNNI3K-203	REF	ensembl_havana	FALSE	0	1	1	0	0	0	0	0
1	74198265	74206834	8570	+	FPGT-202	REF	ensembl_havana	FALSE	10	7	19	10	14	25	7	15
1	74198281	74544422	346142	+	FPGT-TNNI3K-206	REF	ensembl_havana	FALSE	1	0	3	3	3	1	2	2
1	74198290	74372083	173794	+	FPGT-TNNI3K-202	REF	havana	FALSE	0	0	1	0	0	0	0	1
1	74198338	74205525	7188	+	FPGT-205	REF	havana	FALSE	0	0	1	0	0	0	0	0
1	74198363	74205526	7164	+	FPGT-204	REF	havana	FALSE	1	0	0	1	3	2	1	0
1	74235387	74240678	5292	+	FPGT-TNNI3K-SL6	NC	STEINMETZLAB	FALSE	0	3	2	0	2	3	0	3
1	74235392	74416870	181479	+	FPGT-TNNI3K-SL3	ASS	STEINMETZLAB	FALSE	1	3	2	3	2	10	1	6
1	74235393	74418356	182964	+	FPGT-TNNI3K-SL5	NE	STEINMETZLAB	FALSE	2	0	1	2	1	3	3	1
1	74235393	74544422	309030	+	TNNI3K-201	REF	ensembl_havana	FALSE	13	12	21	26	62	75	31	37
1	74235394	74372088	136695	+	FPGT-TNNI3K-SL7	NE	STEINMETZLAB	FALSE	0	0	1	1	3	2	2	1
1	74235394	74464921	229528	+	FPGT-TNNI3K-SL2	NC	STEINMETZLAB	FALSE	1	4	5	5	6	8	3	4
1	74235395	74418357	182963	+	FPGT-TNNI3K-SL1	NC	STEINMETZLAB	FALSE	2	4	9	10	6	17	5	7
1	74235398	74375845	140448	+	FPGT-TNNI3K-SL4	NC	STEINMETZLAB	FALSE	4	2	2	2	8	8	3	1
1	74439286	74468250	28965	+	TNNI3K-202	REF	havana	FALSE	0	0	1	1	0	0	0	0
1	74733205	74766140	32936	+	TYW3-203	REF	ensembl	FALSE	1	0	0	1	1	3	1	0
1	74733208	74765006	31799	+	TYW3-SL1	ASS	STEINMETZLAB	FALSE	2	2	3	3	2	6	2	1
1	74733208	74765612	32405	+	TYW3-201	REF	ensembl_havana	FALSE	12	20	24	24	25	43	11	16
1	74733217	74752393	19177	+	TYW3-SL2	ASS	STEINMETZLAB	FALSE	0	0	1	1	1	2	2	0
1	75134594	75161514	26921	+	LHX8-SL1	ASS	STEINMETZLAB	FALSE	0	0	0	0	1	2	1	1
1	75134702	75161522	26821	+	LHX8-202	REF	ensembl_havana	FALSE	0	1	2	0	3	2	2	1
1	75724656	75734312	9657	+	ACADM-207	REF	havana	FALSE	0	0	0	2	0	0	0	0
1	75724696	75763492	38797	+	ACADM-201	REF	ensembl_havana	FALSE	0	0	1	0	2	0	0	1
1	75724703	75761257	36555	+	ACADM-208	REF	havana	FALSE	2	1	1	0	1	3	0	0
1	75724709	75763491	38783	+	ACADM-218;ACADM-209	REF	ensembl;havana	FALSE	5	3	4	9	11	16	7	7
1	75724716	75763490	38775	+	ACADM-202	REF	havana	FALSE	43	64	111	104	162	196	107	99
1	75724723	75763494	38772	+	ACADM-203	REF	ensembl_havana	FALSE	0	0	1	0	2	3	1	2
1	75724727	75732922	8196	+	ACADM-204	REF	havana	FALSE	0	0	1	0	0	2	1	0
1	75745220	75763488	18269	+	ACADM-214	REF	havana	FALSE	0	0	0	0	0	1	0	0
1	75786240	75788824	2585	+	RABGGTB-214	REF	havana	FALSE	0	0	0	0	1	0	1	0
1	75786251	75794822	8572	+	RABGGTB-201	REF	ensembl_havana	FALSE	5	4	3	2	6	7	7	2
1	75786885	75794946	8062	+	RABGGTB-208	REF	havana	FALSE	0	0	1	1	0	0	0	0
1	75787496	75794833	7338	+	RABGGTB-SL1	ASS	STEINMETZLAB	FALSE	4	7	22	9	12	19	11	10
1	75794090	75795002	913	+	RABGGTB-203	REF	havana	FALSE	0	0	1	1	3	1	0	0
1	76867480	77064053	196574	+	ST6GALNAC5-202	REF	ensembl_havana	FALSE	30	8	8	1	6	6	7	9
1	76867483	76869510	2028	+	ST6GALNAC5-205	REF	havana	FALSE	1	0	0	0	1	1	0	1
1	76867484	76871800	4317	+	ST6GALNAC5-203	REF	havana	FALSE	3	1	0	0	2	1	1	1
1	76867497	77064044	196548	+	ST6GALNAC5-SL1	ES	STEINMETZLAB	FALSE	0	0	2	1	0	1	0	1
1	77779660	77876242	96583	+	MIGA1-201	REF	havana	FALSE	0	1	1	0	3	0	2	1
1	77888624	77933373	44750	+	NEXN-204	REF	havana	FALSE	2	0	0	0	0	1	0	0
1	77888628	77943224	54597	+	NEXN-202	REF	ensembl_havana	FALSE	3	3	4	5	3	9	2	4
1	77888652	77935945	47294	+	NEXN-205	REF	havana	FALSE	0	0	1	1	0	0	0	1
1	77942056	77943230	1175	+	NEXN-207	REF	havana	FALSE	2	5	2	2	1	5	3	1
1	77979199	78017374	38176	+	DNAJB4-206	REF	havana	FALSE	19	16	27	33	37	50	25	13
1	77979294	78017960	38667	+	DNAJB4-SL1	NC	STEINMETZLAB	FALSE	4	3	2	2	4	2	2	2
1	78004940	78017734	12795	+	DNAJB4-201	REF	ensembl_havana	FALSE	58	31	43	44	38	72	38	35
1	78649795	78664061	14267	+	IFI44-201	REF	ensembl_havana	FALSE	0	0	0	0	0	0	0	1
1	78649838	78656942	7105	+	IFI44-204	REF	havana	FALSE	0	0	0	1	0	0	0	0
1	84078086	84236793	158708	+	PRKACB-206	REF	ensembl_havana	FALSE	28	19	29	24	20	27	10	21
1	84078106	84205294	127189	+	PRKACB-205	REF	ensembl_havana	FALSE	2	4	4	1	1	3	0	2
1	84298500	84350796	52297	+	SAMD13-205	REF	ensembl_havana	FALSE	1	0	0	0	1	0	0	1
1	84302623	84350783	48161	+	SAMD13-201	REF	ensembl_havana	FALSE	0	0	3	1	0	0	1	0
1	84479260	84484432	5173	+	RPF1-202	REF	havana	FALSE	0	1	0	0	2	0	0	0
1	84479274	84497674	18401	+	RPF1-201	REF	ensembl_havana	FALSE	18	34	42	19	40	77	29	33
1	85580764	85583702	2939	+	CYR61-201	REF	ensembl_havana	FALSE	59	49	35	32	31	33	22	17
1	86704609	86743578	38970	+	SH3GLB1-202	REF	ensembl_havana	FALSE	2	1	1	0	0	0	0	0
1	86704827	86743584	38758	+	SH3GLB1-201	REF	ensembl_havana	FALSE	68	68	77	83	90	82	71	55
1	86704828	86743575	38748	+	SH3GLB1-205	REF	ensembl	FALSE	0	3	5	0	3	3	1	1
1	86704833	86743584	38752	+	SH3GLB1-203	REF	ensembl	FALSE	0	1	2	2	5	1	2	1
1	86914751	87106219	191469	+	HS2ST1-201	REF	ensembl_havana	FALSE	6	5	4	3	7	8	3	5
1	86914895	87098437	183543	+	HS2ST1-202	REF	havana	FALSE	1	1	4	0	0	9	3	1
1	87328888	87345193	16306	+	LMO4-202	REF	ensembl_havana	FALSE	4	5	11	7	12	17	2	4
1	87331744	87344860	13117	+	LMO4-201	REF	ensembl_havana	FALSE	4	5	11	7	11	12	6	7
1	87332174	87345146	12973	+	LMO4-203	REF	havana	FALSE	1	0	0	0	1	3	0	0
1	88684309	88833740	149432	+	PKN2-203	REF	ensembl_havana	FALSE	1	0	5	2	5	2	1	1
1	88832798	88835788	2991	+	PKN2-206	REF	havana	FALSE	1	0	0	0	0	1	0	3
1	89198312	89206315	8004	+	AC099063.4-201	REF	havana	FALSE	0	0	1	0	2	1	0	1
1	89524894	89593366	68473	+	LRRC8B-201	REF	havana	FALSE	1	1	2	1	1	2	1	1
1	89633134	89714940	81807	+	LRRC8C-201	REF	ensembl_havana	FALSE	8	19	10	6	12	5	4	3
1	89633161	89764502	131342	+	LRRC8C-203	REF	havana	FALSE	1	1	1	0	2	0	0	0
1	89821018	89935990	114973	+	LRRC8D-201	REF	ensembl_havana	FALSE	2	3	2	1	3	4	4	4
1	89843496	89935995	92500	+	LRRC8D-206	REF	havana	FALSE	2	2	4	0	5	1	1	1
1	89995122	90027495	32374	+	ZNF326-201	REF	ensembl_havana	FALSE	0	1	6	5	2	1	0	2
1	89995139	90006366	11228	+	ZNF326-202	REF	havana	FALSE	0	0	0	1	0	2	1	1
1	89995139	90027463	32325	+	ZNF326-204	REF	havana	FALSE	0	2	1	0	2	0	0	0
1	91500850	91525761	24912	+	CDC7-SL1	ASS	STEINMETZLAB	FALSE	0	0	1	2	1	1	0	1
1	91500870	91525756	24887	+	CDC7-201	REF	ensembl_havana	FALSE	0	4	0	0	4	8	1	1
1	92029996	92063527	33532	+	EPHX4-201	REF	ensembl_havana	FALSE	0	0	1	3	3	2	0	2
1	92080345	92139776	59432	+	BTBD8-202	REF	ensembl_havana	FALSE	0	0	1	0	1	0	1	0
1	92299057	92387316	88260	+	RPAP2-203	REF	ensembl_havana	FALSE	5	4	5	2	10	11	3	3
1	92299060	92325934	26875	+	RPAP2-202	REF	havana	FALSE	0	0	0	0	1	0	0	0
1	92324094	92391158	67065	+	RPAP2-SL1	ES	STEINMETZLAB	FALSE	0	1	0	1	1	1	0	0
1	92333390	92389833	56444	+	RPAP2-201	REF	havana	FALSE	1	0	0	1	0	0	0	0
1	92832045	92841918	9874	+	RPL5-202	REF	ensembl_havana	FALSE	250	426	763	383	788	1035	535	499
1	92833567	92836346	2780	+	RPL5-203	REF	havana	FALSE	0	0	0	0	0	0	0	2
1	92837520	92841917	4398	+	RPL5-205	REF	havana	FALSE	48	282	326	143	385	317	230	152
1	93079282	93138075	58794	+	MTF2-202	REF	ensembl_havana	FALSE	3	0	0	0	2	0	0	0
1	93079283	93133718	54436	+	MTF2-SL6	NC	STEINMETZLAB	FALSE	0	0	1	1	0	1	0	0
1	93079285	93129449	50165	+	MTF2-SL1	NC	STEINMETZLAB	FALSE	2	7	7	11	7	13	7	5
1	93079289	93137678	58390	+	MTF2-213	REF	ensembl	FALSE	0	0	0	0	0	0	2	0
1	93079290	93127300	48011	+	MTF2-SL4	NC	STEINMETZLAB	FALSE	0	0	3	1	0	1	0	1
1	93079291	93133720	54430	+	MTF2-SL2	NC	STEINMETZLAB	FALSE	2	2	1	2	6	8	3	1
1	93079291	93134638	55348	+	MTF2-SL5	NC	STEINMETZLAB	FALSE	0	0	3	0	2	0	0	0
1	93079291	93137118	57828	+	MTF2-205	REF	ensembl_havana	FALSE	0	0	0	0	1	0	0	0
1	93079291	93137304	58014	+	MTF2-201	REF	ensembl_havana	FALSE	3	3	13	8	17	18	9	8
1	93079292	93120672	41381	+	MTF2-SL3	NC	STEINMETZLAB	FALSE	1	0	2	2	2	1	2	0
1	93079292	93137118	57827	+	MTF2-214	REF	ensembl	FALSE	0	0	0	0	1	0	0	0
1	93128598	93137294	8697	+	MTF2-210	REF	havana	FALSE	1	0	0	0	2	0	0	0
1	93345925	93362585	16661	+	DR1-202	REF	ensembl_havana	FALSE	51	57	58	62	72	109	55	51
1	93448120	93552090	103971	+	FNBP1L-201	REF	ensembl	FALSE	2	2	2	1	1	2	0	0
1	93448124	93554654	106531	+	FNBP1L-203	REF	havana	FALSE	23	8	29	33	28	28	8	8
1	94418406	94518662	100257	+	ABCD3-SL1	ES	STEINMETZLAB	FALSE	1	0	1	0	0	1	0	2
1	94418418	94518627	100210	+	ABCD3-202	REF	ensembl_havana	FALSE	9	5	14	12	9	10	7	10
1	94418452	94518629	100178	+	ABCD3-SL2	ASS	STEINMETZLAB	FALSE	0	0	1	1	1	0	0	0
1	94483174	94518632	35459	+	ABCD3-205	REF	havana	FALSE	0	0	0	0	1	0	0	0
1	94515156	94518649	3494	+	ABCD3-203	REF	havana	FALSE	0	1	0	0	0	1	0	0
1	94927397	94963267	35871	+	AC105942.1-202	REF	havana	FALSE	0	0	1	1	1	0	1	1
1	95117390	95192300	74911	+	TMEM56-201	REF	ensembl_havana	FALSE	7	2	1	4	1	4	4	4
1	95234205	95247216	13012	+	RWDD3-SL2	IR	STEINMETZLAB	FALSE	2	0	0	1	6	5	0	1
1	95234212	95247216	13005	+	RWDD3-SL1	ES	STEINMETZLAB	FALSE	0	1	3	0	4	6	1	2
1	95234215	95247215	13001	+	RWDD3-SL3	NE	STEINMETZLAB	FALSE	0	1	1	0	3	0	1	3
1	95234218	95247216	12999	+	RWDD3-202	REF	ensembl_havana	FALSE	5	8	4	4	9	8	2	2
1	95234225	95247215	12991	+	RWDD3-201	REF	ensembl_havana	FALSE	0	1	5	2	1	7	1	0
1	95234225	95247216	12992	+	RWDD3-204	REF	havana	FALSE	0	1	1	2	1	3	3	1
1	95234226	95247219	12994	+	RWDD3-206	REF	ensembl_havana	FALSE	0	1	1	3	0	0	0	0
1	95245543	95247218	1676	+	RWDD3-203	REF	havana	FALSE	0	1	3	0	1	1	1	1
1	96721785	96814787	93003	+	PTBP2-201	REF	havana	FALSE	0	0	2	0	2	2	1	1
1	96721788	96814877	93090	+	PTBP2-207	REF	ensembl_havana	FALSE	0	0	0	0	0	1	0	0
1	96721792	96772990	51199	+	PTBP2-205	REF	havana	FALSE	0	2	5	2	0	2	3	0
1	96721792	96814787	92996	+	PTBP2-211	REF	havana	FALSE	9	9	7	9	13	10	5	7
1	98661822	98760495	98674	+	SNX7-SL2	NC	STEINMETZLAB	FALSE	1	0	1	0	2	5	0	4
1	98661830	98760496	98667	+	SNX7-204	REF	havana	FALSE	0	0	0	1	0	0	1	0
1	98661843	98760496	98654	+	SNX7-SL1	NC	STEINMETZLAB	FALSE	1	3	1	4	5	7	5	5
1	98661848	98760496	98649	+	SNX7-201	REF	ensembl_havana	FALSE	14	18	28	17	21	50	16	19
1	99646115	99694371	48257	+	PALMD-201	REF	ensembl_havana	FALSE	10	17	6	16	3	4	1	2
1	99646142	99689765	43624	+	PALMD-203	REF	havana	FALSE	0	0	0	0	0	2	0	0
1	99850364	99921915	71552	+	AGL-203	REF	ensembl_havana	FALSE	0	0	0	1	0	0	0	0
1	99850403	99922736	72334	+	AGL-205	REF	havana	FALSE	0	0	1	0	0	0	0	0
1	99850644	99924012	73369	+	AGL-201	REF	ensembl_havana	FALSE	0	0	0	0	0	0	0	1
1	99861526	99921922	60397	+	AGL-208	REF	ensembl_havana	FALSE	0	0	0	0	0	1	0	0
1	99970005	100023450	53446	+	SLC35A3-224	REF	havana	FALSE	0	0	0	0	0	0	1	1
1	99970021	100015682	45662	+	SLC35A3-213	REF	havana	FALSE	0	2	0	0	1	0	0	0
1	99970026	100023452	53427	+	SLC35A3-219	REF	havana	FALSE	1	3	0	3	5	2	0	0
1	99970032	100024006	53975	+	SLC35A3-222	REF	havana	FALSE	0	0	0	1	0	0	0	1
1	99970037	100023448	53412	+	SLC35A3-207	REF	ensembl_havana	FALSE	1	2	3	4	3	1	0	2
1	99970050	100083232	113183	+	AC118553.2-203	REF	havana	FALSE	0	0	0	1	0	0	0	0
1	99970054	100023386	53333	+	SLC35A3-204	REF	havana	FALSE	0	0	0	1	1	0	0	0
1	100038101	100083364	45264	+	MFSD14A-SL1	NC	STEINMETZLAB	FALSE	2	0	2	1	2	2	1	0
1	100038106	100083356	45251	+	MFSD14A-201	REF	ensembl_havana	FALSE	29	28	38	40	54	63	32	29
1	100133163	100144553	11391	+	TRMT13-204	REF	havana	FALSE	0	3	3	1	1	0	2	0
1	100133163	100147346	14184	+	TRMT13-SL1	ASS	STEINMETZLAB	FALSE	0	2	2	1	0	2	0	2
1	100133163	100150491	17329	+	TRMT13-202	REF	ensembl_havana	FALSE	0	2	0	1	0	2	2	0
1	100133167	100144566	11400	+	TRMT13-SL2	ASS	STEINMETZLAB	FALSE	0	0	0	1	2	1	2	0
1	100266216	100291769	25554	+	RTCA-201	REF	ensembl_havana	FALSE	0	1	1	0	0	0	0	0
1	100266239	100291768	25530	+	RTCA-SL1	NC	STEINMETZLAB	FALSE	1	2	1	1	3	3	1	2
1	100266242	100291769	25528	+	RTCA-203	REF	ensembl_havana	FALSE	27	17	23	16	23	33	22	16
1	100719745	100739036	19292	+	VCAM1-201	REF	ensembl_havana	FALSE	19	8	17	7	13	24	23	22
1	100896094	100976252	80159	+	SLC30A7-201	REF	ensembl_havana	FALSE	0	0	0	1	0	0	0	1
1	100896122	100976410	80289	+	SLC30A7-203	REF	ensembl_havana	FALSE	0	0	1	0	0	1	0	0
1	101025860	101087260	61401	+	AC093157.1-202	REF	havana	FALSE	0	2	1	0	1	0	2	0
1	101025883	101087260	61378	+	AC093157.1-SL1	NC	STEINMETZLAB	FALSE	0	0	0	0	2	1	1	0
1	101080522	101087260	6739	+	AC093157.1-206	REF	havana	FALSE	0	0	0	0	0	0	0	1
1	101236795	101239216	2422	+	S1PR1-203	REF	havana	FALSE	1	6	7	22	2	23	3	7
1	101237019	101239216	2198	+	S1PR1-201	REF	ensembl_havana	FALSE	167	200	317	334	179	600	188	160
1	101238127	101239223	1097	+	S1PR1-202	REF	havana	FALSE	0	0	0	0	0	1	1	1
1	103525723	103535439	9717	+	RNPC3-206	REF	havana	FALSE	0	0	0	1	0	2	1	0
1	103525850	103555236	29387	+	RNPC3-201	REF	ensembl_havana	FALSE	0	0	0	0	2	0	0	0
1	103526164	103555232	29069	+	RNPC3-202	REF	havana	FALSE	0	0	0	0	0	1	0	1
1	103545224	103552439	7216	+	RNPC3-204	REF	havana	FALSE	0	0	1	0	0	0	0	0
1	103554002	103579526	25525	+	AMY2B-201	REF	ensembl_havana	FALSE	0	0	0	2	2	3	3	0
1	103554428	103579524	25097	+	AMY2B-SL1	NC	STEINMETZLAB	FALSE	0	0	1	0	1	2	0	0
1	103569403	103579523	10121	+	AMY2B-207	REF	havana	FALSE	0	0	1	0	0	0	0	0
1	108692323	108697492	5170	+	PRPF38B-204	REF	havana	FALSE	0	0	0	0	1	0	1	0
1	108692323	108699263	6941	+	PRPF38B-201	REF	havana	FALSE	0	0	0	0	0	0	0	1
1	108692330	108699638	7309	+	PRPF38B-SL1	IR	STEINMETZLAB	FALSE	0	1	0	2	1	1	1	1
1	108692331	108699495	7165	+	PRPF38B-203	REF	ensembl_havana	FALSE	8	7	8	9	12	11	7	5
1	108698603	108700586	1984	+	PRPF38B-205	REF	havana	FALSE	1	0	1	1	0	2	0	2
1	108746665	108753144	6480	+	STXBP3-202	REF	havana	FALSE	0	0	0	0	1	0	0	0
1	108746684	108757343	10660	+	STXBP3-204	REF	havana	FALSE	0	4	1	3	1	2	0	0
1	108746686	108809516	62831	+	STXBP3-201	REF	ensembl_havana	FALSE	11	15	18	9	17	28	4	9
1	108877152	108930396	53245	+	GPSM2-SL1	ES	STEINMETZLAB	FALSE	0	2	2	0	3	1	0	4
1	108877154	108930398	53245	+	GPSM2-201	REF	ensembl	FALSE	2	0	0	0	1	0	1	1
1	109090773	109095596	4824	+	TMEM167B-202	REF	havana	FALSE	1	1	1	3	2	3	4	7
1	109090775	109096926	6152	+	TMEM167B-201	REF	ensembl_havana	FALSE	27	33	45	33	41	80	46	28
1	109213932	109217410	3479	+	SARS-206	REF	havana	FALSE	10	4	7	7	7	17	5	2
1	109213935	109238119	24185	+	SARS-202	REF	havana	FALSE	3	2	3	2	12	11	4	2
1	109213936	109238119	24184	+	SARS-201	REF	ensembl_havana	FALSE	94	83	117	96	154	195	102	85
1	109237294	109238136	843	+	SARS-203	REF	havana	FALSE	1	0	0	1	1	1	0	0
1	109466569	109480067	13499	+	SYPL2-201	REF	ensembl_havana	FALSE	10	4	5	3	10	8	10	11
1	109475648	109478748	3101	+	SYPL2-202	REF	havana	FALSE	0	0	0	0	0	0	3	1
1	109483959	109492724	8766	+	ATXN7L2-SL1	NC	STEINMETZLAB	FALSE	0	2	2	0	0	3	0	4
1	109489929	109492697	2769	+	ATXN7L2-201	REF	havana	FALSE	0	0	0	0	0	1	0	0
1	109494106	109500434	6329	+	CYB561D1-204	REF	ensembl_havana	FALSE	0	0	0	0	1	0	0	1
1	109539915	109545825	5911	+	GPR61-201;GPR61-207	REF	havana;ensembl	FALSE	0	0	3	0	0	1	0	0
1	109548625	109593507	44883	+	GNAI3-201	REF	ensembl_havana	FALSE	36	44	77	55	94	132	40	54
1	109619847	109632047	12201	+	AMPD2-202	REF	ensembl_havana	FALSE	3	2	3	0	2	6	0	4
1	109619857	109632049	12193	+	AMPD2-219	REF	ensembl_havana	FALSE	0	0	0	0	1	1	0	0
1	109621070	109632048	10979	+	AMPD2-201	REF	havana	FALSE	1	1	1	0	0	0	0	0
1	109656115	109657279	1165	+	GSTM4-205	REF	havana	FALSE	0	0	0	0	1	0	0	0
1	109656129	109661697	5569	+	GSTM4-212	REF	havana	FALSE	0	0	1	2	1	1	0	0
1	109656226	109659210	2985	+	GSTM4-208	REF	havana	FALSE	0	0	1	0	0	1	0	0
1	109656274	109661697	5424	+	GSTM4-SL1	NC	STEINMETZLAB	FALSE	3	0	3	4	2	8	4	1
1	109656309	109665494	9186	+	GSTM4-201	REF	ensembl_havana	FALSE	5	9	18	3	12	29	6	5
1	109656314	109661697	5384	+	GSTM4-204	REF	ensembl_havana	FALSE	41	59	90	59	109	124	93	59
1	109658835	109661704	2870	+	GSTM4-210	REF	havana	FALSE	0	1	1	0	1	0	0	1
1	109658872	109661697	2826	+	GSTM4-211	REF	havana	FALSE	0	0	0	0	0	1	0	0
1	109668088	109675283	7196	+	GSTM2-201	REF	ensembl_havana	FALSE	18	51	66	50	56	64	42	56
1	109668094	109669594	1501	+	GSTM2-211	REF	havana	FALSE	0	0	1	0	0	0	1	0
1	109671288	109675283	3996	+	GSTM2-213	REF	havana	FALSE	2	0	2	0	0	1	0	0
1	109985042	110022374	37333	+	AHCYL1-202	REF	havana	FALSE	6	2	3	8	6	6	1	2
1	109985139	110022370	37232	+	AHCYL1-203	REF	ensembl	FALSE	0	0	0	0	0	0	0	1
1	110034625	110054629	20005	+	STRIP1-201	REF	ensembl_havana	FALSE	4	3	4	9	9	10	3	5
1	110339440	110346672	7233	+	RBM15-202	REF	ensembl_havana	FALSE	2	1	1	1	4	7	2	3
1	110339446	110346668	7223	+	RBM15-201;RBM15-205;RBM15-204	REF	ensembl_havana;ensembl;havana	FALSE	1	0	3	0	0	2	0	0
1	110407809	110416270	8462	+	LAMTOR5-AS1-207	REF	havana	FALSE	0	0	0	0	0	0	0	1
1	110407826	110416271	8446	+	LAMTOR5-AS1-202	REF	havana	FALSE	0	0	0	1	2	2	0	0
1	110873150	110899920	26771	+	CD53-201	REF	ensembl_havana	FALSE	0	0	4	2	5	7	3	2
1	110897839	110899920	2082	+	CD53-202	REF	havana	FALSE	0	0	0	0	0	1	0	0
1	111140237	111185098	44862	+	CEPT1-SL1	ASS	STEINMETZLAB	FALSE	1	0	1	2	0	2	0	1
1	111140251	111185098	44848	+	CEPT1-201	REF	ensembl_havana	FALSE	6	7	7	6	9	16	9	4
1	111172946	111185092	12147	+	CEPT1-204	REF	havana	FALSE	1	0	0	1	0	1	0	1
1	111181055	111185097	4043	+	CEPT1-203	REF	havana	FALSE	0	0	0	0	0	2	0	0
1	111182451	111190008	7558	+	CEPT1-208	REF	havana	FALSE	0	0	0	0	0	0	1	0
1	111346319	111353010	6692	+	PIFO-201	REF	havana	FALSE	0	0	0	0	0	1	0	0
1	111346600	111351768	5169	+	PIFO-202	REF	ensembl_havana	FALSE	11	16	26	20	32	50	22	23
1	111346616	111353009	6394	+	PIFO-SL1	ES	STEINMETZLAB	FALSE	2	4	2	0	0	3	0	1
1	111348532	111353216	4685	+	PIFO-203	REF	havana	FALSE	0	0	0	0	1	2	0	1
1	111449465	111461409	11945	+	ATP5F1-205	REF	havana	FALSE	0	0	0	0	1	0	0	0
1	111449479	111461323	11845	+	ATP5F1-201	REF	havana	FALSE	10	7	7	10	7	14	9	5
1	111449481	111461326	11846	+	ATP5F1-202	REF	ensembl_havana	FALSE	242	323	523	328	732	865	418	393
1	111619822	111713111	93290	+	RAP1A-202	REF	ensembl_havana	FALSE	0	0	2	1	7	4	0	6
1	111619906	111713096	93191	+	RAP1A-SL1	NC	STEINMETZLAB	FALSE	0	0	0	1	1	0	0	1
1	111739949	111747766	7818	+	FAM212B-AS1-202	REF	havana	FALSE	3	5	3	1	1	2	1	1
1	111739957	111747766	7810	+	FAM212B-AS1-201	REF	havana	FALSE	0	3	8	3	4	2	1	2
1	111755907	111767260	11354	+	DDX20-201	REF	ensembl_havana	FALSE	18	8	21	20	27	44	22	24
1	111762705	111767997	5293	+	DDX20-205	REF	havana	FALSE	0	1	0	0	0	0	1	0
1	112396215	112457306	61092	+	CTTNBP2NL-201	REF	ensembl_havana	FALSE	6	5	12	5	11	14	10	7
1	112508973	112521133	12161	+	WNT2B-202	REF	ensembl_havana	FALSE	4	24	5	15	12	7	4	0
1	112619828	112652477	32650	+	CAPZA1-205	REF	havana	FALSE	0	0	0	0	2	3	0	3
1	112619833	112671611	51779	+	CAPZA1-201	REF	ensembl_havana	FALSE	54	57	118	90	101	153	68	53
1	112659700	112671610	11911	+	CAPZA1-202	REF	havana	FALSE	2	0	0	0	0	0	1	0
1	112674684	112700735	26052	+	MOV10-202	REF	ensembl_havana	FALSE	0	0	1	0	0	1	2	1
1	112674695	112700720	26026	+	MOV10-203	REF	havana	FALSE	1	0	2	0	0	0	1	0
1	112674712	112700735	26024	+	MOV10-217	REF	havana	FALSE	0	0	0	1	0	0	0	0
1	112674836	112700732	25897	+	MOV10-201	REF	havana	FALSE	1	1	2	0	1	1	0	0
1	112674846	112688909	14064	+	MOV10-205	REF	havana	FALSE	1	4	6	1	1	2	2	4
1	112698744	112700735	1992	+	MOV10-216	REF	havana	FALSE	0	0	0	0	2	0	0	0
1	112956392	112968972	12581	+	SLC16A1-AS1-203	REF	havana	FALSE	0	1	0	3	0	0	0	0
1	112956404	112999726	43323	+	SLC16A1-AS1-205	REF	havana	FALSE	0	0	0	1	1	0	0	0
1	113073214	113125187	51974	+	LRIG2-201	REF	ensembl_havana	FALSE	4	4	6	9	3	8	1	3
1	113099508	113104140	4633	+	LRIG2-204	REF	havana	FALSE	0	0	0	0	3	0	0	0
1	113905342	113914066	8725	+	DCLRE1B-201	REF	ensembl_havana	FALSE	2	1	7	6	5	10	3	9
1	113963468	113977799	14332	+	HIPK1-202	REF	havana	FALSE	0	0	0	0	0	0	0	1
1	113979474	113982247	2774	+	OLFML3-201	REF	havana	FALSE	14	7	12	18	8	20	11	13
1	113979512	113982165	2654	+	OLFML3-204	REF	havana	FALSE	1	1	0	1	1	1	0	1
1	115641986	115691840	49855	+	VANGL1-202	REF	ensembl	FALSE	1	2	2	1	7	1	0	6
1	115651370	115691924	40555	+	VANGL1-203	REF	havana	FALSE	0	0	0	0	2	1	0	1
1	115976560	116032919	56360	+	SLC22A15-201	REF	havana	FALSE	1	0	0	0	1	0	0	0
1	116111552	116135355	23804	+	MAB21L3-201	REF	ensembl_havana	FALSE	0	1	0	0	1	0	0	1
1	116373284	116386126	12843	+	ATP1A1-208	REF	havana	FALSE	0	0	1	0	1	3	2	0
1	116373300	116404771	31472	+	ATP1A1-201	REF	ensembl_havana	FALSE	20	19	20	29	44	39	18	24
1	116374049	116404770	30722	+	ATP1A1-211	REF	ensembl	FALSE	0	0	2	0	1	1	0	0
1	116387287	116388244	958	+	ATP1A1-206	REF	havana	FALSE	0	0	0	0	1	0	0	0
1	116400053	116403405	3353	+	ATP1A1-207	REF	havana	FALSE	0	0	0	0	1	0	0	0
1	116910167	116989710	79544	+	PTGFRN-201	REF	ensembl_havana	FALSE	4	0	1	6	3	2	1	5
1	117060334	117102509	42176	+	TTF2-201	REF	ensembl_havana	FALSE	0	0	0	0	1	0	0	0
1	117060344	117075058	14715	+	TTF2-205	REF	havana	FALSE	0	0	3	0	0	2	0	0
1	117096208	117102391	6184	+	TTF2-202	REF	havana	FALSE	0	0	0	0	0	1	0	0
1	117097426	117103207	5782	+	TTF2-206	REF	havana	FALSE	0	0	0	0	0	1	0	0
1	117367465	117523315	155851	+	MAN1A2-201	REF	ensembl_havana	FALSE	0	1	0	0	1	1	2	1
1	117606048	117628361	22314	+	FAM46C-201	REF	ensembl_havana	FALSE	0	2	0	0	3	1	0	0
1	117929754	117960054	30301	+	WDR3-201	REF	ensembl_havana	FALSE	4	2	1	7	7	6	0	0
1	117929785	117960060	30276	+	WDR3-SL1	NC	STEINMETZLAB	FALSE	0	2	0	1	1	2	0	1
1	119140418	119151406	10989	+	AL359915.2-201	REF	havana	FALSE	0	0	0	1	0	1	0	0
1	119711902	119735374	23473	+	PHGDH-212	REF	havana	FALSE	1	1	0	1	2	0	0	0
1	119711912	119744210	32299	+	PHGDH-232	REF	havana	FALSE	1	0	0	1	2	0	0	1
1	119711920	119727661	15742	+	PHGDH-221	REF	havana	FALSE	0	0	1	1	2	0	1	1
1	119711935	119744198	32264	+	PHGDH-202	REF	havana	FALSE	0	0	0	0	1	0	0	0
1	119711936	119744212	32277	+	PHGDH-208	REF	ensembl_havana	FALSE	35	83	123	67	94	112	83	53
1	119711939	119744216	32278	+	PHGDH-233	REF	havana	FALSE	0	0	1	0	0	1	0	0
1	119721233	119744212	22980	+	PHGDH-201	REF	havana	FALSE	2	1	1	0	4	2	2	2
1	119724529	119727663	3135	+	PHGDH-228	REF	havana	FALSE	0	0	0	0	0	1	1	0
1	119740431	119744211	3781	+	PHGDH-205	REF	havana	FALSE	1	1	0	2	2	2	3	0
1	120277708	120327678	49971	+	AC244669.2-SL1	ASS	STEINMETZLAB	FALSE	2	6	9	3	10	14	3	7
1	120277709	120330789	53081	+	AC244669.2-SL2	ASS	STEINMETZLAB	FALSE	0	0	2	2	1	2	0	1
1	120415032	120425617	10586	+	NCRNA00003-1	NE	STEINMETZLAB	FALSE	0	0	0	0	1	1	1	0
1	120913656	120930342	16687	+	LINC00623-SL1	NE	STEINMETZLAB	FALSE	0	0	0	0	0	0	0	3
1	121185021	121389180	204160	+	SRGAP2C-202	REF	ensembl_havana	FALSE	10	7	2	7	9	3	2	2
1	121234718	121389183	154466	+	SRGAP2C-SL1	ASS	STEINMETZLAB	FALSE	1	0	1	1	1	2	2	1
1	143974700	144068410	93711	+	SRGAP2D-201	REF	ensembl_havana	FALSE	0	0	0	0	0	1	0	0
1	145096036	145112615	16580	+	FAM72D-201	REF	ensembl_havana	FALSE	0	1	5	0	4	6	2	1
1	145608026	145670459	62434	+	GPR89A-201	REF	ensembl_havana	FALSE	11	13	24	12	31	24	16	12
1	145608048	145670460	62413	+	GPR89A-202	REF	havana	FALSE	1	1	0	0	0	3	1	0
1	145608053	145623730	15678	+	GPR89A-212	REF	havana	FALSE	0	0	0	0	1	0	0	0
1	145824182	145842620	18439	+	POLR3C-SL1	NC	STEINMETZLAB	FALSE	0	0	3	0	2	0	1	0
1	145824187	145842504	18318	+	POLR3C-SL2	ES	STEINMETZLAB	FALSE	0	0	1	0	1	2	1	0
1	145824202	145842496	18295	+	POLR3C-201	REF	ensembl_havana	FALSE	7	8	13	10	19	29	16	7
1	145824226	145842498	18273	+	POLR3C-SL3	NC	STEINMETZLAB	FALSE	1	0	0	1	2	0	0	0
1	145845632	145848944	3313	+	NUDT17-201	REF	ensembl_havana	FALSE	1	2	1	0	0	3	0	2
1	145960606	145978846	18241	+	AC243547.3-SL1	ASS	STEINMETZLAB	FALSE	1	1	1	2	2	4	1	1
1	145960619	145978848	18230	+	AC243547.3-SL2	ASS	STEINMETZLAB	FALSE	1	0	0	1	1	1	0	2
1	145964697	145978847	14151	+	POLR3GL-202	REF	ensembl_havana	FALSE	7	13	13	15	30	27	11	9
1	145964698	145978846	14149	+	POLR3GL-204	REF	havana	FALSE	0	0	0	0	2	0	0	0
1	145964700	145978846	14147	+	POLR3GL-201	REF	havana	FALSE	1	1	1	0	0	1	0	0
1	145964709	145978846	14138	+	POLR3GL-SL1	ASS	STEINMETZLAB	FALSE	1	0	3	0	2	2	1	2
1	147172779	147175301	2523	+	AC242426.3-201	REF	havana	FALSE	1	4	3	3	2	4	1	1
1	147172963	147209939	36977	+	AC242426.3-SL1	NC	STEINMETZLAB	FALSE	0	0	1	1	4	1	0	0
1	147242692	147295759	53068	+	CHD1L-202	REF	ensembl_havana	FALSE	1	2	2	0	5	4	4	5
1	147242693	147262200	19508	+	CHD1L-209	REF	havana	FALSE	0	1	0	0	1	2	1	0
1	147541538	147625704	84167	+	BCL9-201	REF	ensembl_havana	FALSE	0	0	0	1	0	0	1	0
1	147928420	147993331	64912	+	GPR89B-SL1	IR	STEINMETZLAB	FALSE	0	0	0	0	3	0	0	0
1	147928423	147993336	64914	+	GPR89B-201	REF	ensembl_havana	FALSE	4	8	10	4	15	14	9	7
1	147928423	147993336	64914	+	GPR89B-SL2	IR	STEINMETZLAB	FALSE	0	0	1	0	0	1	0	1
1	147928430	147993337	64908	+	GPR89B-205	REF	havana	FALSE	0	0	1	1	0	3	0	0
1	147928432	147993333	64902	+	GPR89B-204	REF	havana	FALSE	0	0	0	0	0	2	0	0
1	147928432	147993335	64904	+	GPR89B-SL3	ASS	STEINMETZLAB	FALSE	1	0	0	3	0	0	0	0
1	147968276	147993336	25061	+	GPR89B-206	REF	havana	FALSE	0	0	0	0	1	0	0	0
1	147969865	147993334	23470	+	GPR89B-207	REF	havana	FALSE	0	0	0	0	0	0	1	0
1	148402512	148425209	22698	+	AC245100.4-SL1	MN	STEINMETZLAB	FALSE	1	2	1	2	1	3	1	1
1	148844502	148869776	25275	+	PDE4DIP-247	REF	havana	FALSE	0	1	1	2	1	2	0	2
1	148889406	148932725	43320	+	PDE4DIP-208	REF	ensembl	FALSE	0	0	0	0	1	0	0	0
1	148889548	148942307	52760	+	PDE4DIP-SL3	ASS	STEINMETZLAB	FALSE	0	0	0	1	1	1	0	1
1	148889567	148932723	43157	+	PDE4DIP-202	REF	havana	FALSE	5	13	10	7	13	21	19	12
1	148889568	148993880	104313	+	PDE4DIP-204	REF	havana	FALSE	0	0	0	1	0	2	0	0
1	148889577	148993875	104299	+	PDE4DIP-203	REF	havana	FALSE	3	0	0	2	4	3	0	0
1	148952024	148981771	29748	+	PDE4DIP-214	REF	havana	FALSE	0	0	1	0	0	0	0	0
1	148952462	148981774	29313	+	PDE4DIP-227	REF	havana	FALSE	5	1	6	5	4	5	1	3
1	148952566	148993878	41313	+	PDE4DIP-201	REF	ensembl_havana	FALSE	0	0	1	1	0	0	0	1
1	149002951	149033015	30065	+	PDE4DIP-SL6	NC	STEINMETZLAB	FALSE	0	1	1	0	0	1	1	0
1	149005216	149033015	27800	+	PDE4DIP-SL1	NC	STEINMETZLAB	FALSE	1	3	0	0	2	1	2	2
1	149009596	149033012	23417	+	PDE4DIP-SL4	NC	STEINMETZLAB	FALSE	1	0	0	2	0	1	0	1
1	149016400	149033014	16615	+	PDE4DIP-SL2	NC	STEINMETZLAB	FALSE	1	0	0	1	2	3	0	0
1	149024504	149033011	8508	+	PDE4DIP-SL5	ASS	STEINMETZLAB	FALSE	0	0	2	0	2	0	0	0
1	149027521	149033015	5495	+	PDE4DIP-SL7	NE	STEINMETZLAB	FALSE	0	0	0	0	0	2	0	1
1	149030406	149033009	2604	+	PDE4DIP-221	REF	havana	FALSE	0	1	1	0	0	1	2	1
1	149607237	149647615	40379	+	LINC00869-207	REF	havana	FALSE	0	0	2	0	4	3	2	0
1	149607243	149647617	40375	+	LINC00869-208	REF	havana	FALSE	0	0	1	0	2	0	0	0
1	149636540	149647618	11079	+	LINC00869-SL1	ASS	STEINMETZLAB	FALSE	0	0	2	1	0	2	0	0
1	149832608	149834627	2020	+	HIST2H4A-203	REF	havana	FALSE	0	1	0	2	0	2	1	2
1	149832950	149834548	1599	+	HIST2H4A-204	REF	havana	FALSE	0	0	0	1	5	1	0	2
1	149899604	149900790	1187	+	BOLA1-202	REF	ensembl_havana	FALSE	3	9	11	16	13	22	15	15
1	150067773	150076953	9181	+	VPS45-204	REF	havana	FALSE	0	0	0	0	0	1	1	0
1	150067806	150145320	77515	+	VPS45-SL1	IR	STEINMETZLAB	FALSE	1	3	1	2	5	4	0	1
1	150067809	150145320	77512	+	VPS45-202	REF	ensembl_havana	FALSE	35	32	58	57	64	59	42	33
1	150067812	150076749	8938	+	VPS45-210	REF	havana	FALSE	4	11	35	14	2	21	14	10
1	150108931	150145320	36390	+	VPS45-213	REF	havana	FALSE	0	0	0	3	2	0	0	1
1	150149672	150159625	9954	+	PLEKHO1-SL1	NC	STEINMETZLAB	FALSE	1	3	0	1	1	1	0	1
1	150150193	150159612	9420	+	PLEKHO1-201	REF	ensembl_havana	FALSE	7	5	5	7	8	14	12	9
1	150150910	150159616	8707	+	PLEKHO1-205	REF	havana	FALSE	1	5	1	3	1	2	2	2
1	150152974	150158522	5549	+	PLEKHO1-204	REF	havana	FALSE	0	0	0	0	0	0	0	1
1	150154140	150159608	5469	+	PLEKHO1-209	REF	havana	FALSE	1	1	1	1	1	0	0	0
1	150156395	150159620	3226	+	PLEKHO1-203	REF	havana	FALSE	0	0	1	0	0	0	0	1
1	150157398	150159620	2223	+	PLEKHO1-206	REF	havana	FALSE	1	0	1	0	0	0	1	0
1	150257887	150260399	2513	+	CA14-203	REF	havana	FALSE	0	0	0	0	1	0	1	0
1	150257888	150265075	7188	+	CA14-SL1	ASS	STEINMETZLAB	FALSE	0	6	9	3	10	17	9	7
1	150257903	150265075	7173	+	CA14-201	REF	ensembl_havana	FALSE	1	6	5	1	7	8	3	3
1	150272728	150280910	8183	+	C1orf54-202	REF	ensembl_havana	FALSE	3	6	7	8	7	11	2	2
1	150272732	150280913	8182	+	C1orf54-201	REF	havana	FALSE	1	1	1	4	1	0	0	1
1	150282560	150287089	4530	+	CIART-205	REF	havana	FALSE	0	0	1	1	2	1	0	1
1	150282563	150287083	4521	+	CIART-202	REF	havana	FALSE	1	0	3	1	1	5	0	2
1	150282564	150287089	4526	+	CIART-203	REF	havana	FALSE	0	2	4	6	8	3	0	5
1	150283205	150287090	3886	+	CIART-201	REF	ensembl_havana	FALSE	0	1	0	2	0	6	2	2
1	150293870	150308346	14477	+	MRPS21-202	REF	ensembl_havana	FALSE	44	82	88	65	134	132	55	45
1	150293906	150308347	14442	+	MRPS21-201	REF	ensembl_havana	FALSE	81	112	136	110	183	235	125	69
1	150321558	150353191	31634	+	PRPF3-201	REF	ensembl_havana	FALSE	3	4	9	5	13	15	2	6
1	150364682	150471767	107086	+	RPRD2-203	REF	ensembl_havana	FALSE	0	0	2	3	2	0	1	1
1	150364694	150471766	107073	+	RPRD2-202	REF	ensembl_havana	FALSE	0	2	1	1	2	3	1	2
1	150364699	150442125	77427	+	RPRD2-201	REF	havana	FALSE	1	3	8	3	3	6	10	3
1	150487420	150489089	1670	+	TARS2-202	REF	havana	FALSE	1	0	0	0	0	0	1	0
1	150487436	150507596	20161	+	TARS2-214	REF	ensembl_havana	FALSE	0	4	2	4	6	6	6	3
1	150487437	150507598	20162	+	TARS2-SL1	ES	STEINMETZLAB	FALSE	1	1	1	0	3	3	0	0
1	150487437	150507598	20162	+	TARS2-204	REF	ensembl_havana	FALSE	1	3	9	8	12	20	8	5
1	150926372	150942446	16075	+	SETDB1-207	REF	havana	FALSE	0	0	0	0	1	0	0	0
1	150926425	150944984	18560	+	SETDB1-202	REF	havana	FALSE	2	0	2	0	3	0	0	0
1	150926425	150964733	38309	+	SETDB1-201	REF	ensembl_havana	FALSE	1	0	0	1	1	0	0	1
1	150926452	150950597	24146	+	SETDB1-217	REF	havana	FALSE	0	0	1	0	0	0	0	0
1	150944956	150964734	19779	+	SETDB1-SL1	NC	STEINMETZLAB	FALSE	0	0	0	1	2	0	1	0
1	151008434	151035711	27278	+	PRUNE1-210	REF	havana	FALSE	2	1	4	0	3	3	4	0
1	151008461	151035706	27246	+	PRUNE1-204	REF	havana	FALSE	1	4	0	1	2	2	1	2
1	151008461	151035707	27247	+	PRUNE1-203	REF	havana	FALSE	1	0	0	0	0	0	1	0
1	151008461	151035710	27250	+	PRUNE1-SL1	NC	STEINMETZLAB	FALSE	0	0	11	8	5	9	5	11
1	151008461	151035711	27251	+	PRUNE1-207	REF	havana	FALSE	0	1	1	2	1	1	0	0
1	151008462	151035709	27248	+	PRUNE1-SL2	NC	STEINMETZLAB	FALSE	2	3	5	2	3	6	4	2
1	151008462	151035709	27248	+	PRUNE1-201	REF	ensembl_havana	FALSE	27	33	57	26	53	69	40	31
1	151008566	151028926	20361	+	PRUNE1-209	REF	havana	FALSE	1	0	0	0	0	0	1	0
1	151024739	151035665	10927	+	PRUNE1-202	REF	havana	FALSE	0	0	0	0	0	0	1	0
1	151047765	151050567	2803	+	C1orf56-201	REF	ensembl_havana	FALSE	6	11	8	13	8	12	12	8
1	151060412	151068492	8081	+	MLLT11-201	REF	ensembl_havana	FALSE	434	336	401	340	279	410	190	185
1	151070763	151119142	48380	+	GABPB2-202	REF	ensembl_havana	FALSE	0	0	0	0	0	1	0	0
1	151166080	151167829	1750	+	SCNM1-204	REF	havana	FALSE	3	5	1	0	4	1	2	4
1	151166082	151169134	3053	+	SCNM1-SL1	ASS	STEINMETZLAB	FALSE	0	1	1	1	2	0	0	2
1	151166102	151169129	3028	+	SCNM1-202	REF	havana	FALSE	17	23	31	26	34	30	29	11
1	151166110	151169134	3025	+	SCNM1-SL2	IR	STEINMETZLAB	FALSE	0	0	1	1	0	2	0	2
1	151166146	151169131	2986	+	SCNM1-201	REF	ensembl_havana	FALSE	10	7	6	4	13	10	3	2
1	151168142	151169128	987	+	SCNM1-203	REF	havana	FALSE	0	0	2	0	1	2	0	1
1	151198555	151249534	50980	+	PIP5K1A-207	REF	ensembl_havana	FALSE	0	0	0	0	1	0	0	0
1	151198584	151249528	50945	+	PIP5K1A-201	REF	ensembl_havana	FALSE	3	4	4	6	8	4	4	2
1	151198591	151249527	50937	+	PIP5K1A-202	REF	ensembl_havana	FALSE	0	0	0	0	1	0	0	0
1	151242184	151249522	7339	+	PIP5K1A-217	REF	havana	FALSE	0	0	1	0	0	0	1	0
1	151254758	151267458	12701	+	PSMD4-201	REF	ensembl_havana	FALSE	4	1	11	1	8	14	3	9
1	151254759	151267459	12701	+	PSMD4-202	REF	havana	FALSE	63	55	103	65	122	148	67	74
1	151254765	151267458	12694	+	PSMD4-SL1	ES	STEINMETZLAB	FALSE	1	3	7	2	4	7	5	2
1	151254766	151263646	8881	+	PSMD4-207	REF	havana	FALSE	0	0	0	0	0	0	1	0
1	151281541	151288409	6869	+	ZNF687-205	REF	havana	FALSE	0	1	1	1	0	3	0	3
1	151286482	151289183	2702	+	ZNF687-207	REF	havana	FALSE	0	0	1	0	0	0	0	2
1	151347008	151347884	877	+	AL391069.3-201	REF	havana	FALSE	2	3	1	3	1	0	3	4
1	151399566	151400792	1227	+	PSMB4-207	REF	havana	FALSE	0	0	0	1	0	2	2	0
1	151399566	151401205	1640	+	PSMB4-206	REF	havana	FALSE	0	0	1	1	2	0	3	0
1	151399568	151401934	2367	+	PSMB4-201	REF	ensembl_havana	FALSE	76	71	81	72	180	172	88	78
1	151399570	151400672	1103	+	PSMB4-204	REF	havana	FALSE	0	0	0	0	0	2	0	0
1	151401242	151401930	689	+	PSMB4-202	REF	havana	FALSE	0	0	1	0	0	3	1	0
1	151535055	151538689	3635	+	CGN-206	REF	havana	FALSE	0	0	0	0	0	1	0	0
1	151540312	151583576	43265	+	TUFT1-202	REF	ensembl_havana	FALSE	7	4	4	2	9	5	4	3
1	151639072	151694711	55640	+	SNX27-201	REF	havana	FALSE	0	0	0	0	1	0	1	0
1	151763020	151771320	8301	+	OAZ3-SL2	NC	STEINMETZLAB	FALSE	0	0	2	0	0	2	0	0
1	151763054	151771328	8275	+	OAZ3-SL1	NC	STEINMETZLAB	FALSE	0	0	2	2	1	0	0	2
1	151790862	151794393	3532	+	TDRKH-AS1-201	REF	havana	FALSE	0	0	4	0	0	2	0	0
1	153634078	153646302	12225	+	CHTOP-207	REF	ensembl	FALSE	0	2	0	0	0	1	2	0
1	153634080	153645578	11499	+	CHTOP-SL1	ASS	STEINMETZLAB	FALSE	5	8	8	7	11	16	12	10
1	153634081	153645824	11744	+	CHTOP-203	REF	ensembl	FALSE	43	62	63	43	98	126	67	55
1	153634083	153646295	12213	+	CHTOP-206	REF	havana	FALSE	1	0	1	1	1	0	0	0
1	153634085	153646295	12211	+	CHTOP-204	REF	havana	FALSE	0	3	2	0	1	3	4	2
1	153637529	153645481	7953	+	CHTOP-202	REF	havana	FALSE	4	5	2	3	8	9	2	1
1	153658713	153661823	3111	+	SNAPIN-201	REF	ensembl_havana	FALSE	48	69	63	56	85	93	43	47
1	153658717	153661821	3105	+	SNAPIN-204	REF	havana	FALSE	2	1	3	0	2	3	2	1
1	153658718	153661826	3109	+	SNAPIN-202	REF	havana	FALSE	6	4	7	4	5	12	7	7
1	153658959	153661824	2866	+	SNAPIN-203	REF	havana	FALSE	1	3	3	1	5	2	0	0
1	153728077	153774079	46003	+	INTS3-201	REF	ensembl_havana	FALSE	3	2	0	1	1	1	1	0
1	153767738	153774079	6342	+	INTS3-203	REF	havana	FALSE	0	0	0	0	1	1	0	0
1	153967515	153974356	6842	+	CREB3L4-SL2	NC	STEINMETZLAB	FALSE	0	0	0	1	0	0	1	2
1	153967892	153974359	6468	+	CREB3L4-201	REF	ensembl_havana	FALSE	0	0	2	1	1	2	0	3
1	153967902	153974356	6455	+	CREB3L4-205	REF	havana	FALSE	1	0	2	0	1	4	0	1
1	153967907	153974358	6452	+	CREB3L4-SL1	NC	STEINMETZLAB	FALSE	0	0	0	1	3	3	1	0
1	153968237	153974356	6120	+	CREB3L4-202	REF	havana	FALSE	0	0	0	0	2	0	0	0
1	153990765	153992145	1381	+	RPS27-201	REF	ensembl_havana	FALSE	218	351	482	380	964	917	392	355
1	153990766	153992145	1380	+	RPS27-203	REF	havana	FALSE	1	4	3	6	2	10	1	0
1	153990766	153992145	1380	+	RPS27-204	REF	havana	FALSE	10	17	18	14	22	15	5	18
1	154220929	154263502	42574	+	UBAP2L-220	REF	ensembl	FALSE	0	0	1	0	0	0	0	0
1	154259739	154263496	3758	+	UBAP2L-214	REF	havana	FALSE	0	1	1	0	2	0	0	0
1	154266086	154270853	4768	+	UBAP2L-216	REF	havana	FALSE	0	0	0	0	0	0	0	1
1	154272590	154275872	3283	+	HAX1-211	REF	havana	FALSE	0	0	0	0	0	1	0	0
1	154272629	154275084	2456	+	HAX1-207	REF	havana	FALSE	0	0	0	0	0	0	1	0
1	154272633	154275872	3240	+	HAX1-210	REF	havana	FALSE	1	0	3	0	2	1	0	0
1	154272635	154275872	3238	+	HAX1-208	REF	havana	FALSE	1	0	0	1	3	3	0	1
1	154272640	154275872	3233	+	HAX1-204	REF	havana	FALSE	2	1	3	2	2	1	1	1
1	154272641	154275872	3232	+	HAX1-201	REF	ensembl_havana	FALSE	52	78	81	65	129	129	63	68
1	154321116	154325313	4198	+	AQP10-201	REF	ensembl_havana	FALSE	1	0	1	0	2	1	0	2
1	154321117	154325323	4207	+	AQP10-203	REF	havana	FALSE	4	0	0	0	0	0	1	0
1	154974684	154979245	4562	+	CKS1B-201	REF	ensembl_havana	FALSE	70	118	124	85	180	189	119	80
1	154974692	154978114	3423	+	CKS1B-202	REF	havana	FALSE	0	0	0	1	0	0	1	0
1	154974694	154979241	4548	+	CKS1B-203	REF	ensembl_havana	FALSE	1	6	5	4	1	3	7	1
1	154978021	154979246	1226	+	CKS1B-204	REF	havana	FALSE	3	2	5	2	1	3	1	2
1	154983354	154993108	9755	+	FLAD1-203	REF	havana	FALSE	4	3	7	8	10	15	10	4
1	154983357	154993107	9751	+	FLAD1-SL1	NC	STEINMETZLAB	FALSE	1	0	1	0	0	2	0	1
1	154983358	154988242	4885	+	FLAD1-205	REF	havana	FALSE	2	1	4	0	1	3	0	0
1	154983838	154993109	9272	+	FLAD1-201	REF	ensembl_havana	FALSE	0	2	3	3	2	1	1	2
1	154983839	154993104	9266	+	FLAD1-SL2	ES	STEINMETZLAB	FALSE	0	0	1	0	2	0	0	0
1	155051270	155062773	11504	+	ADAM15-203	REF	ensembl_havana	FALSE	0	0	0	0	0	2	0	0
1	155051306	155062772	11467	+	ADAM15-201	REF	havana	FALSE	1	1	6	2	4	5	2	1
1	155063742	155069544	5803	+	EFNA4-SL1	NE	STEINMETZLAB	FALSE	2	2	3	1	4	2	2	2
1	155063750	155069549	5800	+	EFNA4-202	REF	ensembl_havana	FALSE	9	7	13	5	11	22	8	12
1	155063762	155069549	5788	+	EFNA4-203	REF	havana	FALSE	0	0	1	0	0	0	0	0
1	155127889	155134852	6964	+	EFNA1-201	REF	ensembl_havana	FALSE	3	9	23	13	20	23	12	15
1	155127895	155134852	6958	+	EFNA1-202	REF	ensembl_havana	FALSE	31	51	129	69	141	188	129	95
1	155127896	155134852	6957	+	EFNA1-203	REF	havana	FALSE	0	1	0	0	3	0	0	0
1	155129032	155134850	5819	+	EFNA1-204	REF	havana	FALSE	0	0	0	0	0	1	0	0
1	155130209	155134852	4644	+	EFNA1-SL2	ASS	STEINMETZLAB	FALSE	1	0	1	3	3	10	4	2
1	155130551	155134852	4302	+	EFNA1-SL1	ASS	STEINMETZLAB	FALSE	1	1	4	1	2	11	6	4
1	155131550	155134851	3302	+	EFNA1-205	REF	havana	FALSE	0	1	3	0	3	1	3	2
1	155135838	155138763	2926	+	SLC50A1-211	REF	havana	FALSE	2	0	0	0	1	0	0	0
1	155135838	155138848	3011	+	SLC50A1-201	REF	ensembl_havana	FALSE	1	0	0	0	0	1	0	0
1	155135851	155138847	2997	+	SLC50A1-214	REF	ensembl	FALSE	0	0	1	1	0	0	0	0
1	155135860	155138848	2989	+	SLC50A1-210	REF	ensembl_havana	FALSE	0	0	0	0	0	1	1	0
1	155135868	155138848	2981	+	SLC50A1-204	REF	ensembl_havana	FALSE	0	0	0	1	0	2	1	0
1	155135868	155138848	2981	+	SLC50A1-203	REF	havana	FALSE	8	15	20	9	5	19	14	8
1	155135872	155138848	2977	+	SLC50A1-202	REF	ensembl_havana	FALSE	3	7	8	1	6	7	2	5
1	155136293	155138847	2555	+	SLC50A1-208	REF	havana	FALSE	1	1	1	0	1	1	0	1
1	155209240	155213819	4580	+	MTX1-201	REF	ensembl_havana	FALSE	1	0	0	1	1	0	0	0
1	155209245	155213820	4576	+	MTX1-202;MTX1-207	REF	ensembl_havana;havana	FALSE	11	8	17	8	17	16	7	1
1	155209247	155213822	4576	+	MTX1-204	REF	havana	FALSE	2	0	0	0	0	0	0	1
1	155308914	155320663	11750	+	FDPS-203	REF	ensembl_havana	FALSE	29	24	49	34	45	57	27	35
1	155308925	155320663	11739	+	FDPS-206	REF	havana	FALSE	42	45	78	45	91	117	74	61
1	155308942	155318193	9252	+	FDPS-219	REF	havana	FALSE	0	1	0	0	1	0	0	0
1	155308944	155312980	4037	+	FDPS-212	REF	havana	FALSE	0	1	0	0	1	0	1	0
1	155308944	155320663	11720	+	FDPS-202	REF	ensembl_havana	FALSE	3	2	1	4	6	6	6	5
1	155308945	155320656	11712	+	FDPS-220	REF	ensembl	FALSE	0	0	0	1	0	0	0	0
1	155308949	155318251	9303	+	FDPS-204	REF	havana	FALSE	0	0	0	0	0	0	0	1
1	155308949	155320663	11715	+	FDPS-221	REF	havana	FALSE	10	17	35	19	30	58	23	25
1	155308950	155320663	11714	+	FDPS-SL1	ES	STEINMETZLAB	FALSE	8	15	10	9	21	14	16	13
1	155308952	155320662	11711	+	FDPS-201	REF	havana	FALSE	3	2	4	0	8	5	5	3
1	155308955	155318266	9312	+	FDPS-213	REF	havana	FALSE	0	0	1	0	0	0	0	0
1	155318826	155320660	1835	+	FDPS-215	REF	havana	FALSE	0	0	0	1	3	0	0	0
1	155319826	155320659	834	+	FDPS-214	REF	havana	FALSE	3	2	2	0	4	1	0	0
1	155323492	155330940	7449	+	RUSC1-SL1	NC	STEINMETZLAB	FALSE	3	0	0	0	0	1	1	2
1	155324447	155331114	6668	+	RUSC1-202	REF	ensembl_havana	FALSE	0	2	1	0	0	0	1	0
1	155324524	155331106	6583	+	RUSC1-209	REF	havana	FALSE	0	0	0	1	0	3	0	0
1	155324525	155331088	6564	+	RUSC1-203	REF	havana	FALSE	0	4	1	0	2	1	1	2
1	155324532	155331111	6580	+	RUSC1-214	REF	ensembl_havana	FALSE	1	0	1	1	2	2	0	3
1	155324843	155331100	6258	+	RUSC1-201	REF	havana	FALSE	0	2	2	0	0	1	1	1
1	155610209	155614450	4242	+	MSTO1-SL1	NC	STEINMETZLAB	FALSE	1	0	0	0	2	1	0	0
1	155610223	155614450	4228	+	MSTO1-207	REF	havana	FALSE	0	0	0	0	0	1	0	0
1	155610224	155614328	4105	+	MSTO1-SL2	NC	STEINMETZLAB	FALSE	0	0	0	0	1	1	0	1
1	155610230	155614930	4701	+	MSTO1-201	REF	ensembl_havana	FALSE	8	1	9	3	11	13	3	8
1	155687984	155738522	50539	+	DAP3-214	REF	havana	FALSE	0	0	0	0	1	0	0	0
1	155689090	155738525	49436	+	DAP3-225	REF	ensembl	FALSE	0	2	3	4	5	5	1	4
1	155689091	155738525	49435	+	DAP3-SL1	NC	STEINMETZLAB	FALSE	1	0	0	0	5	2	1	2
1	155689091	155738526	49436	+	DAP3-202	REF	havana	FALSE	17	26	29	29	60	57	34	36
1	155689092	155738525	49434	+	DAP3-203	REF	ensembl_havana	FALSE	0	2	0	0	2	5	2	3
1	155689093	155738526	49434	+	DAP3-201	REF	ensembl_havana	FALSE	8	6	27	11	28	26	11	7
1	155689095	155722252	33158	+	DAP3-209	REF	havana	FALSE	1	0	1	1	0	0	0	0
1	155727685	155729366	1682	+	DAP3-210	REF	havana	FALSE	0	0	0	0	0	1	0	0
1	155736978	155738527	1550	+	DAP3-216	REF	havana	FALSE	0	0	0	2	0	1	1	0
1	155745822	155750314	4493	+	MSTO2P-201	REF	havana	FALSE	0	0	0	2	0	0	0	0
1	155859562	155882324	22763	+	SYT11-201	REF	ensembl_havana	FALSE	2	1	1	2	3	3	0	2
1	156054820	156056092	1273	+	LAMTOR2-206	REF	havana	FALSE	0	0	0	0	1	1	1	0
1	156054834	156058503	3670	+	LAMTOR2-203	REF	ensembl_havana	FALSE	55	80	71	70	116	127	78	62
1	156054835	156058502	3668	+	LAMTOR2-202	REF	ensembl_havana	FALSE	7	5	5	5	7	5	11	3
1	156055263	156058504	3242	+	LAMTOR2-205	REF	havana	FALSE	2	1	3	3	4	3	0	1
1	156055334	156058490	3157	+	LAMTOR2-204	REF	havana	FALSE	0	0	1	0	1	0	0	0
1	156114716	156139302	24587	+	LMNA-201	REF	ensembl	FALSE	0	0	5	4	0	0	0	0
1	156114716	156139302	24587	+	LMNA-206	REF	ensembl_havana	FALSE	27	34	32	36	43	39	18	18
1	156135941	156137865	1925	+	LMNA-217	REF	havana	FALSE	2	2	0	2	0	1	0	0
1	156137691	156139297	1607	+	LMNA-221	REF	havana	FALSE	0	0	0	1	1	0	0	0
1	156194116	156212793	18678	+	SLC25A44-SL1	ASS	STEINMETZLAB	FALSE	2	0	1	1	0	6	2	2
1	156194117	156212793	18677	+	SLC25A44-201	REF	havana	FALSE	35	34	35	35	33	40	39	27
1	156194117	156212796	18680	+	SLC25A44-202	REF	ensembl	FALSE	0	0	0	1	0	0	0	0
1	156200172	156211642	11471	+	SLC25A44-203	REF	havana	FALSE	0	0	0	0	1	0	0	0
1	156200199	156212793	12595	+	SLC25A44-204	REF	havana	FALSE	0	0	3	2	2	3	4	2
1	156213007	156240035	27029	+	PMF1-205	REF	havana	FALSE	0	0	1	0	0	0	2	0
1	156213007	156243313	30307	+	PMF1-BGLAP-203	REF	ensembl_havana	FALSE	6	5	10	10	10	9	7	8
1	156213008	156240036	27029	+	PMF1-202	REF	ensembl_havana	FALSE	57	94	106	86	155	148	75	52
1	156213009	156240037	27029	+	PMF1-201	REF	ensembl_havana	FALSE	1	0	1	0	4	3	0	1
1	156213014	156240034	27021	+	PMF1-203	REF	havana	FALSE	0	1	0	0	0	2	1	1
1	156282986	156292441	9456	+	TMEM79-201	REF	havana	FALSE	1	0	1	1	4	2	1	2
1	156591776	156592666	891	+	NAXE-204	REF	havana	FALSE	31	41	79	62	37	140	54	34
1	156591784	156594208	2425	+	NAXE-201	REF	havana	FALSE	0	2	3	1	1	2	2	0
1	156591787	156594134	2348	+	NAXE-203	REF	ensembl_havana	FALSE	47	47	64	48	101	101	74	52
1	156593434	156594136	703	+	NAXE-205	REF	havana	FALSE	0	1	0	0	1	2	2	2
1	156728820	156736926	8107	+	RRNAD1-201	REF	ensembl_havana	FALSE	0	0	1	2	0	0	0	0
1	156767520	156800810	33291	+	PRCC-SL1	NC	STEINMETZLAB	FALSE	0	0	0	1	1	1	0	1
1	156767543	156800812	33270	+	PRCC-201	REF	ensembl_havana	FALSE	5	3	11	4	21	9	6	8
1	158999999	159020500	20502	+	IFI16-SL1	NC	STEINMETZLAB	FALSE	0	0	0	1	0	2	0	0
1	159000026	159014872	14847	+	IFI16-213	REF	havana	FALSE	0	0	0	0	0	0	0	1
1	159009909	159055144	45236	+	IFI16-205	REF	havana	FALSE	2	1	0	3	0	0	0	0
1	159780971	159782535	1565	+	DUSP23-202	REF	ensembl_havana	FALSE	0	0	2	0	2	1	0	0
1	159781095	159782532	1438	+	DUSP23-201	REF	ensembl_havana	FALSE	6	3	1	2	3	1	0	0
1	160115760	160142806	27047	+	ATP1A2-201	REF	ensembl_havana	FALSE	1	2	2	6	0	5	2	3
1	160190311	160201883	11573	+	CASQ1-201	REF	ensembl_havana	FALSE	4	7	5	10	3	4	3	1
1	160205402	160215365	9964	+	PEA15-203	REF	havana	FALSE	2	0	0	0	1	1	1	0
1	160205405	160215368	9964	+	PEA15-201	REF	ensembl_havana	FALSE	22	7	14	9	63	14	13	18
1	160343386	160358946	15561	+	NCSTN-201	REF	ensembl_havana	FALSE	30	34	55	44	67	64	48	43
1	160357072	160358946	1875	+	NCSTN-212	REF	havana	FALSE	2	0	1	2	6	0	1	0
1	161098338	161100339	2002	+	KLHDC9-204	REF	havana	FALSE	0	0	0	0	0	1	0	0
1	161098364	161100343	1980	+	KLHDC9-207	REF	havana	FALSE	1	0	6	1	3	7	6	3
1	161098364	161100344	1981	+	KLHDC9-205	REF	havana	FALSE	0	0	0	0	1	1	0	0
1	161098368	161100343	1976	+	KLHDC9-SL2	IR	STEINMETZLAB	FALSE	0	2	1	0	1	2	1	0
1	161098383	161100344	1962	+	KLHDC9-SL3	IR	STEINMETZLAB	FALSE	0	0	1	0	0	1	0	1
1	161098395	161100344	1950	+	KLHDC9-SL1	NC	STEINMETZLAB	FALSE	0	0	1	2	3	0	0	1
1	161098664	161100342	1679	+	KLHDC9-201	REF	havana	FALSE	2	2	3	2	2	6	7	1
1	161099663	161100338	676	+	KLHDC9-206	REF	havana	FALSE	0	0	1	0	0	0	0	0
1	161118107	161125438	7332	+	NIT1-202	REF	ensembl_havana	FALSE	1	3	1	0	2	2	0	2
1	161118109	161121064	2956	+	NIT1-203	REF	havana	FALSE	11	20	34	30	29	27	24	12
1	161118114	161121061	2948	+	NIT1-204	REF	ensembl	FALSE	2	0	3	1	3	4	1	2
1	161118368	161121068	2701	+	NIT1-216	REF	havana	FALSE	0	2	2	1	0	1	1	0
1	161153987	161158854	4868	+	UFC1-201	REF	ensembl_havana	FALSE	58	64	92	65	108	136	62	57
1	161153988	161158854	4867	+	UFC1-206	REF	havana	FALSE	3	3	4	2	4	5	2	0
1	161153993	161158854	4862	+	UFC1-202	REF	havana	FALSE	0	1	0	0	1	0	0	0
1	161153996	161158487	4492	+	UFC1-204	REF	havana	FALSE	0	0	2	0	2	1	1	1
1	161159516	161165654	6139	+	USP21-203	REF	ensembl	FALSE	0	0	2	0	1	1	0	0
1	161159520	161165716	6197	+	USP21-201	REF	ensembl_havana	FALSE	0	0	0	0	4	0	1	2
1	161166439	161171216	4778	+	PPOX-201	REF	havana	FALSE	0	0	0	1	0	0	0	0
1	161166457	161171216	4760	+	PPOX-202	REF	ensembl_havana	FALSE	0	2	2	2	4	8	3	5
1	161166472	161171216	4745	+	PPOX-219	REF	havana	FALSE	0	2	2	1	3	0	0	1
1	161166624	161168481	1858	+	PPOX-209	REF	havana	FALSE	0	0	0	0	0	0	0	1
1	161169926	161171216	1291	+	PPOX-218	REF	havana	FALSE	0	0	0	0	0	0	1	0
1	161170327	161171211	885	+	PPOX-206	REF	havana	FALSE	0	0	0	0	0	1	1	0
1	161202368	161209582	7215	+	NDUFS2-215	REF	havana	FALSE	1	1	1	2	0	0	2	3
1	161202372	161204124	1753	+	NDUFS2-207	REF	havana	FALSE	0	0	2	1	4	3	0	2
1	161202372	161214388	12017	+	NDUFS2-202	REF	ensembl	FALSE	2	0	2	2	2	3	4	2
1	161202391	161210170	7780	+	NDUFS2-208	REF	havana	FALSE	0	1	1	0	1	0	1	0
1	161205774	161211490	5717	+	NDUFS2-206	REF	havana	FALSE	0	0	0	0	0	0	1	0
1	161226064	161230584	4521	+	TOMM40L-SL1	NC	STEINMETZLAB	FALSE	1	1	1	4	0	2	1	0
1	161226069	161230594	4526	+	TOMM40L-202	REF	ensembl_havana	FALSE	2	0	0	0	3	3	1	2
1	161226421	161230591	4171	+	TOMM40L-201	REF	havana	FALSE	0	0	0	1	1	1	0	1
1	161228780	161230113	1334	+	TOMM40L-207	REF	havana	FALSE	0	0	0	1	1	0	0	0
1	161258747	161284541	25795	+	PCP4L1-201	REF	ensembl_havana	FALSE	18	4	9	9	0	4	2	2
1	161314386	161363192	48807	+	SDHC-208	REF	havana	FALSE	0	0	1	0	1	1	1	0
1	161314387	161363191	48805	+	SDHC-204	REF	ensembl_havana	FALSE	3	7	6	6	4	8	7	5
1	161314389	161363191	48803	+	SDHC-201	REF	ensembl_havana	FALSE	3	4	5	7	4	10	5	3
1	161314389	161363191	48803	+	SDHC-202	REF	ensembl_havana	FALSE	42	57	98	65	97	153	72	74
1	161314391	161363190	48800	+	SDHC-203	REF	ensembl_havana	FALSE	3	4	0	1	3	4	3	3
1	161323607	161362484	38878	+	SDHC-206	REF	havana	FALSE	0	0	0	0	0	0	1	0
1	161511490	161519488	7999	+	FCGR2A-SL1	ASS	STEINMETZLAB	FALSE	1	1	4	0	4	7	0	1
1	161749805	161757159	7355	+	DUSP12-201	REF	ensembl_havana	FALSE	6	10	15	13	26	24	18	11
1	161749806	161753714	3909	+	DUSP12-203	REF	havana	FALSE	4	2	0	3	2	6	4	2
1	161766327	161959506	193180	+	ATF6-201	REF	ensembl_havana	FALSE	14	14	22	19	21	41	11	14
1	162363977	162368432	4456	+	NOS1AP-205	REF	havana	FALSE	0	0	2	0	0	0	0	1
1	162382022	162385402	3381	+	C1orf226-203	REF	ensembl_havana	FALSE	1	1	0	0	1	0	0	0
1	162497837	162524051	26215	+	UHMK1-202	REF	ensembl_havana	FALSE	6	14	18	14	9	25	12	10
1	162561672	162599831	38160	+	UAP1-201	REF	ensembl	FALSE	1	3	5	4	8	6	3	3
1	162561729	162599830	38102	+	UAP1-204	REF	ensembl_havana	FALSE	2	1	1	0	1	3	1	0
1	162566049	162600094	34046	+	UAP1-203	REF	havana	FALSE	1	0	0	2	0	0	0	1
1	162630889	162754785	123897	+	DDR2-205	REF	havana	FALSE	0	0	0	1	2	0	0	0
1	162632465	162780482	148018	+	DDR2-201	REF	ensembl_havana	FALSE	3	3	3	0	1	0	0	1
1	162790742	162793003	2262	+	HSD17B7-203	REF	havana	FALSE	0	0	0	0	0	2	0	0
1	162790742	162812815	22074	+	HSD17B7-201	REF	ensembl_havana	FALSE	9	10	10	11	18	30	18	11
1	162790743	162812814	22072	+	HSD17B7-SL1	NE	STEINMETZLAB	FALSE	0	0	0	1	0	2	0	0
1	162790772	162798555	7784	+	HSD17B7-202	REF	havana	FALSE	0	1	1	0	1	1	0	0
1	163069367	163076581	7215	+	RGS4-203	REF	havana	FALSE	31	6	15	6	22	35	20	20
1	163321978	163355757	33780	+	NUF2-202	REF	havana	FALSE	0	3	1	2	4	3	2	0
1	163322002	163355753	33752	+	NUF2-SL2	NC	STEINMETZLAB	FALSE	0	1	0	0	1	1	2	0
1	163322003	163328977	6975	+	NUF2-205	REF	havana	FALSE	1	0	0	4	2	3	3	3
1	163322007	163355757	33751	+	NUF2-201	REF	ensembl_havana	FALSE	1	6	10	6	14	13	7	4
1	163322011	163355759	33749	+	NUF2-SL1	IR	STEINMETZLAB	FALSE	1	2	0	1	3	4	0	1
1	163322020	163355750	33731	+	NUF2-SL3	NC	STEINMETZLAB	FALSE	0	0	0	0	1	0	0	2
1	164792602	164849418	56817	+	PBX1-221	REF	ensembl	FALSE	0	0	1	1	1	0	0	0
1	164792655	164847072	54418	+	PBX1-212	REF	ensembl	FALSE	0	1	2	0	0	2	1	0
1	164820078	164850176	30099	+	PBX1-204	REF	havana	FALSE	1	0	3	5	1	0	0	0
1	165544248	165563953	19706	+	LRRC52-201	REF	ensembl_havana	FALSE	0	0	2	1	2	0	1	0
1	165631245	165655615	24371	+	MGST3-205	REF	ensembl_havana	FALSE	500	573	702	531	910	962	558	438
1	165631247	165655614	24368	+	MGST3-212	REF	havana	FALSE	4	6	2	4	8	4	6	4
1	165631248	165655615	24368	+	MGST3-203	REF	havana	FALSE	4	1	2	7	12	5	4	8
1	165631252	165651886	20635	+	MGST3-210	REF	havana	FALSE	0	2	3	2	4	4	3	3
1	165631259	165651891	20633	+	MGST3-207	REF	havana	FALSE	6	2	3	3	1	7	13	6
1	165631432	165655618	24187	+	MGST3-201	REF	havana	FALSE	0	0	1	1	0	0	0	0
1	165632230	165655608	23379	+	MGST3-214	REF	ensembl	FALSE	3	0	2	0	0	2	1	0
1	165654298	165655612	1315	+	MGST3-211	REF	havana	FALSE	0	2	5	0	5	3	4	4
1	165827786	165908105	80320	+	UCK2-201	REF	ensembl_havana	FALSE	0	1	4	0	3	1	2	0
1	165896197	165908098	11902	+	UCK2-206	REF	havana	FALSE	0	0	1	0	1	0	0	0
1	165902618	165911614	8997	+	UCK2-208	REF	havana	FALSE	0	0	0	1	3	1	1	2
1	166839510	166851256	11747	+	POGK-SL1	ASS	STEINMETZLAB	FALSE	2	1	1	1	1	0	0	1
1	166839510	166853097	13588	+	POGK-202	REF	ensembl_havana	FALSE	2	3	5	3	10	9	9	8
1	166839517	166854456	14940	+	POGK-SL2	ASS	STEINMETZLAB	FALSE	0	0	1	1	0	1	1	0
1	166839699	166849282	9584	+	POGK-203	REF	havana	FALSE	0	0	0	0	1	0	0	0
1	167094077	167129124	35048	+	DUSP27-SL1	ES	STEINMETZLAB	FALSE	3	6	6	6	3	8	1	3
1	167094080	167129124	35045	+	DUSP27-202	REF	havana	FALSE	54	81	63	95	49	87	75	34
1	167094840	167129127	34288	+	DUSP27-203	REF	ensembl	FALSE	0	1	1	1	0	1	2	1
1	167220890	167416006	195117	+	POU2F1-201;POU2F1-212	REF	havana;havana	FALSE	0	1	1	0	1	1	1	0
1	167220891	167416078	195188	+	POU2F1-204	REF	ensembl_havana	FALSE	0	3	9	7	5	6	3	5
1	167630265	167706238	75974	+	RCSD1-202	REF	ensembl_havana	FALSE	16	20	30	25	52	80	46	50
1	167630268	167706234	75967	+	RCSD1-206	REF	ensembl	FALSE	0	0	0	0	0	1	0	0
1	167721982	167790820	68839	+	MPZL1-209	REF	ensembl_havana	FALSE	5	2	3	3	4	1	2	2
1	167721984	167790821	68838	+	MPZL1-203	REF	ensembl_havana	FALSE	1	1	1	1	1	3	1	0
1	167721985	167765920	43936	+	MPZL1-206	REF	havana	FALSE	2	0	0	1	1	0	1	3
1	167721990	167773892	51903	+	MPZL1-207	REF	havana	FALSE	1	4	2	5	1	3	5	3
1	167721993	167790817	68825	+	MPZL1-201	REF	ensembl_havana	FALSE	36	12	9	34	13	23	9	12
1	167765668	167789405	23738	+	MPZL1-208	REF	havana	FALSE	0	0	0	0	0	2	1	0
1	167774614	167790476	15863	+	MPZL1-204	REF	havana	FALSE	1	1	1	0	0	0	2	1
1	167936585	168075830	139246	+	DCAF6-SL2	ASS	STEINMETZLAB	FALSE	0	0	3	0	0	0	0	0
1	167936696	168075830	139135	+	DCAF6-SL1	NC	STEINMETZLAB	FALSE	1	0	1	0	5	2	0	2
1	167936712	168075830	139119	+	DCAF6-203	REF	ensembl_havana	FALSE	0	1	1	0	8	4	4	2
1	167936717	168075829	139113	+	DCAF6-201	REF	ensembl_havana	FALSE	1	3	1	0	2	2	1	5
1	168040974	168075830	34857	+	DCAF6-211	REF	havana	FALSE	0	0	2	0	0	0	4	0
1	168178974	168200202	21229	+	TIPRL-202	REF	ensembl_havana	FALSE	29	19	45	40	52	50	38	27
1	168178996	168200205	21210	+	TIPRL-SL1	ASS	STEINMETZLAB	FALSE	0	1	2	2	0	2	3	0
1	168226008	168242778	16771	+	SFT2D2-201	REF	ensembl_havana	FALSE	14	4	9	10	2	3	6	1
1	168226017	168253017	27001	+	SFT2D2-SL1	ASS	STEINMETZLAB	FALSE	0	0	0	2	0	2	1	1
1	169106695	169131759	25065	+	ATP1B1-201	REF	ensembl_havana	FALSE	68	105	182	100	241	227	157	132
1	169368205	169388299	20095	+	BLZF1-203	REF	havana	FALSE	20	8	20	21	15	27	6	9
1	169368205	169396228	28024	+	BLZF1-201	REF	ensembl_havana	FALSE	0	0	0	0	0	2	0	0
1	169368206	169388301	20096	+	BLZF1-SL1	ES	STEINMETZLAB	FALSE	3	1	4	4	4	5	3	0
1	169368216	169377402	9187	+	BLZF1-202	REF	havana	FALSE	0	0	0	1	2	2	0	2
1	169368219	169381222	13004	+	BLZF1-205	REF	havana	FALSE	1	1	2	1	3	4	1	2
1	170146044	170168118	22075	+	METTL11B-SL1	ASS	STEINMETZLAB	FALSE	0	0	1	3	1	0	0	0
1	170532164	170553635	21472	+	GORAB-SL1	MN	STEINMETZLAB	FALSE	0	0	2	0	0	2	0	2
1	170532167	170545783	13617	+	GORAB-201	REF	havana	FALSE	0	0	0	0	0	0	1	0
1	170532169	170553440	21272	+	GORAB-205	REF	havana	FALSE	0	3	0	2	1	1	0	1
1	170532173	170553441	21269	+	GORAB-202	REF	ensembl_havana	FALSE	13	11	17	21	12	20	11	13
1	170539364	170553441	14078	+	GORAB-206	REF	havana	FALSE	1	0	2	0	0	2	1	3
1	170544781	170553442	8662	+	GORAB-204	REF	havana	FALSE	0	0	0	1	0	0	0	0
1	170664211	170736493	72283	+	PRRX1-201	REF	ensembl_havana	FALSE	4	5	3	3	0	1	1	0
1	170664226	170728891	64666	+	PRRX1-207	REF	havana	FALSE	4	6	2	5	5	3	4	7
1	170664242	170736488	72247	+	PRRX1-202	REF	ensembl_havana	FALSE	1	0	5	1	1	2	0	3
1	170730194	170736500	6307	+	PRRX1-204	REF	havana	FALSE	0	0	0	2	0	0	0	0
1	171314196	171342081	27886	+	FMO4-SL1	ES	STEINMETZLAB	FALSE	0	0	1	0	0	1	0	2
1	171485538	171515796	30259	+	PRRC2C-206	REF	havana	FALSE	4	2	10	3	5	14	5	7
1	171485546	171532761	47216	+	PRRC2C-208	REF	havana	FALSE	6	4	9	7	8	16	12	4
1	171781677	171796931	15255	+	METTL13-203	REF	havana	FALSE	0	0	2	0	0	0	0	0
1	171781695	171796949	15255	+	METTL13-SL1	NC	STEINMETZLAB	FALSE	1	1	2	1	0	0	3	3
1	171781701	171796957	15257	+	METTL13-201	REF	ensembl_havana	FALSE	4	10	11	7	10	12	5	10
1	171781718	171797714	15997	+	METTL13-202	REF	havana	FALSE	0	1	0	0	0	2	0	0
1	171783846	171797712	13867	+	METTL13-SL2	NC	STEINMETZLAB	FALSE	0	0	0	0	0	1	2	0
1	172452910	172468824	15915	+	C1orf105-SL1	ES	STEINMETZLAB	FALSE	18	15	45	16	57	49	40	23
1	172452910	172468824	15915	+	C1orf105-201	REF	havana	FALSE	52	42	103	43	134	143	96	90
1	172533150	172554714	21565	+	SUCO-205	REF	havana	FALSE	1	2	2	4	2	4	0	3
1	172533268	172611829	78562	+	SUCO-201	REF	ensembl_havana	FALSE	1	0	0	1	1	2	0	2
1	172569040	172570383	1344	+	SUCO-206	REF	havana	FALSE	0	0	0	0	1	0	0	0
1	172608748	172611828	3081	+	SUCO-208	REF	havana	FALSE	0	0	2	0	0	2	0	1
1	173477346	173483942	6597	+	PRDX6-202	REF	havana	FALSE	0	1	3	0	4	3	3	4
1	173477346	173488795	11450	+	PRDX6-201	REF	ensembl_havana	FALSE	201	285	388	252	408	551	326	229
1	173481374	173488801	7428	+	PRDX6-203	REF	havana	FALSE	3	3	6	4	11	7	4	3
1	173637718	173785745	148028	+	KLHL20-SL1	NE	STEINMETZLAB	FALSE	4	5	10	19	11	2	9	7
1	173637721	173785746	148026	+	KLHL20-SL2	ASS	STEINMETZLAB	FALSE	5	3	3	5	1	5	1	0
1	173714978	173785746	70769	+	KLHL20-201	REF	ensembl_havana	FALSE	1	3	10	6	8	5	2	3
1	173715452	173785745	70294	+	KLHL20-SL3	NC	STEINMETZLAB	FALSE	1	0	0	0	0	4	0	0
1	173782174	173786214	4041	+	KLHL20-204	REF	havana	FALSE	0	1	0	1	1	0	1	0
1	173824673	173858358	33686	+	DARS2-SL2	NC	STEINMETZLAB	FALSE	0	0	1	0	2	0	0	1
1	173824678	173858414	33737	+	DARS2-201	REF	ensembl_havana	FALSE	2	7	5	4	16	16	12	8
1	173824680	173852011	27332	+	DARS2-SL1	NC	STEINMETZLAB	FALSE	0	1	2	0	3	5	0	0
1	173868370	173887261	18892	+	ZBTB37-204	REF	ensembl	FALSE	0	0	0	1	3	1	0	0
1	173868958	173886633	17676	+	ZBTB37-201	REF	ensembl_havana	FALSE	0	1	0	0	1	1	0	0
1	174999464	175010367	10904	+	CACYBP-209	REF	ensembl_havana	FALSE	3	2	5	3	4	1	2	3
1	174999951	175006810	6860	+	CACYBP-203	REF	havana	FALSE	1	0	0	0	2	0	0	1
1	175000013	175004790	4778	+	CACYBP-208	REF	havana	FALSE	0	1	1	0	2	1	0	0
1	175000025	175010398	10374	+	CACYBP-201	REF	ensembl_havana	FALSE	83	113	171	114	241	297	164	129
1	175000038	175008689	8652	+	CACYBP-207	REF	havana	FALSE	1	0	3	2	0	5	0	0
1	175000291	175010547	10257	+	CACYBP-202	REF	havana	FALSE	0	0	2	1	0	0	0	1
1	177170940	177282374	111435	+	BRINP2-201	REF	ensembl_havana	FALSE	0	0	0	2	0	0	0	0
1	178341454	178474047	132594	+	RASAL2-203	REF	ensembl_havana	FALSE	0	0	0	1	0	0	0	0
1	178725247	178879781	154535	+	RALGPS2-209	REF	havana	FALSE	0	0	0	0	2	1	0	0
1	178725268	178917723	192456	+	RALGPS2-203	REF	ensembl	FALSE	1	1	1	0	3	0	0	0
1	178725307	178917225	191919	+	RALGPS2-204	REF	ensembl_havana	FALSE	0	0	0	0	1	0	0	0
1	179026050	179072003	45954	+	FAM20B-201	REF	ensembl_havana	FALSE	4	3	7	4	3	7	5	1
1	179082070	179095990	13921	+	TOR3A-203	REF	ensembl_havana	FALSE	7	7	8	10	11	15	16	6
1	179082078	179095991	13914	+	TOR3A-SL1	NC	STEINMETZLAB	FALSE	1	1	1	2	2	3	1	1
1	179293808	179355443	61636	+	SOAT1-204	REF	ensembl	FALSE	0	0	0	0	0	0	1	1
1	179293812	179354652	60841	+	SOAT1-201	REF	ensembl_havana	FALSE	3	1	8	13	10	9	5	9
1	179882301	179920065	37765	+	TOR1AIP1-208	REF	ensembl_havana	FALSE	22	30	19	41	26	41	13	12
1	179882860	179914054	31195	+	TOR1AIP1-206	REF	havana	FALSE	0	0	0	0	0	1	0	0
1	180154875	180198030	43156	+	QSOX1-202	REF	ensembl_havana	FALSE	17	15	8	10	6	7	8	5
1	180154880	180198031	43152	+	QSOX1-SL1	NE	STEINMETZLAB	FALSE	6	7	2	9	6	7	3	4
1	180154884	180198029	43146	+	QSOX1-201	REF	ensembl_havana	FALSE	11	6	15	16	13	17	5	8
1	180196732	180198033	1302	+	QSOX1-204	REF	havana	FALSE	3	0	0	1	0	2	1	0
1	180561226	180566513	5288	+	OVAAL-SL1	ASS	STEINMETZLAB	FALSE	0	0	1	0	0	2	1	1
1	180632035	180886121	254087	+	XPR1-202	REF	ensembl_havana	FALSE	5	2	2	3	5	4	3	2
1	180632060	180886850	254791	+	XPR1-201	REF	ensembl_havana	FALSE	0	0	0	0	0	2	0	0
1	182789782	182830120	40339	+	NPL-211	REF	havana	FALSE	1	0	0	0	1	0	0	1
1	182794355	182829025	34671	+	NPL-201	REF	ensembl	FALSE	0	0	0	0	1	0	0	0
1	182839351	182887746	48396	+	DHX9-201	REF	ensembl_havana	FALSE	15	8	22	21	17	38	11	14
1	182878070	182887746	9677	+	DHX9-207	REF	havana	FALSE	0	0	1	0	4	2	0	0
1	183023789	183145582	121794	+	LAMC1-201	REF	ensembl_havana	FALSE	0	1	0	2	1	0	0	0
1	183125481	183128700	3220	+	LAMC1-202	REF	havana	FALSE	0	0	0	0	1	0	0	0
1	183134732	183137749	3018	+	LAMC1-206	REF	havana	FALSE	0	0	2	0	1	0	0	0
1	183472507	183528995	56489	+	SMG7-205	REF	havana	FALSE	0	0	0	0	0	1	0	0
1	183472507	183546128	73622	+	SMG7-204	REF	havana	FALSE	0	0	1	0	2	1	0	0
1	183472507	183554186	81680	+	SMG7-SL1	NC	STEINMETZLAB	FALSE	0	0	0	4	0	2	2	1
1	183636124	183928528	292405	+	RGL1-201	REF	ensembl_havana	FALSE	1	1	2	2	2	0	0	0
1	183636143	183928530	292388	+	RGL1-SL1	ES	STEINMETZLAB	FALSE	0	0	0	0	4	0	0	0
1	183805174	183928349	123176	+	RGL1-202	REF	ensembl_havana	FALSE	1	0	2	1	0	0	0	0
1	184051733	184058060	6328	+	TSEN15-204	REF	havana	FALSE	0	0	0	0	1	0	0	0
1	184051733	184074204	22472	+	TSEN15-207	REF	havana	FALSE	4	3	5	1	2	5	3	2
1	184051736	184074205	22470	+	TSEN15-201	REF	ensembl_havana	FALSE	42	39	44	38	35	37	37	17
1	184051736	184074205	22470	+	TSEN15-203	REF	ensembl_havana	FALSE	6	7	11	6	16	16	15	8
1	184051736	184095840	44105	+	TSEN15-SL1	ASS	STEINMETZLAB	FALSE	11	24	10	6	9	23	3	5
1	184387072	184620320	233249	+	C1orf21-201	REF	ensembl_havana	FALSE	10	9	26	11	54	24	20	13
1	184507390	184620321	112932	+	C1orf21-SL1	ASS	STEINMETZLAB	FALSE	0	1	3	8	2	6	1	1
1	185045551	185100264	54714	+	RNF2-201	REF	havana	FALSE	1	0	1	0	0	1	1	0
1	185045552	185101153	55602	+	RNF2-202	REF	ensembl_havana	FALSE	10	17	26	16	28	37	25	16
1	185157259	185291576	134318	+	SWT1-201	REF	ensembl_havana	FALSE	0	0	1	0	2	3	0	2
1	185157530	185174597	17068	+	SWT1-203	REF	havana	FALSE	0	0	1	0	0	0	0	0
1	185160835	185171844	11010	+	SWT1-SL1	ASS	STEINMETZLAB	FALSE	0	0	2	1	0	0	1	0
1	185316367	185376287	59921	+	AL078644.1-SL1	NE	STEINMETZLAB	FALSE	0	0	0	1	3	1	0	0
1	185963811	185980499	16689	+	HMCN1-205	REF	havana	FALSE	0	0	1	0	0	0	0	0
1	186375861	186419548	43688	+	C1orf27-201	REF	ensembl_havana	FALSE	4	2	6	2	10	10	5	3
1	186375905	186419555	43651	+	C1orf27-202	REF	ensembl_havana	FALSE	0	0	0	0	0	1	0	0
1	192809042	192812268	3227	+	RGS2-201	REF	ensembl_havana	FALSE	7	4	8	4	7	6	0	3
1	193059598	193084866	25269	+	TROVE2-209	REF	havana	FALSE	2	0	3	0	1	3	4	3
1	193059605	193084864	25260	+	TROVE2-SL3	NC	STEINMETZLAB	FALSE	0	0	1	4	0	4	4	2
1	193059618	193084865	25248	+	TROVE2-SL2	ES	STEINMETZLAB	FALSE	0	0	2	2	7	3	2	2
1	193059622	193084864	25243	+	TROVE2-SL1	NC	STEINMETZLAB	FALSE	4	2	3	3	8	15	7	8
1	193059622	193084864	25243	+	TROVE2-208	REF	havana	FALSE	4	5	12	6	11	29	12	9
1	193059622	193084865	25244	+	TROVE2-206	REF	ensembl_havana	FALSE	44	49	67	67	52	99	52	64
1	193059624	193063507	3884	+	TROVE2-210	REF	havana	FALSE	2	1	1	0	2	2	0	3
1	193059651	193069161	9511	+	TROVE2-211	REF	havana	FALSE	1	2	0	0	1	0	0	0
1	193059660	193084864	25205	+	TROVE2-205	REF	ensembl_havana	FALSE	1	4	5	7	6	7	1	5
1	193069116	193084856	15741	+	TROVE2-201	REF	havana	FALSE	3	2	4	3	0	4	0	2
1	193122129	193251424	129296	+	CDC73-201	REF	ensembl_havana	FALSE	6	6	9	4	14	11	2	12
1	193186681	193253372	66692	+	CDC73-SL1	ASS	STEINMETZLAB	FALSE	3	4	6	4	5	5	4	9
1	193348645	193356634	7990	+	LINC01031-SL1	ASS	STEINMETZLAB	FALSE	2	0	0	2	1	0	0	0
1	196652047	196747502	95456	+	CFH-202	REF	ensembl_havana	FALSE	2	0	0	1	0	0	0	0
1	197268271	197359025	90755	+	CRB1-205	REF	havana	FALSE	0	0	0	0	1	0	1	0
1	197902635	197907361	4727	+	C1orf53-201	REF	ensembl_havana	FALSE	4	4	3	2	3	3	0	4
1	198157003	198322412	165410	+	NEK7-SL1	ES	STEINMETZLAB	FALSE	0	0	0	0	2	0	0	1
1	198157026	198322416	165391	+	NEK7-SL2	ES	STEINMETZLAB	FALSE	0	0	0	0	1	2	0	0
1	198157062	198322413	165352	+	NEK7-202	REF	ensembl_havana	FALSE	2	2	3	5	10	2	5	6
1	198277993	198322414	44422	+	NEK7-206	REF	havana	FALSE	0	1	0	0	1	1	0	0
1	201829200	201876758	47559	+	IPO9-201	REF	ensembl_havana	FALSE	12	15	11	10	21	20	5	9
1	201888679	201892295	3617	+	SHISA4-202	REF	havana	FALSE	1	4	2	0	3	2	2	0
1	201888906	201892298	3393	+	SHISA4-201	REF	ensembl_havana	FALSE	9	4	5	6	9	4	5	2
1	201955512	201970344	14833	+	TIMM17A-201	REF	ensembl_havana	FALSE	98	86	130	128	151	179	86	67
1	201955516	201970344	14829	+	TIMM17A-SL1	NE	STEINMETZLAB	FALSE	1	3	6	3	11	6	6	4
1	201955517	201959819	4303	+	TIMM17A-204	REF	havana	FALSE	0	0	0	0	1	0	0	0
1	201963642	201970344	6703	+	TIMM17A-203	REF	havana	FALSE	1	3	2	2	2	3	2	0
1	201982656	202006136	23481	+	RNPEP-201	REF	ensembl_havana	FALSE	4	2	5	0	5	5	3	2
1	201982965	202006132	23168	+	RNPEP-SL2	NC	STEINMETZLAB	FALSE	0	0	1	2	0	0	0	0
1	201983366	202006130	22765	+	RNPEP-SL3	NC	STEINMETZLAB	FALSE	0	0	0	0	1	0	0	2
1	201983382	202006136	22755	+	RNPEP-SL1	NC	STEINMETZLAB	FALSE	1	0	2	1	2	2	6	1
1	202001406	202006557	5152	+	RNPEP-208	REF	havana	FALSE	0	0	0	0	1	0	0	0
1	202010611	202016003	5393	+	ELF3-203	REF	havana	FALSE	2	0	0	3	1	1	0	1
1	202348708	202439934	91227	+	PPP1R12B-SL1	NC	STEINMETZLAB	FALSE	0	0	1	0	0	1	0	1
1	202348712	202581983	233272	+	PPP1R12B-204	REF	havana	FALSE	0	0	0	0	0	1	0	0
1	202348726	202438235	89510	+	PPP1R12B-212	REF	havana	FALSE	0	0	5	3	7	3	5	3
1	202348758	202581979	233222	+	PPP1R12B-216	REF	ensembl_havana	FALSE	0	0	0	1	0	0	0	0
1	202462749	202582214	119466	+	PPP1R12B-214	REF	havana	FALSE	2	0	5	0	4	3	1	1
1	202539484	202582884	43401	+	PPP1R12B-218	REF	ensembl_havana	FALSE	4	8	2	4	0	1	1	0
1	202810943	202811909	967	+	PCAT6-202	REF	havana	FALSE	0	1	2	0	1	1	1	1
1	202810946	202811904	959	+	PCAT6-201	REF	havana	FALSE	0	1	2	1	2	2	1	0
1	203007396	203023537	16142	+	TMEM183A-201	REF	ensembl_havana	FALSE	9	27	37	20	45	44	21	24
1	203059770	203078728	18959	+	PPFIA4-SL1	ASS	STEINMETZLAB	FALSE	0	0	0	0	1	2	0	0
1	203075842	203078728	2887	+	PPFIA4-206	REF	havana	FALSE	0	0	0	0	1	0	0	0
1	203305519	203309597	4079	+	BTG2-202	REF	havana	FALSE	0	0	1	0	1	1	2	1
1	203305525	203309596	4072	+	BTG2-201	REF	ensembl_havana	FALSE	83	93	116	99	117	177	80	102
1	203475823	203488356	12534	+	PRELP-201	REF	ensembl_havana	FALSE	2	3	5	2	1	1	0	1
1	203626839	203733621	106783	+	ATP2B4-SL1	ES	STEINMETZLAB	FALSE	1	0	0	1	2	3	0	0
1	203626934	203742200	115267	+	ATP2B4-204	REF	ensembl	FALSE	0	3	0	1	1	0	0	0
1	203723277	203729544	6268	+	ATP2B4-206	REF	havana	FALSE	0	1	0	1	1	0	1	0
1	203795654	203801934	6281	+	ZC3H11A-208	REF	havana	FALSE	0	0	1	0	0	0	1	0
1	203795659	203854121	58463	+	ZC3H11A-203	REF	ensembl_havana	FALSE	0	0	0	0	0	0	0	1
1	203795664	203847226	51563	+	ZC3H11A-206	REF	havana	FALSE	0	0	0	0	0	0	1	0
1	203795669	203802283	6615	+	ZC3H11A-207	REF	havana	FALSE	0	1	2	0	1	1	2	0
1	203795669	203854121	58453	+	ZC3H11A-202	REF	havana	FALSE	1	1	1	2	2	1	0	0
1	203795708	203799755	4048	+	ZC3H11A-211	REF	havana	FALSE	0	0	1	0	0	0	0	1
1	203802622	203854117	51496	+	ZBED6-202;ZBED6-201	REF	havana;ensembl	FALSE	4	1	1	2	2	4	0	0
1	203861608	203870077	8470	+	SNRPE-202	REF	ensembl_havana	FALSE	51	87	124	59	162	135	82	54
1	203861611	203870076	8466	+	SNRPE-204	REF	havana	FALSE	2	4	2	0	7	6	0	2
1	203861611	203870077	8467	+	SNRPE-205	REF	havana	FALSE	2	8	4	2	5	5	4	3
1	203861854	203870076	8223	+	SNRPE-SL1	NC	STEINMETZLAB	FALSE	1	7	7	5	21	14	3	2
1	203861858	203870078	8221	+	SNRPE-206	REF	havana	FALSE	2	1	6	2	4	7	3	3
1	203863670	203870077	6408	+	SNRPE-201	REF	havana	FALSE	1	1	1	1	3	2	1	0
1	204516405	204549224	32820	+	MDM4-207	REF	ensembl	FALSE	0	0	0	3	1	3	0	0
1	204516406	204535489	19084	+	MDM4-210	REF	havana	FALSE	5	7	14	6	11	14	18	3
1	204516410	204549223	32814	+	MDM4-205	REF	ensembl	FALSE	2	2	5	9	3	10	2	3
1	204516411	204549222	32812	+	MDM4-203	REF	ensembl_havana	FALSE	9	5	12	5	12	22	9	18
1	204516418	204534877	18460	+	MDM4-SL1	ASS	STEINMETZLAB	FALSE	0	0	0	2	1	0	0	0
1	204516419	204549226	32808	+	MDM4-209	REF	havana	FALSE	0	0	1	2	1	3	1	1
1	205228267	205273336	45070	+	TMCC2-203	REF	ensembl_havana	FALSE	0	1	2	2	0	0	0	0
1	205504686	205531504	26819	+	CDK18-217	REF	ensembl_havana	FALSE	0	1	0	1	0	0	0	0
1	205504689	205532601	27913	+	CDK18-203	REF	havana	FALSE	0	0	1	0	3	0	0	0
1	205504694	205527479	22786	+	CDK18-221	REF	havana	FALSE	0	1	0	0	0	1	0	0
1	205523084	205527479	4396	+	CDK18-208	REF	havana	FALSE	0	1	0	0	1	1	0	0
1	205523562	205532783	9222	+	CDK18-222	REF	havana	FALSE	0	0	1	0	0	0	0	0
1	205530662	205532783	2122	+	CDK18-205	REF	havana	FALSE	0	0	0	0	0	0	1	1
1	205592071	205602556	10486	+	MFSD4A-202	REF	havana	FALSE	2	2	4	2	1	0	3	1
1	205813352	205896084	82733	+	NCRNA00004-4	NE	STEINMETZLAB	FALSE	2	0	6	1	3	9	3	3
1	205813357	205855950	42594	+	NCRNA00004-2	NE	STEINMETZLAB	FALSE	1	4	9	2	10	15	6	5
1	205813364	205896072	82709	+	NCRNA00004-7	NE	STEINMETZLAB	FALSE	0	0	1	1	2	1	0	1
1	205813373	205896084	82712	+	NCRNA00004-6	NE	STEINMETZLAB	FALSE	1	2	4	1	5	3	3	1
1	205813376	205896082	82707	+	NCRNA00004-3	NE	STEINMETZLAB	FALSE	3	2	5	3	5	14	6	2
1	205813377	205896083	82707	+	NCRNA00004-1	NE	STEINMETZLAB	FALSE	3	4	11	7	19	18	4	8
1	205813377	205896083	82707	+	NCRNA00004-5	NE	STEINMETZLAB	FALSE	3	2	1	1	6	6	0	4
1	205813382	205896056	82675	+	NCRNA00004-8	NE	STEINMETZLAB	FALSE	0	0	1	0	1	3	0	0
1	205813382	205896070	82689	+	NCRNA00004-9	NE	STEINMETZLAB	FALSE	0	0	0	0	0	4	0	0
1	205881459	205895782	14324	+	NCRNA00004-10	NE	STEINMETZLAB	FALSE	0	0	0	1	1	0	0	1
1	205971178	205978090	6913	+	NCRNA00005-1	NE	STEINMETZLAB	FALSE	0	0	2	3	0	3	0	1
1	206470472	206496888	26417	+	IKBKE-201	REF	ensembl_havana	FALSE	0	0	2	0	0	0	0	0
1	206470477	206496887	26411	+	IKBKE-203	REF	ensembl_havana	FALSE	1	0	0	0	1	1	0	1
1	206470498	206475435	4938	+	IKBKE-202	REF	havana	FALSE	0	1	1	1	0	0	0	0
1	206507565	206589265	81701	+	RASSF5-202	REF	ensembl_havana	FALSE	0	0	0	0	0	1	0	0
1	206518245	206589271	71027	+	RASSF5-209	REF	havana	FALSE	1	0	4	0	11	2	1	1
1	206557346	206589270	31925	+	RASSF5-201	REF	ensembl_havana	FALSE	1	8	5	7	4	5	2	7
1	206585247	206589269	4023	+	RASSF5-203	REF	havana	FALSE	0	0	0	0	1	1	0	1
1	206635554	206649191	13638	+	DYRK3-203	REF	ensembl_havana	FALSE	3	6	9	8	13	12	1	2
1	206635558	206649437	13880	+	DYRK3-202	REF	ensembl_havana	FALSE	0	0	1	0	3	6	1	0
1	207053267	207057297	4031	+	PFKFB2-205	REF	havana	FALSE	0	0	0	0	1	2	1	0
1	207053284	207080963	27680	+	PFKFB2-201	REF	ensembl_havana	FALSE	1	1	2	1	3	2	0	2
1	207053285	207073319	20035	+	PFKFB2-202	REF	ensembl_havana	FALSE	1	0	5	2	0	7	2	1
1	207321681	207360488	38808	+	CD55-204	REF	havana	FALSE	7	2	11	14	16	9	9	4
1	207321688	207340759	19072	+	CD55-203	REF	havana	FALSE	1	1	1	0	2	1	1	2
1	207321772	207360496	38725	+	CD55-201	REF	ensembl_havana	FALSE	0	0	0	1	0	0	0	0
1	207752064	207795493	43430	+	CD46-202	REF	ensembl_havana	FALSE	0	1	0	0	0	1	1	0
1	207752064	207795511	43448	+	CD46-203	REF	havana	FALSE	1	0	0	0	2	0	1	0
1	207752069	207795500	43432	+	CD46-208	REF	ensembl_havana	FALSE	2	0	2	3	1	1	0	0
1	207752070	207795502	43433	+	CD46-207	REF	ensembl_havana	FALSE	9	2	10	8	15	15	4	6
1	207752073	207795506	43434	+	CD46-214	REF	havana	FALSE	0	0	0	0	0	1	0	1
1	207752074	207795502	43429	+	CD46-204	REF	havana	FALSE	9	6	10	13	23	15	10	14
1	207752087	207795501	43415	+	CD46-206	REF	ensembl_havana	FALSE	2	1	0	0	2	1	0	2
1	207770072	207795509	25438	+	CD46-215	REF	havana	FALSE	0	0	0	0	1	0	0	0
1	209583720	209613934	30215	+	CAMK1G-202	REF	ensembl_havana	FALSE	1	2	4	3	0	2	4	0
1	209675417	209676386	970	+	G0S2-201	REF	ensembl_havana	FALSE	124	167	196	135	197	242	117	113
1	209686187	209734858	48672	+	HSD11B1-SL1	NC	STEINMETZLAB	FALSE	5	2	1	9	3	1	0	0
1	209705012	209734926	29915	+	HSD11B1-202	REF	havana	FALSE	2	0	1	0	0	0	0	0
1	209827996	209851796	23801	+	DIEXF-202	REF	ensembl_havana	FALSE	9	11	8	11	9	17	9	8
1	209839068	209844632	5565	+	DIEXF-201	REF	havana	FALSE	0	0	0	0	0	0	0	1
1	210232884	210243091	10208	+	SERTAD4-201	REF	ensembl_havana	FALSE	1	1	0	4	1	0	0	0
1	210237288	210243091	5804	+	SERTAD4-204	REF	havana	FALSE	2	3	7	2	2	1	0	4
1	210328263	210676288	348026	+	HHAT-204	REF	ensembl	FALSE	0	0	0	1	2	2	5	0
1	210328296	210676297	348002	+	HHAT-207	REF	ensembl	FALSE	0	0	0	0	0	0	1	0
1	210328945	210676286	347342	+	HHAT-SL1	ES	STEINMETZLAB	FALSE	0	0	0	0	2	1	1	1
1	210328949	210676289	347341	+	HHAT-201	REF	ensembl_havana	FALSE	0	1	2	1	1	1	2	6
1	210328968	210676292	347325	+	HHAT-208	REF	ensembl	FALSE	0	0	0	0	0	2	1	0
1	210329358	210676280	346923	+	HHAT-203	REF	ensembl_havana	FALSE	0	0	0	0	0	0	0	1
1	211259388	211271418	12031	+	RCOR3-210	REF	havana	FALSE	0	1	0	1	1	3	0	0
1	211259393	211316013	56621	+	RCOR3-203	REF	ensembl_havana	FALSE	7	6	12	6	17	10	10	2
1	211259394	211313290	53897	+	RCOR3-204	REF	havana	FALSE	2	4	9	5	9	9	3	2
1	211259406	211316014	56609	+	RCOR3-202	REF	ensembl_havana	FALSE	0	1	0	2	1	2	2	0
1	211259970	211315049	55080	+	RCOR3-201	REF	havana	FALSE	1	3	3	1	1	1	0	1
1	211300702	211315299	14598	+	RCOR3-207	REF	havana	FALSE	0	1	0	0	2	0	0	0
1	211309054	211316020	6967	+	RCOR3-208	REF	havana	FALSE	0	0	0	0	1	0	0	0
1	211326859	211374640	47782	+	TRAF5-201	REF	ensembl_havana	FALSE	4	0	0	1	0	0	0	0
1	211382807	211399219	16413	+	LINC00467-203	REF	havana	FALSE	0	0	0	0	1	0	0	0
1	211382811	211432532	49722	+	LINC00467-201	REF	havana	FALSE	2	3	1	1	5	9	5	0
1	212035770	212104839	69070	+	DTL-SL1	ASS	STEINMETZLAB	FALSE	1	2	0	0	3	2	2	0
1	212035777	212103660	67884	+	DTL-201	REF	ensembl_havana	FALSE	12	12	16	20	41	28	16	9
1	212035790	212103546	67757	+	DTL-206	REF	ensembl	FALSE	0	0	3	1	0	3	0	1
1	212080703	212100577	19875	+	DTL-202	REF	havana	FALSE	0	0	0	0	0	0	1	0
1	212285898	212361852	75955	+	PPP2R5A-201	REF	ensembl_havana	FALSE	1	0	0	1	6	1	1	1
1	212285905	212361849	75945	+	PPP2R5A-SL1	ES	STEINMETZLAB	FALSE	0	0	0	0	0	1	1	1
1	212432916	212446134	13219	+	NENF-204	REF	havana	FALSE	3	2	4	1	1	2	2	1
1	212432923	212446133	13211	+	NENF-201	REF	ensembl_havana	FALSE	7	14	31	20	24	23	23	7
1	212433020	212446249	13230	+	NENF-203	REF	havana	FALSE	2	1	0	1	1	1	1	0
1	212608766	212620771	12006	+	ATF3-202	REF	ensembl_havana	FALSE	4	0	1	0	2	0	1	1
1	212615226	212620772	5547	+	ATF3-210	REF	havana	FALSE	1	0	0	0	0	1	0	0
1	212791891	212816153	24263	+	TATDN3-214	REF	ensembl_havana	FALSE	4	1	2	4	2	3	1	1
1	212791892	212816622	24731	+	TATDN3-208	REF	havana	FALSE	1	0	0	1	0	0	0	0
1	212791914	212815322	23409	+	TATDN3-207	REF	ensembl_havana	FALSE	0	0	1	0	0	0	0	0
1	212791914	212816321	24408	+	TATDN3-202	REF	havana	FALSE	6	3	17	7	12	29	7	9
1	212791941	212816617	24677	+	TATDN3-206	REF	havana	FALSE	0	0	0	0	0	1	0	0
1	212795098	212816333	21236	+	TATDN3-205	REF	havana	FALSE	0	0	0	0	1	0	0	0
1	213051257	213273460	222204	+	RPS6KC1-SL1	NC	STEINMETZLAB	FALSE	1	0	1	1	0	1	1	0
1	213051264	213273462	222199	+	RPS6KC1-202	REF	ensembl_havana	FALSE	1	0	1	2	2	4	1	0
1	213987976	214037452	49477	+	PROX1-205	REF	ensembl	FALSE	3	1	7	3	7	8	12	2
1	213988547	214037449	48903	+	PROX1-201	REF	ensembl	FALSE	0	3	0	1	4	6	1	1
1	213989716	213997139	7424	+	PROX1-206	REF	havana	FALSE	0	0	1	0	1	1	1	1
1	214281226	214337128	55903	+	SMYD2-201	REF	ensembl_havana	FALSE	26	12	20	20	12	22	19	15
1	214281227	214337128	55902	+	SMYD2-203	REF	havana	FALSE	3	5	4	1	0	0	1	1
1	214603240	214614992	11753	+	CENPF-202	REF	havana	FALSE	1	2	1	0	1	4	4	0
1	215005457	215237086	231630	+	KCNK2-202	REF	ensembl_havana	FALSE	0	0	1	0	0	1	0	1
1	215567383	215621798	54416	+	KCTD3-201	REF	ensembl_havana	FALSE	0	0	0	1	2	3	0	0
1	215618978	215621794	2817	+	KCTD3-204	REF	havana	FALSE	1	2	1	1	0	1	0	2
1	215619240	215621789	2550	+	KCTD3-205	REF	havana	FALSE	1	0	1	1	0	0	0	0
1	217631362	217867148	235787	+	SPATA17-SL2	NC	STEINMETZLAB	FALSE	0	1	0	1	1	2	1	0
1	217696049	217868111	172063	+	SPATA17-SL1	ASS	STEINMETZLAB	FALSE	0	1	2	1	0	3	0	2
1	218285303	218302502	17200	+	RRP15-202	REF	havana	FALSE	2	6	6	3	3	11	6	5
1	218285304	218331556	46253	+	RRP15-201	REF	ensembl_havana	FALSE	5	11	5	2	12	22	5	7
1	218345338	218438285	92948	+	TGFB2-204	REF	havana	FALSE	0	0	2	1	0	1	0	0
1	218346097	218442134	96038	+	TGFB2-202	REF	ensembl_havana	FALSE	22	25	33	43	45	51	28	43
1	218346113	218442136	96024	+	TGFB2-201	REF	ensembl_havana	FALSE	3	5	2	7	5	8	3	5
1	219173879	219212853	38975	+	LYPLAL1-202	REF	ensembl_havana	FALSE	20	13	34	29	26	48	15	12
1	219173882	219212855	38974	+	LYPLAL1-203	REF	havana	FALSE	0	5	5	3	13	6	5	4
1	219173883	219212856	38974	+	LYPLAL1-201	REF	havana	FALSE	6	10	5	5	8	15	8	6
1	219173890	219212858	38969	+	LYPLAL1-206	REF	havana	FALSE	3	3	0	0	0	0	3	0
1	219174170	219212342	38173	+	LYPLAL1-211	REF	havana	FALSE	4	2	4	2	0	3	2	0
1	219174179	219212662	38484	+	LYPLAL1-205	REF	havana	FALSE	0	1	2	1	0	1	0	1
1	219210532	219211761	1230	+	LYPLAL1-210	REF	havana	FALSE	0	0	1	0	1	1	1	0
1	220094137	220148034	53898	+	IARS2-201	REF	ensembl_havana	FALSE	22	19	36	41	57	92	31	29
1	220528388	220662441	134054	+	MARK1-203	REF	ensembl	FALSE	0	0	0	0	1	0	0	0
1	220528643	220662451	133809	+	MARK1-201	REF	havana	FALSE	0	1	3	2	1	2	0	0
1	220690391	220699149	8759	+	C1orf115-201	REF	ensembl_havana	FALSE	0	0	2	0	1	1	1	2
1	220748318	220784795	36478	+	MARC2-202	REF	ensembl_havana	FALSE	4	4	5	2	11	14	2	9
1	220748650	220784811	36162	+	MARC2-201	REF	havana	FALSE	0	0	0	1	0	0	0	0
1	220779971	220784239	4269	+	MARC2-205	REF	havana	FALSE	0	0	0	0	0	3	0	0
1	220786894	220814386	27493	+	MARC1-201	REF	ensembl_havana	FALSE	4	2	6	6	4	9	6	5
1	220879635	220885055	5421	+	HLX-201	REF	ensembl_havana	FALSE	1	0	0	1	0	0	1	1
1	222590014	222593439	3426	+	TAF1A-AS1-201	REF	havana	FALSE	3	2	2	1	5	13	4	3
1	222618108	222666228	48121	+	MIA3-203	REF	ensembl_havana	FALSE	1	0	0	0	0	0	0	1
1	222644324	222665873	21550	+	MIA3-201	REF	havana	FALSE	1	1	0	1	1	1	1	1
1	222663072	222665977	2906	+	MIA3-210	REF	havana	FALSE	0	0	1	0	3	2	1	1
1	222712705	222735178	22474	+	BROX-201	REF	ensembl_havana	FALSE	0	0	0	1	1	0	1	1
1	222712831	222713903	1073	+	BROX-206	REF	havana	FALSE	0	0	2	2	4	4	1	3
1	222713376	222735175	21800	+	BROX-SL1	NC	STEINMETZLAB	FALSE	1	1	1	2	1	0	0	0
1	222815049	222837380	22332	+	AL392172.1-SL1	NC	STEINMETZLAB	FALSE	0	0	1	2	1	2	1	1
1	222815110	222837382	22273	+	AL392172.1-SL2	NC	STEINMETZLAB	FALSE	1	0	0	0	0	1	1	1
1	222823882	222837378	13497	+	AL392172.1-211	REF	havana	FALSE	0	0	1	0	2	1	0	0
1	222928428	222946217	17790	+	DISP1-203	REF	havana	FALSE	0	0	1	0	0	0	0	0
1	222928511	223003025	74515	+	DISP1-201	REF	ensembl_havana	FALSE	1	0	2	0	0	1	0	0
1	223712540	223775837	63298	+	CAPN2-201	REF	ensembl_havana	FALSE	23	10	18	17	24	36	17	10
1	223752032	223759236	7205	+	CAPN2-207	REF	havana	FALSE	0	0	0	0	0	0	1	0
1	223758728	223775833	17106	+	CAPN2-206	REF	havana	FALSE	1	0	0	0	2	1	1	1
1	223759332	223775837	16506	+	CAPN2-209	REF	havana	FALSE	1	1	3	1	1	4	1	1
1	223771832	223775836	4005	+	CAPN2-204	REF	havana	FALSE	0	0	0	1	2	0	2	1
1	223992772	224010115	17344	+	AC138393.1-SL3	NC	STEINMETZLAB	FALSE	0	0	3	0	0	0	1	0
1	223992772	224010116	17345	+	AC138393.1-SL1	NC	STEINMETZLAB	FALSE	5	4	13	5	7	21	8	12
1	223992784	224010116	17333	+	AC138393.1-SL2	NC	STEINMETZLAB	FALSE	0	1	1	0	0	1	3	1
1	224114113	224131484	17372	+	FBXO28-204	REF	havana	FALSE	0	0	2	0	0	1	0	0
1	224114114	224135611	21498	+	FBXO28-203	REF	havana	FALSE	2	1	1	3	4	6	0	2
1	224114114	224159537	45424	+	FBXO28-201	REF	ensembl_havana	FALSE	14	12	11	11	19	28	13	23
1	224114116	224160790	46675	+	FBXO28-202	REF	ensembl_havana	FALSE	0	0	0	0	0	0	0	2
1	224114234	224160792	46559	+	FBXO28-205	REF	havana	FALSE	0	0	0	0	2	0	0	0
1	224183244	224193409	10166	+	DEGS1-201	REF	ensembl_havana	FALSE	161	168	151	179	114	242	99	103
1	224356894	224379444	22551	+	CNIH4-201	REF	ensembl_havana	FALSE	0	1	1	0	2	2	2	2
1	224356899	224375988	19090	+	CNIH4-205	REF	ensembl_havana	FALSE	29	28	30	25	41	51	28	24
1	224356903	224375981	19079	+	CNIH4-204	REF	ensembl_havana	FALSE	2	0	0	1	1	1	1	0
1	224356906	224375985	19080	+	CNIH4-202	REF	ensembl_havana	FALSE	3	2	6	1	2	2	1	2
1	224929692	224967923	38232	+	DNAH14-205	REF	ensembl	FALSE	2	0	4	3	8	4	0	2
1	224929698	224969830	40133	+	DNAH14-SL1	NC	STEINMETZLAB	FALSE	1	1	3	1	3	1	0	1
1	225777846	225787671	9826	+	SRP9-204	REF	ensembl	FALSE	1	3	5	0	1	10	2	3
1	225777846	225790458	12613	+	SRP9-202	REF	havana	FALSE	1	0	2	0	3	1	1	0
1	225777846	225790458	12613	+	SRP9-201	REF	ensembl_havana	FALSE	285	408	637	388	667	905	532	424
1	225777846	225790458	12613	+	SRP9-203	REF	havana	FALSE	27	48	60	38	91	106	60	58
1	225810108	225845558	35451	+	EPHX1-201	REF	ensembl	FALSE	0	0	0	0	2	0	0	0
1	226062721	226065778	3058	+	H3F3A-202	REF	havana	FALSE	1	1	1	1	1	4	5	1
1	226062725	226071844	9120	+	H3F3A-203	REF	ensembl_havana	FALSE	208	274	428	205	413	426	324	247
1	226064384	226071842	7459	+	H3F3A-201	REF	havana	FALSE	4	6	9	3	10	7	6	9
1	226870616	226896094	25479	+	PSEN2-202	REF	ensembl_havana	FALSE	0	2	5	0	3	4	2	0
1	226871260	226876944	5685	+	PSEN2-209	REF	havana	FALSE	0	0	1	0	0	0	1	0
1	226940300	226987539	47240	+	COQ8A-201	REF	ensembl_havana	FALSE	17	33	79	48	89	99	54	47
1	226977458	226987538	10081	+	COQ8A-207	REF	havana	FALSE	0	0	1	0	0	0	3	0
1	227563532	227654881	91350	+	ZNF678-201	REF	havana	FALSE	0	0	1	0	1	1	0	0
1	227563541	227654892	91352	+	ZNF678-204	REF	havana	FALSE	0	1	0	1	3	0	0	1
1	227563546	227655563	92018	+	ZNF678-SL1	ES	STEINMETZLAB	FALSE	0	0	2	0	0	2	0	0
1	227563561	227656156	92596	+	ZNF678-203	REF	havana	FALSE	0	0	1	0	1	0	0	0
1	227728646	227734351	5706	+	SNAP47-209	REF	havana	FALSE	2	1	4	0	1	1	2	2
1	227728651	227734351	5701	+	SNAP47-210	REF	havana	FALSE	8	4	12	7	12	14	6	8
1	227728690	227781159	52470	+	SNAP47-203	REF	havana	FALSE	0	0	0	0	0	0	1	0
1	227735444	227781222	45779	+	SNAP47-201;SNAP47-202;SNAP47-213	REF	ensembl;ensembl_havana;havana	FALSE	13	15	18	18	12	30	16	22
1	227735453	227781222	45770	+	SNAP47-SL1	NC	STEINMETZLAB	FALSE	1	0	3	1	3	5	1	0
1	227747699	227759342	11644	+	SNAP47-212	REF	havana	FALSE	0	0	2	0	0	1	0	0
1	227758578	227781224	22647	+	SNAP47-SL2	ASS	STEINMETZLAB	FALSE	0	1	1	2	0	1	0	0
1	228082722	228099206	16485	+	ARF1-201	REF	havana	FALSE	219	240	410	282	428	501	325	258
1	228082761	228099206	16446	+	ARF1-213;ARF1-209;ARF1-203	REF	ensembl;havana;havana	FALSE	7	6	6	4	13	22	10	7
1	228140060	228148942	8883	+	GUK1-209	REF	ensembl_havana	FALSE	1	2	6	3	2	3	4	0
1	228140282	228148943	8662	+	GUK1-210;GUK1-213	REF	ensembl;havana	FALSE	16	10	9	12	25	17	16	9
1	228140288	228148942	8655	+	GUK1-234	REF	havana	FALSE	2	1	2	0	4	1	2	3
1	228140290	228148943	8654	+	GUK1-201	REF	ensembl_havana	FALSE	16	9	20	10	32	24	13	12
1	228140300	228148941	8642	+	GUK1-SL2	NC	STEINMETZLAB	FALSE	0	0	1	0	2	3	1	1
1	228140301	228148947	8647	+	GUK1-SL1	NC	STEINMETZLAB	FALSE	0	2	1	0	2	4	1	1
1	228140304	228148946	8643	+	GUK1-SL3	IR	STEINMETZLAB	FALSE	1	0	0	2	0	2	0	0
1	228140307	228148940	8634	+	GUK1-208	REF	ensembl_havana	FALSE	1	1	1	1	2	1	1	1
1	228145511	228148940	3430	+	GUK1-202	REF	havana	FALSE	2	1	0	2	5	0	0	2
1	228146026	228148938	2913	+	GUK1-216	REF	havana	FALSE	0	0	1	0	0	0	0	0
1	228148413	228148938	526	+	GUK1-220	REF	havana	FALSE	0	0	0	0	1	0	1	0
1	228165810	228176380	10571	+	IBA57-201	REF	ensembl_havana	FALSE	0	1	2	0	6	4	2	0
1	228487391	228494966	7576	+	RNF187-201;RNF187-203	REF	ensembl_havana;ensembl	FALSE	6	1	2	1	5	1	2	4
1	229271183	229304405	33223	+	RAB4A-201	REF	ensembl_havana	FALSE	45	26	49	32	53	57	34	22
1	229271191	229305500	34310	+	RAB4A-202	REF	havana	FALSE	0	2	0	1	1	0	2	2
1	229271197	229304404	33208	+	RAB4A-205	REF	ensembl	FALSE	0	0	1	0	3	2	0	0
1	229271224	229289179	17956	+	RAB4A-203	REF	havana	FALSE	0	0	0	0	0	2	0	0
1	229626228	229660110	33883	+	URB2-201	REF	ensembl_havana	FALSE	2	0	0	0	3	0	0	1
1	229651244	229661003	9760	+	URB2-202	REF	havana	FALSE	0	0	0	0	0	2	0	0
1	230067239	230280456	213218	+	GALNT2-201	REF	ensembl_havana	FALSE	11	1	7	1	11	10	9	4
1	230261844	230264971	3128	+	GALNT2-204	REF	havana	FALSE	0	1	0	0	0	0	0	1
1	230642496	230661350	18855	+	COG2-204	REF	havana	FALSE	1	1	2	0	0	0	0	3
1	230642512	230693979	51468	+	COG2-202	REF	ensembl_havana	FALSE	13	13	14	27	26	39	19	18
1	230979094	231000591	21498	+	ARV1-204	REF	havana	FALSE	0	1	1	1	1	1	1	0
1	230979095	231000586	21492	+	ARV1-201	REF	ensembl_havana	FALSE	16	26	36	20	47	48	32	38
1	230979096	231000584	21489	+	ARV1-SL1	NC	STEINMETZLAB	FALSE	1	1	3	1	0	3	3	0
1	231241219	231277791	36573	+	GNPAT-201	REF	ensembl_havana	FALSE	51	45	77	66	105	126	66	64
1	231275269	231277783	2515	+	GNPAT-204	REF	havana	FALSE	0	0	2	2	0	2	0	0
1	231338027	231340045	2019	+	SPRTN-206	REF	havana	FALSE	1	3	0	0	0	4	0	0
1	231338056	231351962	13907	+	SPRTN-204	REF	havana	FALSE	2	0	4	1	2	2	1	0
1	231338250	231354242	15993	+	SPRTN-202	REF	ensembl_havana	FALSE	13	7	14	18	11	21	9	14
1	231528672	231555592	26921	+	TSNAX-205	REF	havana	FALSE	0	1	2	0	0	1	0	0
1	231528678	231565723	37046	+	TSNAX-201	REF	havana	FALSE	63	46	76	56	75	125	70	53
1	232950615	232978650	28036	+	NTPCR-202	REF	ensembl_havana	FALSE	36	53	57	42	76	71	41	29
1	232950618	232978624	28007	+	NTPCR-207	REF	havana	FALSE	3	1	1	5	4	4	4	2
1	232950629	232978646	28018	+	NTPCR-206	REF	havana	FALSE	1	3	2	2	3	6	0	1
1	232969913	232978596	8684	+	NTPCR-205	REF	havana	FALSE	1	0	0	1	3	1	0	0
1	233614110	233672266	58157	+	KCNK1-202	REF	ensembl_havana	FALSE	9	7	3	3	0	4	0	2
1	234373520	234384042	10523	+	COA6-203;COA6-204	REF	havana;ensembl	FALSE	17	28	33	25	51	45	24	19
1	234373681	234384042	10362	+	COA6-202	REF	ensembl_havana	FALSE	8	8	10	11	20	13	9	10
1	234373774	234384042	10269	+	COA6-201	REF	havana	FALSE	1	3	2	6	9	5	5	2
1	235328573	235343095	14523	+	GGPS1-203	REF	havana	FALSE	8	6	7	3	6	21	3	6
1	235328574	235343092	14519	+	GGPS1-201	REF	ensembl_havana	FALSE	60	79	100	89	104	165	108	84
1	235367431	235448932	81502	+	TBCE-202	REF	ensembl	FALSE	0	0	0	1	2	1	1	1
1	235367431	235448963	81533	+	TBCE-SL1	ASS	STEINMETZLAB	FALSE	0	0	0	0	2	1	0	0
1	235367436	235448962	81527	+	TBCE-201	REF	havana	FALSE	5	7	19	9	21	22	10	10
1	236142537	236208907	66371	+	GPR137B-SL1	NC	STEINMETZLAB	FALSE	0	0	3	0	0	0	0	0
1	236142554	236208904	66351	+	GPR137B-202	REF	ensembl_havana	FALSE	0	1	2	6	5	4	4	5
1	236395443	236484706	89264	+	EDARADD-202	REF	ensembl_havana	FALSE	3	16	13	12	19	22	19	6
1	236395480	236484696	89217	+	EDARADD-SL1	ES	STEINMETZLAB	FALSE	0	0	1	0	0	0	0	2
1	236523930	236527613	3684	+	LGALS8-214	REF	havana	FALSE	0	0	0	0	1	1	0	0
1	236523978	236542839	18862	+	LGALS8-228	REF	havana	FALSE	0	0	0	0	1	0	0	0
1	236523986	236549264	25279	+	LGALS8-206	REF	ensembl_havana	FALSE	20	14	33	21	44	43	16	17
1	236523990	236543591	19602	+	LGALS8-205	REF	havana	FALSE	0	0	0	0	1	0	0	1
1	236524006	236550838	26833	+	LGALS8-SL1	IR	STEINMETZLAB	FALSE	2	3	0	3	5	4	2	1
1	236540598	236550992	10395	+	LGALS8-223	REF	havana	FALSE	0	0	0	1	0	1	0	0
1	236543481	236550873	7393	+	LGALS8-216	REF	havana	FALSE	0	0	0	0	2	3	2	0
1	236686499	236763024	76526	+	ACTN2-201	REF	ensembl_havana	FALSE	182	136	205	224	370	330	177	190
1	236686502	236762688	76187	+	ACTN2-206	REF	ensembl	FALSE	0	1	0	0	0	0	0	1
1	236753964	236763033	9070	+	ACTN2-202	REF	havana	FALSE	1	4	5	3	7	10	6	5
1	236795309	236898897	103589	+	MTR-202	REF	ensembl_havana	FALSE	3	0	1	1	2	1	0	1
1	236894678	236898898	4221	+	MTR-204	REF	havana	FALSE	3	4	5	7	4	5	2	6
1	237830528	237833357	2830	+	RYR2-203	REF	havana	FALSE	2	0	0	1	1	3	1	2
1	241848206	241889743	41538	+	EXO1-SL1	NC	STEINMETZLAB	FALSE	2	4	3	4	8	13	2	3
1	241848212	241889742	41531	+	EXO1-SL2	NC	STEINMETZLAB	FALSE	0	0	0	1	2	1	0	0
1	241848847	241889740	40894	+	EXO1-201	REF	ensembl	FALSE	0	0	0	0	2	1	0	0
1	243256054	243305302	49249	+	SDCCAG8-SL4	NC	STEINMETZLAB	FALSE	0	0	0	0	0	0	2	4
1	243256062	243500085	244024	+	SDCCAG8-201	REF	ensembl_havana	FALSE	9	2	11	6	9	8	8	4
1	243256066	243288308	32243	+	SDCCAG8-207	REF	havana	FALSE	0	2	1	3	0	2	3	1
1	243256068	243305303	49236	+	SDCCAG8-SL1	NC	STEINMETZLAB	FALSE	6	5	11	8	13	18	7	17
1	243256070	243305303	49234	+	SDCCAG8-SL2	NC	STEINMETZLAB	FALSE	2	1	3	1	1	8	1	0
1	243256071	243500085	244015	+	SDCCAG8-SL3	NC	STEINMETZLAB	FALSE	0	1	1	2	4	1	1	0
1	243256072	243500087	244016	+	SDCCAG8-SL5	NC	STEINMETZLAB	FALSE	1	0	1	0	1	1	1	0
1	243271043	243305305	34263	+	SDCCAG8-206	REF	havana	FALSE	0	0	0	0	0	0	1	0
1	244653094	244656523	3430	+	DESI2-SL1	ASS	STEINMETZLAB	FALSE	0	1	0	0	2	1	0	0
1	244653121	244705929	52809	+	DESI2-SL2	ASS	STEINMETZLAB	FALSE	0	0	0	0	0	1	1	1
1	244653128	244705939	52812	+	DESI2-201	REF	havana	FALSE	1	0	1	0	2	1	1	0
1	244653130	244709015	55886	+	DESI2-202	REF	ensembl_havana	FALSE	2	3	9	11	12	4	6	6
1	244835691	244843284	7594	+	COX20-202	REF	havana	FALSE	29	47	53	40	91	97	46	42
1	244835691	244844377	8687	+	COX20-203	REF	ensembl_havana	FALSE	28	22	44	32	47	47	33	18
1	244835691	244845044	9354	+	COX20-205	REF	havana	FALSE	0	0	2	0	1	0	3	2
1	244841944	244843283	1340	+	COX20-204	REF	havana	FALSE	1	1	5	6	7	6	4	1
1	244969783	244972956	3174	+	EFCAB2-SL1	ASS	STEINMETZLAB	FALSE	0	1	0	1	2	2	1	1
1	244969832	245087650	117819	+	EFCAB2-203	REF	ensembl_havana	FALSE	0	0	0	0	1	1	0	0
1	244970318	245032613	62296	+	EFCAB2-SL4	NE	STEINMETZLAB	FALSE	0	1	1	0	0	1	1	0
1	244970332	245122989	152658	+	EFCAB2-211	REF	havana	FALSE	0	1	2	1	1	5	3	0
1	244970337	245092330	121994	+	EFCAB2-213	REF	havana	FALSE	0	0	0	0	1	1	0	0
1	244970364	245122932	152569	+	EFCAB2-207	REF	ensembl_havana	FALSE	0	1	0	0	1	2	0	1
1	244970366	245032624	62259	+	EFCAB2-SL3	NC	STEINMETZLAB	FALSE	1	0	1	0	0	1	1	1
1	244970379	245087813	117435	+	EFCAB2-208	REF	havana	FALSE	0	1	3	1	3	3	4	3
1	244970381	245032623	62243	+	EFCAB2-SL2	NC	STEINMETZLAB	FALSE	0	0	1	0	1	2	2	0
1	244970390	245087837	117448	+	EFCAB2-201	REF	havana	FALSE	0	0	0	1	1	0	0	0
1	244970409	245087650	117242	+	EFCAB2-SL5	NC	STEINMETZLAB	FALSE	0	0	0	0	2	1	0	0
1	245002119	245030813	28695	+	EFCAB2-209	REF	havana	FALSE	0	0	0	0	0	1	0	0
1	245646222	245687139	40918	+	KIF26B-204	REF	havana	FALSE	1	0	0	2	1	1	0	1
1	246566552	246668330	101779	+	CNST-203	REF	ensembl_havana	FALSE	1	2	3	2	5	6	1	3
1	246724404	246767468	43065	+	SCCPDH-201	REF	ensembl_havana	FALSE	34	67	120	62	117	138	79	72
1	248838273	248849514	11242	+	ZNF672-SL2	ASS	STEINMETZLAB	FALSE	2	0	1	0	2	2	0	2
1	248838312	248849512	11201	+	ZNF672-205	REF	havana	FALSE	3	1	2	0	4	5	3	1
1	248838336	248849512	11177	+	ZNF672-SL1	ASS	STEINMETZLAB	FALSE	0	2	3	1	2	1	0	1
1	248838336	248849513	11178	+	ZNF672-201	REF	ensembl_havana	FALSE	15	9	26	18	26	38	18	28
1	248906236	248918642	12407	+	PGBD2-202	REF	havana	FALSE	1	1	0	0	3	6	1	2
1	248906246	248918645	12400	+	PGBD2-201	REF	ensembl_havana	FALSE	0	1	3	4	5	3	3	1
1	184929	195419	10491	-	FO538757.1-201	REF	havana	FALSE	1	0	0	0	2	0	0	0
1	944216	959256	15041	-	NOC2L-201	REF	ensembl_havana	FALSE	6	6	8	9	9	12	8	6
1	944220	946468	2249	-	NOC2L-204	REF	havana	FALSE	1	0	1	0	0	1	0	0
1	958236	959251	1016	-	NOC2L-202	REF	havana	FALSE	2	0	2	0	2	3	3	1
1	998966	1000137	1172	-	HES4-202	REF	ensembl_havana	FALSE	0	0	0	0	0	0	0	1
1	998969	1000095	1127	-	HES4-204	REF	havana	FALSE	0	0	0	0	0	2	0	0
1	998972	1000105	1134	-	HES4-203	REF	havana	FALSE	2	0	0	0	0	1	1	0
1	998974	1000397	1424	-	HES4-201	REF	ensembl_havana	FALSE	1	1	0	0	0	1	0	0
1	1081827	1090416	8590	-	C1orf159-SL1	ASS	STEINMETZLAB	FALSE	0	0	0	2	0	0	0	1
1	1216908	1218575	1668	-	SDF4-206	REF	havana	FALSE	0	0	0	0	0	0	1	1
1	1216915	1231990	15076	-	SDF4-201	REF	ensembl_havana	FALSE	1	0	2	0	1	2	0	0
1	1216934	1231983	15050	-	SDF4-202	REF	havana	FALSE	8	0	3	0	12	6	0	4
1	1254903	1273833	18931	-	UBE2J2-202	REF	havana	FALSE	7	13	18	12	18	22	13	7
1	1254904	1256126	1223	-	UBE2J2-212	REF	havana	FALSE	0	0	0	1	2	1	0	0
1	1254904	1273836	18933	-	UBE2J2-204	REF	ensembl_havana	FALSE	0	0	1	0	1	2	0	2
1	1254904	1273836	18933	-	UBE2J2-205	REF	ensembl_havana	FALSE	0	0	0	0	4	0	0	0
1	1254904	1273837	18934	-	UBE2J2-201;UBE2J2-214	REF	ensembl;havana	FALSE	0	2	3	1	0	1	1	0
1	1261668	1273835	12168	-	UBE2J2-209	REF	havana	FALSE	0	0	1	0	1	0	0	0
1	1311602	1324652	13051	-	INTS11-SL1	NC	STEINMETZLAB	FALSE	0	0	1	0	1	1	0	1
1	1311603	1324634	13032	-	INTS11-SL2	NC	STEINMETZLAB	FALSE	0	2	1	0	1	1	0	0
1	1311605	1324646	13042	-	INTS11-208	REF	ensembl_havana	FALSE	5	6	15	17	18	20	7	10
1	1311608	1324638	13031	-	INTS11-248;INTS11-233	REF	ensembl;havana	FALSE	0	0	0	1	1	1	1	0
1	1311609	1324649	13041	-	INTS11-203	REF	ensembl_havana	FALSE	0	0	1	0	0	2	0	0
1	1311618	1324653	13036	-	INTS11-202	REF	havana	FALSE	0	0	0	0	0	0	0	2
1	1311634	1312372	739	-	INTS11-222	REF	havana	FALSE	1	0	0	0	0	1	0	0
1	1314827	1324647	9821	-	INTS11-218	REF	havana	FALSE	0	0	0	0	1	0	0	0
1	1318681	1324672	5992	-	INTS11-223	REF	havana	FALSE	1	0	0	0	0	1	0	0
1	1319357	1324653	5297	-	INTS11-205	REF	havana	FALSE	1	1	1	1	0	0	1	0
1	1373737	1375177	1441	-	AURKAIP1-204	REF	havana	FALSE	2	2	2	0	4	7	6	4
1	1373737	1375202	1466	-	AURKAIP1-202	REF	ensembl_havana	FALSE	57	49	70	53	102	99	66	51
1	1373738	1374791	1054	-	AURKAIP1-203	REF	havana	FALSE	9	8	13	11	17	22	6	5
1	1373739	1375180	1442	-	AURKAIP1-201	REF	havana	FALSE	2	0	0	4	7	7	2	1
1	1386505	1399310	12806	-	CCNL2-SL4	IR	STEINMETZLAB	FALSE	0	0	0	1	1	1	0	0
1	1386506	1399326	12821	-	CCNL2-201	REF	ensembl_havana	FALSE	3	2	2	0	3	7	1	2
1	1386601	1388067	1467	-	CCNL2-206	REF	havana	FALSE	0	0	1	1	1	1	0	0
1	1386706	1391822	5117	-	CCNL2-204	REF	havana	FALSE	6	4	4	4	8	13	9	2
1	1386708	1399316	12609	-	CCNL2-SL1	NC	STEINMETZLAB	FALSE	6	0	1	6	7	11	2	3
1	1386711	1399334	12624	-	CCNL2-SL2	NC	STEINMETZLAB	FALSE	0	0	1	1	3	3	0	0
1	1386718	1399311	12594	-	CCNL2-SL3	NC	STEINMETZLAB	FALSE	0	0	1	2	0	0	1	0
1	1392289	1399323	7035	-	CCNL2-202	REF	ensembl_havana	FALSE	4	2	2	4	4	7	5	3
1	1401914	1407272	5359	-	MRPL20-201	REF	ensembl_havana	FALSE	112	140	189	116	240	240	134	83
1	1401920	1407264	5345	-	MRPL20-204	REF	havana	FALSE	0	0	0	0	1	0	1	0
1	1405535	1407279	1745	-	MRPL20-203	REF	havana	FALSE	0	2	2	0	3	6	0	2
1	1541676	1574631	32956	-	SSU72-201	REF	ensembl_havana	FALSE	72	60	69	38	94	101	65	48
1	1541678	1544991	3314	-	SSU72-204	REF	havana	FALSE	1	0	0	0	1	1	1	2
1	1544884	1574832	29949	-	SSU72-203	REF	havana	FALSE	0	0	0	0	0	1	0	1
1	1564458	1574633	10176	-	SSU72-202	REF	havana	FALSE	0	6	6	3	6	8	7	8
1	1661482	1692517	31036	-	SLC35E2B-205	REF	ensembl_havana	FALSE	0	0	0	0	0	1	0	0
1	1661484	1692742	31259	-	SLC35E2B-SL1	ASS	STEINMETZLAB	FALSE	2	2	0	0	1	1	0	1
1	1664289	1692740	28452	-	SLC35E2B-203	REF	ensembl_havana	FALSE	2	1	3	1	5	5	0	2
1	1670441	1692566	22126	-	SLC35E2B-202	REF	havana	FALSE	1	0	0	0	1	0	0	1
1	1719380	1721711	2332	-	CDK11A-222	REF	havana	FALSE	0	0	0	0	1	0	0	0
1	1724842	1745912	21071	-	SLC35E2-202	REF	ensembl_havana	FALSE	0	0	0	1	0	0	1	0
1	1727387	1745995	18609	-	SLC35E2-SL2	ASS	STEINMETZLAB	FALSE	1	1	4	2	0	2	1	0
1	1727389	1745917	18529	-	SLC35E2-SL1	ASS	STEINMETZLAB	FALSE	2	0	0	2	4	1	1	3
1	1732471	1746069	13599	-	SLC35E2-201	REF	ensembl_havana	FALSE	0	0	0	0	0	1	0	0
1	1752516	1778448	25933	-	NADK-201	REF	ensembl_havana	FALSE	0	1	2	0	1	1	0	0
1	1785288	1891070	105783	-	GNB1-209	REF	ensembl	FALSE	0	0	0	0	1	0	0	0
1	1785290	1890964	105675	-	GNB1-201	REF	ensembl_havana	FALSE	1	0	1	1	2	3	2	0
1	1789171	1793310	4140	-	GNB1-205	REF	havana	FALSE	0	0	0	0	0	0	0	1
1	1917591	1919279	1689	-	TMEM52-205	REF	havana	FALSE	0	0	0	0	0	0	0	1
1	1917594	1919276	1683	-	TMEM52-201	REF	ensembl_havana	FALSE	0	0	0	0	1	1	1	0
1	2184485	2194747	10263	-	FAAP20-203	REF	havana	FALSE	2	0	0	1	2	1	1	0
1	2189554	2194128	4575	-	FAAP20-212	REF	havana	FALSE	0	0	1	0	4	1	1	0
1	2189554	2194764	5211	-	FAAP20-202	REF	havana	FALSE	0	1	0	2	7	0	1	2
1	2193682	2194134	453	-	FAAP20-214	REF	havana	FALSE	0	0	0	0	0	1	0	0
1	2404816	2412527	7712	-	PEX10-206	REF	havana	FALSE	0	0	0	0	1	0	0	0
1	2404823	2412537	7715	-	PEX10-202	REF	havana	FALSE	10	6	12	10	14	27	17	15
1	2508541	2526596	18056	-	PANK4-201	REF	ensembl_havana	FALSE	2	2	3	4	13	4	5	2
1	2520851	2526575	5725	-	PANK4-211	REF	havana	FALSE	0	0	1	0	0	0	0	0
1	3630772	3650103	19332	-	WRAP73-202	REF	havana	FALSE	0	1	0	0	1	0	0	0
1	3630775	3650093	19319	-	WRAP73-201	REF	ensembl_havana	FALSE	2	1	6	5	8	10	6	2
1	3647432	3650062	2631	-	WRAP73-208	REF	havana	FALSE	0	1	0	0	0	0	1	0
1	3737152	3745741	8590	-	TP73-AS1-SL1	NC	STEINMETZLAB	FALSE	0	0	1	0	1	1	0	2
1	3780222	3784112	3891	-	LRRC47-202	REF	havana	FALSE	1	0	0	1	0	1	1	1
1	3780222	3796490	16269	-	LRRC47-201	REF	ensembl_havana	FALSE	3	2	3	3	3	12	3	3
1	3813975	3857221	43247	-	CEP104-202	REF	ensembl_havana	FALSE	0	0	0	0	0	0	0	1
1	3814796	3817492	2697	-	CEP104-208	REF	havana	FALSE	0	0	0	1	0	0	0	0
1	3889139	3900257	11119	-	C1orf174-201	REF	ensembl_havana	FALSE	11	12	18	11	9	22	12	5
1	5862810	5992430	129621	-	NPHP4-201	REF	ensembl_havana	FALSE	0	0	0	0	1	0	0	0
1	6186226	6199591	13366	-	RPL22-201	REF	ensembl_havana	FALSE	80	144	232	163	247	278	201	150
1	6186403	6197756	11354	-	RPL22-206	REF	havana	FALSE	26	44	73	35	65	102	58	36
1	6186619	6199558	12940	-	RPL22-204	REF	havana	FALSE	0	1	1	1	0	1	0	0
1	6186622	6200847	14226	-	RPL22-208	REF	havana	FALSE	1	1	3	1	1	1	4	0
1	6204840	6206029	1190	-	AL031847.1-201	REF	havana	FALSE	1	1	2	0	0	2	1	4
1	6221197	6235962	14766	-	ICMT-SL1	NE	STEINMETZLAB	FALSE	1	0	3	2	2	4	2	1
1	6221198	6224122	2925	-	ICMT-204	REF	havana	FALSE	1	1	1	0	0	2	2	1
1	6221198	6235956	14759	-	ICMT-SL2	ASS	STEINMETZLAB	FALSE	1	6	1	3	1	2	1	4
1	6223494	6235940	12447	-	ICMT-202	REF	havana	FALSE	0	0	1	0	3	4	0	1
1	6223494	6235952	12459	-	ICMT-201	REF	ensembl_havana	FALSE	21	27	54	31	48	68	43	33
1	6223494	6235960	12467	-	ICMT-203	REF	havana	FALSE	4	5	7	4	10	11	6	12
1	6264275	6393376	129102	-	ACOT7-210;ACOT7-201;ACOT7-209	REF	havana;ensembl_havana;ensembl	FALSE	22	10	12	11	13	12	10	5
1	6525572	6554513	28942	-	NOL9-201	REF	ensembl_havana	FALSE	0	0	1	0	1	0	1	0
1	6590727	6602860	12134	-	KLHL21-201	REF	ensembl_havana	FALSE	19	11	9	15	18	25	7	13
1	6594786	6602768	7983	-	KLHL21-202	REF	havana	FALSE	2	0	3	2	0	1	0	0
1	6634174	6701805	67632	-	DNAJC11-201	REF	ensembl_havana	FALSE	1	0	1	1	0	0	0	0
1	6634174	6701811	67638	-	DNAJC11-202	REF	ensembl_havana	FALSE	19	22	39	23	44	42	29	31
1	6653174	6701817	48644	-	DNAJC11-211	REF	havana	FALSE	0	0	0	1	0	0	1	1
1	8011731	8026257	14527	-	ERRFI1-201	REF	ensembl_havana	FALSE	2	1	4	1	3	5	0	0
1	8012906	8026308	13403	-	ERRFI1-205	REF	havana	FALSE	0	0	0	0	1	0	2	0
1	8013272	8026309	13038	-	ERRFI1-203	REF	havana	FALSE	0	0	1	0	0	0	0	0
1	8656082	8703382	47301	-	RERE-210	REF	havana	FALSE	2	0	2	1	2	2	3	0
1	8861006	8870830	9825	-	ENO1-202	REF	ensembl_havana	FALSE	1	1	6	4	6	9	2	6
1	8861007	8878685	17679	-	ENO1-SL2	NE	STEINMETZLAB	FALSE	6	9	20	12	30	18	17	25
1	8861008	8878685	17678	-	ENO1-201	REF	ensembl_havana	FALSE	295	321	590	358	772	808	375	472
1	8861008	8878686	17679	-	ENO1-SL1	IR	STEINMETZLAB	FALSE	5	10	23	17	34	34	21	14
1	8871157	8878688	7532	-	ENO1-205	REF	havana	FALSE	4	4	5	1	6	4	4	2
1	9425099	9428964	3866	-	AL928921.2-201	REF	havana	FALSE	1	0	0	2	1	2	4	0
1	9729502	9823976	94475	-	CLSTN1-202	REF	ensembl_havana	FALSE	0	0	0	0	1	1	0	0
1	9849370	9910212	60843	-	CTNNBIP1-204	REF	ensembl_havana	FALSE	0	0	0	0	1	0	0	1
1	9922122	9942785	20664	-	LZIC-SL1	NC	STEINMETZLAB	FALSE	1	1	1	1	1	0	0	2
1	9929285	9943336	14052	-	LZIC-202	REF	havana	FALSE	2	2	3	6	7	10	5	6
1	9929760	9943381	13622	-	LZIC-201	REF	havana	FALSE	3	3	2	1	0	4	4	1
1	9930162	9942785	12624	-	LZIC-203	REF	ensembl	FALSE	13	4	7	4	13	8	8	6
1	10456532	10472497	15966	-	DFFA-SL1	ASS	STEINMETZLAB	FALSE	0	0	2	0	1	4	2	0
1	10461088	10472510	11423	-	DFFA-202	REF	ensembl_havana	FALSE	24	20	61	27	59	79	38	32
1	10462846	10472498	9653	-	DFFA-201	REF	ensembl_havana	FALSE	20	9	14	13	24	28	20	14
1	10642165	10645084	2920	-	CASZ1-203	REF	havana	FALSE	2	1	0	0	0	1	2	0
1	11054595	11060029	5435	-	SRM-201	REF	ensembl_havana	FALSE	3	4	7	5	8	3	7	3
1	11066624	11099846	33223	-	EXOSC10-202	REF	ensembl_havana	FALSE	7	8	18	12	21	26	10	8
1	11106538	11114414	7877	-	MTOR-204	REF	havana	FALSE	0	0	0	2	0	1	1	0
1	11132881	11144749	11869	-	MTOR-207	REF	havana	FALSE	0	0	0	0	0	1	0	0
1	11648393	11654356	5964	-	FBXO2-201	REF	ensembl_havana	FALSE	4	0	1	0	0	2	0	0
1	11674483	11691544	17062	-	MAD2L2-204	REF	ensembl_havana	FALSE	1	1	6	0	8	6	3	3
1	11674484	11681127	6644	-	MAD2L2-207	REF	ensembl	FALSE	19	18	27	15	44	43	21	25
1	11674500	11681132	6633	-	MAD2L2-205	REF	havana	FALSE	0	0	0	1	1	0	0	0
1	11676092	11681140	5049	-	MAD2L2-203	REF	havana	FALSE	0	0	0	0	0	0	1	1
1	11789436	11796548	7113	-	MTHFR-217	REF	havana	FALSE	0	0	0	1	0	1	0	0
1	11790024	11803537	13514	-	MTHFR-202	REF	ensembl	FALSE	1	2	0	4	1	7	0	2
1	11790025	11805961	15937	-	MTHFR-204	REF	ensembl_havana	FALSE	0	0	1	2	0	2	1	1
1	11799650	11803522	3873	-	MTHFR-218	REF	havana	FALSE	1	1	1	1	1	3	3	0
1	11799652	11803530	3879	-	MTHFR-208	REF	havana	FALSE	1	3	0	1	0	3	2	1
1	11799652	11805961	6310	-	MTHFR-211	REF	havana	FALSE	0	0	0	0	0	0	0	1
1	11845713	11848172	2460	-	NPPA-201	REF	havana	FALSE	3	2	2	1	0	1	0	0
1	11845716	11847778	2063	-	NPPA-202	REF	ensembl_havana	FALSE	1273	1548	310	945	137	224	65	56
1	11857468	11858941	1474	-	NPPB-201	REF	ensembl_havana	FALSE	505	278	105	267	24	29	15	32
1	11919594	11925832	6239	-	KIAA2013-201	REF	ensembl_havana	FALSE	1	1	2	1	1	5	0	2
1	11922871	11925930	3060	-	KIAA2013-202	REF	havana	FALSE	0	1	2	3	2	4	0	1
1	12567913	12616771	48859	-	DHRS3-202	REF	havana	FALSE	0	0	0	0	0	0	0	1
1	12567913	12617711	49799	-	DHRS3-SL2	IR	STEINMETZLAB	FALSE	7	8	10	8	5	12	3	3
1	12567914	12616767	48854	-	DHRS3-SL1	NC	STEINMETZLAB	FALSE	17	25	20	22	22	27	18	14
1	12567914	12617686	49773	-	DHRS3-204	REF	ensembl_havana	FALSE	158	250	209	253	264	266	86	84
1	12567914	12618215	50302	-	DHRS3-SL3	ASS	STEINMETZLAB	FALSE	1	8	7	9	6	12	1	2
1	12572762	12617778	45017	-	DHRS3-SL4	IR	STEINMETZLAB	FALSE	4	6	8	3	3	9	3	0
1	15492278	15524230	31953	-	CASP9-201	REF	ensembl_havana	FALSE	0	1	2	4	4	3	1	4
1	15492280	15507436	15157	-	CASP9-SL1	ASS	STEINMETZLAB	FALSE	0	1	2	1	1	2	0	0
1	15492282	15524222	31941	-	CASP9-202	REF	ensembl_havana	FALSE	1	2	0	4	2	2	0	1
1	15941872	15976085	34214	-	ZBTB17-SL1	ES	STEINMETZLAB	FALSE	1	0	0	0	2	0	0	1
1	15941872	15976094	34223	-	ZBTB17-201	REF	ensembl	FALSE	0	0	0	0	2	3	0	1
1	15941872	15976095	34224	-	ZBTB17-SL2	NC	STEINMETZLAB	FALSE	0	0	0	1	0	1	1	0
1	15941872	15976099	34228	-	ZBTB17-202	REF	havana	FALSE	5	7	9	5	5	7	6	3
1	16014033	16018031	3999	-	HSPB7-205	REF	havana	FALSE	33	30	35	28	73	66	61	31
1	16014033	16018032	4000	-	HSPB7-203	REF	ensembl_havana	FALSE	1	4	3	1	7	8	7	5
1	16014033	16018040	4008	-	HSPB7-206	REF	havana	FALSE	2	5	10	0	10	16	6	9
1	16014034	16018039	4006	-	HSPB7-207	REF	havana	FALSE	114	113	169	102	288	308	208	173
1	16014034	16018039	4006	-	HSPB7-201	REF	havana	FALSE	1022	1066	1337	818	1875	1872	1272	1156
1	16014034	16018039	4006	-	HSPB7-204	REF	havana	FALSE	29	32	44	24	77	85	54	57
1	16124338	16156011	31674	-	EPHA2-201	REF	ensembl_havana	FALSE	0	0	0	0	0	1	0	1
1	16231698	16237185	5488	-	RSG1-201	REF	ensembl_havana	FALSE	0	0	0	1	1	0	2	1
1	16231701	16237130	5430	-	RSG1-202	REF	havana	FALSE	0	0	0	1	0	0	0	0
1	16250659	16352447	101789	-	FBXO42-201	REF	ensembl_havana	FALSE	8	4	10	11	8	14	8	5
1	16250662	16352442	101781	-	FBXO42-SL1	NE	STEINMETZLAB	FALSE	2	1	0	1	1	0	0	1
1	16294790	16315409	20620	-	FBXO42-204	REF	havana	FALSE	0	0	1	0	0	0	0	0
1	16599733	16613549	13817	-	NBPF1-206	REF	havana	FALSE	1	0	3	0	4	7	1	0
1	16600493	16613538	13046	-	NBPF1-SL1	ASS	STEINMETZLAB	FALSE	5	0	4	1	3	6	3	2
1	16605427	16613542	8116	-	NBPF1-205	REF	havana	FALSE	14	15	22	16	28	23	28	28
1	16618260	16629253	10994	-	CROCCP2-207	REF	havana	FALSE	0	1	0	0	2	0	0	0
1	16618263	16644692	26430	-	CROCCP2-204	REF	havana	FALSE	0	0	0	0	1	0	0	1
1	16888547	16889486	940	-	BX284668.5-201	REF	havana	FALSE	0	1	2	0	2	2	0	0
1	16974833	16978317	3485	-	MFAP2-201	REF	havana	FALSE	19	6	11	7	2	10	6	5
1	16974835	16980633	5799	-	MFAP2-202	REF	ensembl_havana	FALSE	51	12	26	41	15	22	6	8
1	16994683	16997351	2669	-	ATP13A2-211	REF	havana	FALSE	0	0	0	1	0	0	0	0
1	17018738	17054028	35291	-	SDHB-201	REF	ensembl_havana	FALSE	62	75	162	86	158	186	97	80
1	17018759	17022692	3934	-	SDHB-206	REF	havana	FALSE	3	0	0	0	2	4	1	0
1	17032221	17054028	21808	-	SDHB-203	REF	havana	FALSE	1	1	0	0	2	2	0	1
1	17066772	17119451	52680	-	PADI2-202	REF	ensembl_havana	FALSE	1	0	2	4	3	2	0	0
1	17066906	17074921	8016	-	PADI2-204	REF	havana	FALSE	0	0	0	1	0	0	0	0
1	17406773	17439720	32948	-	RCC2-202	REF	ensembl_havana	FALSE	0	0	0	1	0	0	0	0
1	17406785	17438292	31508	-	RCC2-201	REF	havana	FALSE	0	0	0	1	0	0	0	0
1	18871431	18902568	31138	-	ALDH4A1-201	REF	ensembl_havana	FALSE	0	1	2	0	0	0	0	0
1	18871434	18902540	31107	-	ALDH4A1-206	REF	ensembl	FALSE	0	1	0	0	0	1	0	0
1	18871434	18902550	31117	-	ALDH4A1-202	REF	ensembl_havana	FALSE	9	25	32	22	43	48	24	34
1	19074514	19105132	30619	-	UBR4-202	REF	havana	FALSE	0	0	1	0	0	1	0	0
1	19074516	19081494	6979	-	UBR4-203	REF	havana	FALSE	1	0	2	0	1	4	2	4
1	19074521	19078069	3549	-	UBR4-208	REF	havana	FALSE	0	1	1	0	2	1	1	0
1	19218238	19251518	33281	-	EMC1-207	REF	ensembl_havana	FALSE	2	3	5	7	6	7	3	2
1	19218259	19219701	1443	-	EMC1-203	REF	havana	FALSE	0	1	0	0	0	0	0	1
1	19244101	19251521	7421	-	EMC1-211	REF	havana	FALSE	0	0	1	0	0	0	0	0
1	19303971	19312054	8084	-	AKR7A2-202	REF	havana	FALSE	0	0	0	0	0	0	1	0
1	19303973	19312103	8131	-	AKR7A2-201	REF	ensembl_havana	FALSE	30	39	89	47	89	115	55	66
1	19308177	19312111	3935	-	AKR7A2-205	REF	havana	FALSE	1	0	0	0	1	0	0	0
1	19338787	19419747	80961	-	CAPZB-204	REF	havana	FALSE	0	0	0	0	0	1	0	0
1	19339177	19485507	146331	-	CAPZB-203	REF	ensembl_havana	FALSE	37	30	72	39	75	64	55	41
1	19339177	19485512	146336	-	CAPZB-201	REF	havana	FALSE	14	4	1	3	1	3	3	0
1	19975438	19979611	4174	-	PLA2G2A-202	REF	ensembl	FALSE	1	0	0	1	0	6	0	0
1	20499452	20508117	8666	-	MUL1-201	REF	ensembl_havana	FALSE	55	61	62	51	87	121	64	57
1	20651898	20661368	9471	-	DDOST-202;DDOST-206;DDOST-201	REF	ensembl;havana;ensembl_havana	FALSE	88	89	132	105	166	187	107	82
1	20658876	20661371	2496	-	DDOST-205	REF	havana	FALSE	0	0	6	1	7	11	5	2
1	20742688	20786690	44003	-	HP1BP3-201	REF	ensembl_havana	FALSE	0	0	0	0	1	0	0	0
1	20742701	20786648	43948	-	HP1BP3-SL5	NC	STEINMETZLAB	FALSE	3	0	0	0	2	2	0	1
1	20742915	20787306	44392	-	HP1BP3-SL4	NC	STEINMETZLAB	FALSE	0	0	0	1	1	2	1	1
1	20742919	20776020	33102	-	HP1BP3-203	REF	havana	FALSE	2	0	0	0	1	1	0	0
1	20743125	20786655	43531	-	HP1BP3-SL2	NC	STEINMETZLAB	FALSE	2	1	1	1	6	6	0	1
1	20743139	20787297	44159	-	HP1BP3-SL1	NC	STEINMETZLAB	FALSE	7	2	6	7	14	10	3	3
1	20754057	20787295	33239	-	HP1BP3-SL7	ASS	STEINMETZLAB	FALSE	0	0	0	0	0	1	1	1
1	20754059	20780541	26483	-	HP1BP3-SL8	ASS	STEINMETZLAB	FALSE	0	0	0	0	1	0	1	1
1	20754060	20787297	33238	-	HP1BP3-208	REF	havana	FALSE	0	1	1	0	1	1	0	0
1	20754062	20786660	32599	-	HP1BP3-SL6	ASS	STEINMETZLAB	FALSE	0	0	1	0	2	1	0	0
1	20754066	20787286	33221	-	HP1BP3-SL9	ASS	STEINMETZLAB	FALSE	0	0	0	0	0	2	0	1
1	20773592	20786658	13067	-	HP1BP3-205	REF	havana	FALSE	0	1	0	1	1	1	0	0
1	20776590	20786669	10080	-	HP1BP3-204	REF	havana	FALSE	0	0	0	0	1	0	0	0
[truncated: 34,769 more rows]
