# Supplementary material for: Single-molecule, full-length transcript isoform sequencing reveals disease-associated RNA isoforms in cardiomyocytes
Source: Nat Commun. 2021 Jul 9;12:4203. doi: 10.1038/s41467-021-24484-z (PMC8270901; doi:10.1038/s41467-021-24484-z)
Supplement: Supplementary file 5 — Supplementary Dataset 4 [file 41467_2021_24484_MOESM5_ESM.txt]

# exon_a and exon_b: coordinates of exons
# exon_a_type: constitutive if expressed in all isoforms otherwise alternative
# count_a_and_b: number of reads covering both exon a and b
# count_a_no_b: number of reads covering exon a and skipping exon b
# count_no_a_but_b: number of reads covering skipping exon a and covering exon b
# count_no_a_no_b: number of reads skipping both exon a and b
# dist: distance of the two exons a and b in bp
# n_exon: number of exons between exon a and b
# n_cexon: number of constitutive exons between exon a and b
# note: when defining exon type, we consider both internal and terminal exons. For the count matrix, we include the read count only if exon is included within the transcript (not terminal exon).
exon_a	exon_b	exon_a_type	exon_b_type	count_a_and_b	count_a_no_b	count_no_a_but_b	count_no_a_no_b	pval	pval_adjust	ht_estimate	ht_nullval	n_both	n_a_not_b	n_not_a_b	n_not_both	dist	n_exon	n_cexon	exp_type	dist_type
15:63043706-63043831	15:63062215-63062277	alternative	constitutive	0	1428	26610	0	0	0	0	1	0	3	4	0	196	0	0	mutually_exclusive	adjacent
17:64500549-64500773	17:64500549-64502069	alternative	alternative	3479	0	0	491	0	0	Inf	1	3	0	0	1	1237	0	0	co-expression	adjacent
7:44139521-44139664	7:44139782-44139860	alternative	constitutive	42846	4406	1	2002	0	0	16384	1	6	3	1	2	285	0	0	co-expression	adjacent
12:53295839-53295941	12:53295839-53296275	alternative	alternative	1455	5	0	264	0.00E+00	7.46E-307	Inf	1	1	1	0	5	303	0	0	co-expression	adjacent
2:38746694-38748157	2:38748056-38748157	alternative	alternative	883	0	0	272	5.78E-273	2.83E-270	Inf	1	5	0	0	4	876	1	0	co-expression	adjacent
11:73720846-73720899	11:73730765-73730823	alternative	constitutive	0	489	416	6	5.09E-259	2.24E-256	0	1	0	1	1	3	67	0	0	mutually_exclusive	adjacent
7:5528281-5529059	7:5529019-5529059	alternative	alternative	3456	719	0	297	1.87E-208	6.62E-206	Inf	1	2	1	0	1	442	1	0	co-expression	adjacent
7:44139782-44139860	7:44140323-44140787	constitutive	alternative	39798	3048	6403	0	2.38E-191	7.67E-189	0	1	2	4	4	0	1143	3	1	mutually_exclusive	distal
1:8870452-8871986	1:8871891-8871986	alternative	alternative	3375	122	0	143	4.77E-183	1.47E-180	Inf	1	1	1	0	1	1381	1	0	co-expression	adjacent
7:128754262-128754455	7:128767456-128767655	alternative	alternative	0	120	1437	0	6.24E-183	1.90E-180	0	1	0	2	3	0	74	0	0	mutually_exclusive	adjacent
1:8870452-8870510	1:8871891-8871986	alternative	alternative	0	122	3375	143	3.41E-153	8.46E-151	0	1	0	1	1	1	315	0	0	mutually_exclusive	adjacent
15:90090479-90090644	15:90091553-90091644	alternative	alternative	3564	0	0	68	3.79E-146	8.69E-144	Inf	1	1	0	0	1	909	0	0	co-expression	adjacent
16:69447150-69447329	16:69448115-69448144	alternative	alternative	491	0	0	133	1.02E-139	2.26E-137	Inf	1	2	0	0	2	10949	0	0	co-expression	adjacent
9:35684732-35684807	9:35685064-35685139	alternative	alternative	69	710	166	0	1.86E-129	3.81E-127	0	1	1	3	2	0	257	0	0	mutually_exclusive	adjacent
7:44140323-44140787	7:44140712-44140787	alternative	alternative	4401	41800	0	3048	1.28E-128	2.55E-126	Inf	1	2	4	0	4	1143	3	1	co-expression	distal
19:10395066-10395143	19:10395228-10395343	alternative	alternative	474	0	0	115	1.21E-125	2.33E-123	Inf	1	2	0	0	1	92	0	0	co-expression	adjacent
15:63060869-63060939	15:63062576-63062645	constitutive	constitutive	0	38	28061	0	4.78E-125	9.11E-123	0	1	0	3	7	0	440	0	0	mutually_exclusive	adjacent
7:5529019-5529059	7:5529535-5529663	alternative	constitutive	940	2516	0	1016	8.84E-121	1.60E-118	Inf	1	1	1	0	2	300	0	0	co-expression	adjacent
1:154170649-154170711	1:154172908-154172978	alternative	alternative	5	281	191	10	2.78E-115	4.82E-113	9.91E-04	1	1	8	7	2	541	0	0	mutually_exclusive	adjacent
1:12578718-12578956	1:12580523-12580666	alternative	alternative	1322	1	0	67	3.27E-114	5.59E-112	Inf	1	3	1	0	2	1111	0	0	co-expression	adjacent
18:22167604-22167803	18:22167604-22168162	alternative	alternative	558	197	0	244	3.85E-110	6.39E-108	Inf	1	2	2	0	2	241	0	0	co-expression	adjacent
X:136207016-136207190	X:136207016-136207961	alternative	alternative	1905	0	0	55	2.30E-108	3.73E-106	Inf	1	11	0	0	1	602	0	0	co-expression	adjacent
8:133475719-133476074	8:133475719-133476600	alternative	alternative	225	0	0	147	9.30E-108	1.47E-105	Inf	1	2	0	0	2	204	0	0	co-expression	adjacent
5:176350613-176350737	5:176352622-176352748	alternative	alternative	644	0	0	78	9.18E-107	1.41E-104	Inf	1	5	0	0	3	1885	0	0	co-expression	adjacent
13:106557048-106559657	13:106559432-106559657	alternative	alternative	178	0	0	177	3.22E-106	4.86E-104	Inf	1	1	0	0	1	2301	0	0	co-expression	adjacent
17:15259094-15259193	17:15260650-15260761	alternative	alternative	2358	5	0	54	4.22E-105	6.18E-103	Inf	1	3	1	0	1	1457	0	0	co-expression	adjacent
7:44139782-44139860	7:44140323-44140517	constitutive	alternative	1690	41156	0	6403	1.54E-104	2.24E-102	Inf	1	2	4	0	4	1143	3	1	co-expression	distal
2:200859680-200859746	2:200860125-200860215	alternative	alternative	207	0	0	120	9.78E-93	1.23E-90	Inf	1	3	0	0	1	1492	1	0	co-expression	adjacent
16:69447150-69447278	16:69447150-69447329	alternative	alternative	500	32	0	101	2.98E-89	3.55E-87	Inf	1	3	1	0	1	837	0	0	co-expression	adjacent
16:69447150-69447329	16:69459093-69459121	alternative	alternative	0	500	101	32	2.98E-89	3.55E-87	0	1	0	3	1	1	786	0	0	mutually_exclusive	adjacent
16:69447150-69447278	16:69448115-69448144	alternative	alternative	491	32	0	101	1.44E-88	1.69E-86	Inf	1	2	1	0	1	11815	1	0	co-expression	adjacent
16:69448115-69448144	16:69459093-69459121	alternative	alternative	0	491	101	32	1.44E-88	1.69E-86	0	1	0	2	1	1	11764	1	0	mutually_exclusive	adjacent
3:49011421-49014116	3:49011635-49014116	alternative	alternative	334	0	1	80	7.25E-86	8.23E-84	Inf	1	2	0	1	1	94	0	0	co-expression	adjacent
1:25901491-25901682	1:25901491-25903813	alternative	alternative	2837	0	0	37	1.89E-85	2.08E-83	Inf	1	4	0	0	1	1959	0	0	co-expression	adjacent
7:44139422-44139569	7:44139782-44139860	alternative	constitutive	1358	0	41488	6403	6.97E-84	7.44E-82	Inf	1	2	0	4	4	1048	3	1	co-expression	distal
7:44139521-44139664	7:44140712-44140787	alternative	alternative	4401	42851	0	2003	9.06E-84	9.57E-82	Inf	1	2	7	0	3	285	0	0	co-expression	adjacent
X:71304187-71304300	X:71304542-71304604	constitutive	constitutive	476	0	0	61	5.20E-82	5.31E-80	Inf	1	2	0	0	2	78	0	0	co-expression	adjacent
X:71303812-71303911	X:71304187-71304300	constitutive	constitutive	471	0	0	61	9.53E-82	9.59E-80	Inf	1	1	0	0	2	91	0	0	co-expression	adjacent
X:71303812-71303911	X:71304542-71304604	constitutive	constitutive	471	0	0	61	9.53E-82	9.59E-80	Inf	1	1	0	0	2	225	1	0	co-expression	adjacent
13:19759323-19759418	13:19772242-19772543	constitutive	constitutive	169	0	0	106	4.84E-79	4.77E-77	Inf	1	3	0	0	2	3711	0	0	co-expression	adjacent
X:23783800-23783883	X:23783800-23785429	alternative	alternative	345	0	0	67	6.78E-79	6.58E-77	Inf	1	2	0	0	1	1445	1	0	co-expression	adjacent
11:36610081-36610239	11:36633284-36633438	alternative	alternative	326	0	0	65	7.48E-76	7.13E-74	Inf	1	6	0	0	4	2613	0	0	co-expression	adjacent
9:37424845-37424975	9:37425922-37425994	alternative	alternative	627	0	0	47	1.51E-73	1.42E-71	Inf	1	3	0	0	1	947	0	0	co-expression	adjacent
9:37424845-37424975	9:37426538-37426654	alternative	alternative	627	0	0	47	1.51E-73	1.42E-71	Inf	1	3	0	0	1	1563	1	0	co-expression	adjacent
9:37425922-37425994	9:37426538-37426654	alternative	alternative	627	0	0	47	1.51E-73	1.42E-71	Inf	1	3	0	0	1	544	0	0	co-expression	adjacent
15:63060869-63060939	15:63064064-63064142	constitutive	alternative	0	38	27732	328	3.23E-73	2.99E-71	0	1	0	3	3	3	2791	3	2	mutually_exclusive	distal
15:63062576-63062645	15:63064064-63064142	constitutive	alternative	27732	328	0	38	3.23E-73	2.99E-71	Inf	1	3	3	0	3	2276	2	2	co-expression	distal
11:32588594-32588732	11:32589012-32589135	alternative	alternative	1253	0	0	37	1.88E-72	1.70E-70	Inf	1	3	0	0	1	280	0	0	co-expression	adjacent
11:32587012-32587144	11:32588594-32588732	alternative	alternative	1252	0	1	37	7.13E-71	6.25E-69	Inf	1	2	0	1	1	1450	0	0	co-expression	adjacent
11:32587012-32587144	11:32589012-32589135	alternative	alternative	1252	0	1	37	7.13E-71	6.25E-69	Inf	1	2	0	1	1	1868	1	0	co-expression	adjacent
7:44140323-44140517	7:44140712-44140787	alternative	alternative	0	1690	4401	43158	1.80E-70	1.57E-68	0	1	0	2	2	6	1143	3	1	mutually_exclusive	distal
3:196937510-196937631	3:196937510-196937648	alternative	alternative	684	0	0	43	1.93E-70	1.64E-68	Inf	1	5	0	0	1	1603	0	0	co-expression	adjacent
3:196937510-196937631	3:196939251-196939432	alternative	alternative	0	684	43	0	1.93E-70	1.64E-68	0	1	0	5	1	0	1620	0	0	mutually_exclusive	adjacent
3:196937510-196937648	3:196939393-196939432	alternative	alternative	0	684	43	0	1.93E-70	1.64E-68	0	1	0	5	1	0	1745	0	0	mutually_exclusive	adjacent
3:196939251-196939432	3:196939393-196939432	alternative	alternative	43	0	0	684	1.93E-70	1.64E-68	Inf	1	1	0	0	5	1762	0	0	co-expression	adjacent
7:55994894-55994988	7:55997366-55997449	constitutive	constitutive	1480	0	0	33	1.43E-68	1.18E-66	Inf	1	1	0	0	1	3815	1	1	co-expression	distal
7:143267617-143267733	7:143268091-143268184	constitutive	constitutive	624	10	0	49	2.90E-65	2.29E-63	Inf	1	2	1	0	1	169	0	0	co-expression	adjacent
5:138929246-138929332	5:138929246-138929356	alternative	alternative	38	0	0	697	1.67E-64	1.28E-62	Inf	1	1	0	0	2	1200	0	0	co-expression	adjacent
5:138929246-138929332	5:138932578-138932712	alternative	constitutive	0	38	697	0	1.67E-64	1.28E-62	0	1	0	1	2	0	1141	0	0	mutually_exclusive	adjacent
5:138929246-138929356	5:138930830-138930935	alternative	constitutive	0	38	697	0	1.67E-64	1.28E-62	0	1	0	1	2	0	1176	0	0	mutually_exclusive	adjacent
5:138930830-138930935	5:138932578-138932712	constitutive	constitutive	697	0	0	38	1.67E-64	1.28E-62	Inf	1	2	0	0	1	1117	0	0	co-expression	adjacent
3:108071093-108071182	3:108079991-108080344	constitutive	constitutive	41	0	0	529	1.49E-63	1.13E-61	Inf	1	1	0	0	3	927	0	0	co-expression	adjacent
X:154399487-154399594	X:154399803-154399941	alternative	alternative	5388	1	0	23	8.83E-63	6.58E-61	Inf	1	3	1	0	1	523	0	0	co-expression	adjacent
3:180962883-180962940	3:180962883-180963090	alternative	alternative	142	0	0	80	1.72E-62	1.27E-60	Inf	1	4	0	0	3	88	0	0	co-expression	adjacent
21:6492131-6492197	21:6495993-6496080	alternative	constitutive	1	131	89	0	3.29E-62	2.40E-60	0	1	1	2	1	0	847	0	0	mutually_exclusive	adjacent
14:21501728-21501903	14:21503173-21503291	alternative	alternative	144	0	0	78	5.61E-62	3.95E-60	Inf	1	2	0	0	4	169	0	0	co-expression	adjacent
14:21501728-21501903	14:21503173-21503577	alternative	alternative	144	0	0	78	5.61E-62	3.95E-60	Inf	1	2	0	0	4	355	1	0	co-expression	adjacent
14:21503173-21503291	14:21503173-21503577	alternative	alternative	144	0	0	78	5.61E-62	3.95E-60	Inf	1	2	0	0	4	121	0	0	co-expression	adjacent
2:73957125-73957240	2:73958146-73958245	alternative	constitutive	226	9	0	73	3.09E-61	2.05E-59	Inf	1	2	1	0	3	6393	0	0	co-expression	adjacent
10:73043887-73043957	10:73073731-73073827	alternative	alternative	0	94	105	0	2.98E-59	1.74E-57	0	1	0	2	3	0	1024	0	0	mutually_exclusive	adjacent
11:62801942-62802046	11:62802177-62802260	constitutive	constitutive	175	0	0	62	1.19E-58	6.83E-57	Inf	1	2	0	0	2	1802	0	0	co-expression	adjacent
18:57615817-57615975	18:57620569-57620651	constitutive	constitutive	944	0	0	30	9.18E-58	5.17E-56	Inf	1	1	0	0	2	326	0	0	co-expression	adjacent
7:44139521-44139664	7:44140323-44140787	alternative	alternative	44199	3048	2002	0	3.27E-57	1.79E-55	0	1	4	4	2	0	754	1	1	mutually_exclusive	distal
7:44140323-44140787	7:44140712-44140856	alternative	alternative	2002	44199	0	3048	3.27E-57	1.79E-55	Inf	1	2	4	0	4	754	1	1	co-expression	distal
7:134450786-134450902	7:134451586-134451753	constitutive	constitutive	1736	0	0	25	1.32E-56	7.10E-55	Inf	1	1	0	0	1	599	0	0	co-expression	adjacent
X:154379942-154380019	X:154379942-154380367	alternative	alternative	691	0	0	32	1.70E-56	9.04E-55	Inf	1	3	0	0	1	215	0	0	co-expression	adjacent
7:44139422-44139569	7:44140712-44140787	alternative	alternative	0	1358	4401	43490	2.32E-56	1.23E-54	0	1	0	2	2	6	1048	3	1	mutually_exclusive	distal
21:43100453-43100519	21:43100453-43104402	alternative	alternative	1	149	68	1	9.75E-55	5.06E-53	1.62E-04	1	1	2	1	1	847	0	0	mutually_exclusive	adjacent
4:103085349-103085462	4:103085349-103086540	alternative	alternative	297	0	0	42	1.07E-54	5.52E-53	Inf	1	2	0	0	1	1018	0	0	co-expression	adjacent
14:92704640-92704707	14:92706483-92706653	alternative	alternative	617	24	103	110	3.00E-54	1.54E-52	27.28328846	1	2	1	1	1	1776	0	0	co-expression	adjacent
7:45105441-45105764	7:45108827-45109243	constitutive	alternative	170	0	0	52	5.22E-52	2.56E-50	Inf	1	5	0	0	2	282	0	0	co-expression	adjacent
6:54136715-54138286	6:54149056-54149127	alternative	alternative	331	87	9	119	1.34E-51	6.52E-50	49.87956918	1	10	3	1	6	11240	0	0	co-expression	adjacent
12:46239679-46239893	12:46243200-46243314	alternative	alternative	1185	1	0	25	4.32E-51	2.09E-49	Inf	1	5	1	0	1	3307	0	0	co-expression	adjacent
9:35682524-35683241	9:35684732-35684807	alternative	alternative	162	0	12	72	5.24E-50	2.50E-48	Inf	1	2	0	1	1	1491	2	2	co-expression	distal
13:37002488-37002551	13:37002934-37003007	constitutive	alternative	147	0	0	53	9.36E-50	4.39E-48	Inf	1	2	0	0	2	1509	0	0	co-expression	adjacent
6:35468947-35469027	6:35470179-35470351	alternative	constitutive	1774	20	0	28	3.18E-49	1.48E-47	Inf	1	2	2	0	1	354	0	0	co-expression	adjacent
15:74926766-74926887	15:74929116-74929232	alternative	alternative	5051	10	0	20	5.77E-49	2.65E-47	Inf	1	2	1	0	1	2996	0	0	co-expression	adjacent
11:64320865-64320903	11:64321007-64321068	constitutive	constitutive	1896	96	64	70	2.07E-47	9.27E-46	21.51964536	1	1	1	1	1	793	0	0	co-expression	adjacent
2:27660984-27661388	2:27660984-27661601	alternative	alternative	192	48	0	93	6.02E-47	2.63E-45	Inf	1	1	4	0	1	791	0	0	co-expression	adjacent
15:101285726-101285801	15:101285726-101287010	alternative	alternative	314	0	0	33	6.17E-47	2.68E-45	Inf	1	4	0	0	1	1107	1	0	co-expression	adjacent
16:1777946-1778048	16:1778134-1778612	alternative	alternative	124	5	0	66	1.36E-46	5.88E-45	Inf	1	2	1	0	4	114	0	0	co-expression	adjacent
X:48575561-48575667	X:48575815-48576083	alternative	alternative	479	0	3	30	1.81E-45	7.64E-44	Inf	1	3	0	1	1	647	1	0	co-expression	adjacent
2:74528248-74528321	2:74528417-74528489	constitutive	constitutive	176	0	0	41	3.04E-45	1.27E-43	Inf	1	2	0	0	3	197	0	0	co-expression	adjacent
6:44231998-44232106	6:44232343-44232428	constitutive	constitutive	284	0	0	32	1.37E-44	5.63E-43	Inf	1	8	0	0	2	301	0	0	co-expression	adjacent
11:66599116-66599253	11:66599116-66599636	alternative	alternative	150	0	0	40	4.82E-42	1.88E-40	Inf	1	2	0	0	2	206	0	0	co-expression	adjacent
6:54160367-54160432	6:54160516-54160599	alternative	alternative	27	0	5	514	5.26E-41	2.01E-39	Inf	1	2	0	1	17	141	0	0	co-expression	adjacent
6:55794279-55794427	6:55819655-55819847	constitutive	constitutive	294	0	0	28	6.15E-41	2.35E-39	Inf	1	1	0	0	1	1342	0	0	co-expression	adjacent
2:240021197-240021412	2:240022172-240022340	constitutive	constitutive	1227	0	0	18	1.40E-40	5.30E-39	Inf	1	1	0	0	1	3043	0	0	co-expression	adjacent
16:66938037-66938241	16:66939217-66939358	alternative	alternative	426	0	0	24	2.44E-40	9.17E-39	Inf	1	3	0	0	1	976	0	0	co-expression	adjacent
6:54149056-54149127	6:54257308-54257361	alternative	constitutive	154	182	0	206	3.35E-40	1.25E-38	Inf	1	3	7	0	9	22081	1	0	co-expression	adjacent
21:44855210-44855256	21:44856193-44856364	alternative	alternative	2228	0	0	15	7.49E-39	2.73E-37	Inf	1	1	0	0	2	937	0	0	co-expression	adjacent
5:250992-251103	5:251338-251468	alternative	alternative	1627	0	0	16	7.98E-39	2.89E-37	Inf	1	4	0	0	1	235	0	0	co-expression	adjacent
6:99402540-99404702	6:99403829-99403882	alternative	alternative	132	0	6	49	8.51E-39	3.06E-37	Inf	1	3	0	1	2	721	0	0	co-expression	adjacent
1:25826302-25826411	1:25826615-25826826	constitutive	constitutive	768	4	0	21	1.10E-37	3.88E-36	Inf	1	4	1	0	1	516	0	0	co-expression	adjacent
19:10393086-10393157	19:10393280-10393441	alternative	alternative	570	0	0	20	1.29E-37	4.52E-36	Inf	1	3	0	0	1	1864	2	0	co-expression	adjacent
19:10393086-10393157	19:10395928-10396203	alternative	constitutive	0	570	20	0	1.29E-37	4.52E-36	0	1	0	3	1	0	1909	2	0	mutually_exclusive	adjacent
2:96268457-96269355	2:96269268-96269355	alternative	alternative	385	0	0	22	7.77E-37	2.70E-35	Inf	1	1	0	0	1	610	0	0	co-expression	adjacent
9:122286039-122286166	9:122291749-122291840	alternative	constitutive	48	14	0	163	1.00E-36	3.48E-35	Inf	1	2	2	0	4	93	0	0	co-expression	adjacent
14:23965762-23965832	14:23965932-23965983	alternative	alternative	60	0	0	62	2.65E-36	9.00E-35	Inf	1	2	0	0	3	100	0	0	co-expression	adjacent
14:23965762-23965832	14:23966283-23966417	alternative	alternative	60	0	0	62	2.65E-36	9.00E-35	Inf	1	2	0	0	3	451	1	0	co-expression	adjacent
14:23965932-23965983	14:23966283-23966417	alternative	alternative	60	0	0	62	2.65E-36	9.00E-35	Inf	1	2	0	0	3	300	0	0	co-expression	adjacent
19:10393086-10393157	19:10395021-10395143	alternative	alternative	569	1	0	20	2.71E-36	9.15E-35	Inf	1	2	1	0	1	102	0	0	co-expression	adjacent
19:10393280-10393441	19:10395021-10395143	alternative	alternative	569	1	0	20	2.71E-36	9.15E-35	Inf	1	2	1	0	1	1580	0	0	co-expression	adjacent
19:10395021-10395143	19:10395928-10396203	alternative	constitutive	0	569	20	1	2.71E-36	9.15E-35	0	1	0	2	1	1	1625	0	0	mutually_exclusive	adjacent
7:100075135-100075261	7:100075135-100075630	alternative	alternative	282	0	0	24	3.45E-36	1.16E-34	Inf	1	7	0	0	2	281	0	0	co-expression	adjacent
5:177302128-177302178	5:177302128-177302496	alternative	alternative	104	0	0	39	5.45E-36	1.82E-34	Inf	1	2	0	0	3	219	0	0	co-expression	adjacent
19:2271782-2271954	19:2272735-2272820	alternative	constitutive	5553	0	27	16	6.13E-36	2.04E-34	Inf	1	1	0	1	2	252	0	0	co-expression	adjacent
4:152324184-152324394	4:152324184-152326231	alternative	alternative	316	0	0	22	5.22E-35	1.70E-33	Inf	1	4	0	0	1	1612	0	0	co-expression	adjacent
15:101285726-101285801	15:101291962-101292040	alternative	alternative	299	15	0	33	6.75E-35	2.19E-33	Inf	1	1	3	0	1	413	0	0	co-expression	adjacent
15:101285726-101287010	15:101291962-101292040	alternative	alternative	299	15	0	33	6.75E-35	2.19E-33	Inf	1	1	3	0	1	615	0	0	co-expression	adjacent
1:36137796-36137978	1:36139720-36139843	alternative	alternative	583	3	0	19	3.49E-33	1.08E-31	Inf	1	3	1	0	1	2091	2	0	co-expression	adjacent
3:159887708-159887905	3:159888820-159888943	alternative	alternative	905	0	0	15	5.12E-33	1.58E-31	Inf	1	2	0	0	1	1384	0	0	co-expression	adjacent
3:159887708-159887905	3:159892097-159892190	alternative	constitutive	905	0	0	15	5.12E-33	1.58E-31	Inf	1	2	0	0	1	2496	1	0	co-expression	adjacent
3:159888820-159888943	3:159892097-159892190	alternative	constitutive	905	0	0	15	5.12E-33	1.58E-31	Inf	1	2	0	0	1	915	0	0	co-expression	adjacent
14:23400709-23400977	14:23402464-23402602	alternative	alternative	451	0	0	18	7.39E-33	2.10E-31	Inf	1	3	0	0	1	1487	0	0	co-expression	adjacent
14:23400709-23400977	14:23402697-23402800	alternative	alternative	451	0	0	18	7.39E-33	2.10E-31	Inf	1	3	0	0	1	1720	1	0	co-expression	adjacent
14:23400709-23400977	14:23403348-23403446	alternative	alternative	451	0	0	18	7.39E-33	2.10E-31	Inf	1	3	0	0	1	2371	2	0	co-expression	adjacent
14:23400709-23400977	14:23403715-23403778	alternative	alternative	451	0	0	18	7.39E-33	2.10E-31	Inf	1	3	0	0	1	2738	3	0	co-expression	adjacent
14:23400709-23400977	14:23404296-23404388	alternative	alternative	451	0	0	18	7.39E-33	2.10E-31	Inf	1	3	0	0	1	3319	4	0	co-expression	adjacent
14:23400709-23400977	14:23404711-23404822	alternative	alternative	451	0	0	18	7.39E-33	2.10E-31	Inf	1	3	0	0	1	3734	5	0	co-expression	adjacent
14:23400709-23400977	14:23405100-23405127	alternative	alternative	451	0	0	18	7.39E-33	2.10E-31	Inf	1	3	0	0	1	4123	6	0	co-expression	adjacent
14:23400709-23400977	14:23405223-23405379	alternative	alternative	451	0	0	18	7.39E-33	2.10E-31	Inf	1	3	0	0	1	4246	7	0	co-expression	adjacent
14:23400709-23400977	14:23405627-23405770	alternative	alternative	451	0	0	18	7.39E-33	2.10E-31	Inf	1	3	0	0	1	4650	8	0	co-expression	adjacent
14:23400709-23400977	14:23407023-23407236	alternative	alternative	451	0	0	18	7.39E-33	2.10E-31	Inf	1	3	0	0	1	6046	9	0	co-expression	adjacent
14:23402464-23402602	14:23402697-23402800	alternative	alternative	451	0	0	18	7.39E-33	2.10E-31	Inf	1	3	0	0	1	95	0	0	co-expression	adjacent
14:23402464-23402602	14:23403348-23403446	alternative	alternative	451	0	0	18	7.39E-33	2.10E-31	Inf	1	3	0	0	1	746	1	0	co-expression	adjacent
14:23402464-23402602	14:23403715-23403778	alternative	alternative	451	0	0	18	7.39E-33	2.10E-31	Inf	1	3	0	0	1	1113	2	0	co-expression	adjacent
14:23402464-23402602	14:23404296-23404388	alternative	alternative	451	0	0	18	7.39E-33	2.10E-31	Inf	1	3	0	0	1	1694	3	0	co-expression	adjacent
14:23402464-23402602	14:23404711-23404822	alternative	alternative	451	0	0	18	7.39E-33	2.10E-31	Inf	1	3	0	0	1	2109	4	0	co-expression	adjacent
14:23402464-23402602	14:23405100-23405127	alternative	alternative	451	0	0	18	7.39E-33	2.10E-31	Inf	1	3	0	0	1	2498	5	0	co-expression	adjacent
14:23402464-23402602	14:23405223-23405379	alternative	alternative	451	0	0	18	7.39E-33	2.10E-31	Inf	1	3	0	0	1	2621	6	0	co-expression	adjacent
14:23402464-23402602	14:23405627-23405770	alternative	alternative	451	0	0	18	7.39E-33	2.10E-31	Inf	1	3	0	0	1	3025	7	0	co-expression	adjacent
14:23402464-23402602	14:23407023-23407236	alternative	alternative	451	0	0	18	7.39E-33	2.10E-31	Inf	1	3	0	0	1	4421	8	0	co-expression	adjacent
14:23402697-23402800	14:23403348-23403446	alternative	alternative	451	0	0	18	7.39E-33	2.10E-31	Inf	1	3	0	0	1	548	0	0	co-expression	adjacent
14:23402697-23402800	14:23403715-23403778	alternative	alternative	451	0	0	18	7.39E-33	2.10E-31	Inf	1	3	0	0	1	915	1	0	co-expression	adjacent
14:23402697-23402800	14:23404296-23404388	alternative	alternative	451	0	0	18	7.39E-33	2.10E-31	Inf	1	3	0	0	1	1496	2	0	co-expression	adjacent
14:23402697-23402800	14:23404711-23404822	alternative	alternative	451	0	0	18	7.39E-33	2.10E-31	Inf	1	3	0	0	1	1911	3	0	co-expression	adjacent
14:23402697-23402800	14:23405100-23405127	alternative	alternative	451	0	0	18	7.39E-33	2.10E-31	Inf	1	3	0	0	1	2300	4	0	co-expression	adjacent
14:23402697-23402800	14:23405223-23405379	alternative	alternative	451	0	0	18	7.39E-33	2.10E-31	Inf	1	3	0	0	1	2423	5	0	co-expression	adjacent
14:23402697-23402800	14:23405627-23405770	alternative	alternative	451	0	0	18	7.39E-33	2.10E-31	Inf	1	3	0	0	1	2827	6	0	co-expression	adjacent
14:23402697-23402800	14:23407023-23407236	alternative	alternative	451	0	0	18	7.39E-33	2.10E-31	Inf	1	3	0	0	1	4223	7	0	co-expression	adjacent
14:23403348-23403446	14:23403715-23403778	alternative	alternative	451	0	0	18	7.39E-33	2.10E-31	Inf	1	3	0	0	1	269	0	0	co-expression	adjacent
14:23403348-23403446	14:23404296-23404388	alternative	alternative	451	0	0	18	7.39E-33	2.10E-31	Inf	1	3	0	0	1	850	1	0	co-expression	adjacent
14:23403348-23403446	14:23404711-23404822	alternative	alternative	451	0	0	18	7.39E-33	2.10E-31	Inf	1	3	0	0	1	1265	2	0	co-expression	adjacent
14:23403348-23403446	14:23405100-23405127	alternative	alternative	451	0	0	18	7.39E-33	2.10E-31	Inf	1	3	0	0	1	1654	3	0	co-expression	adjacent
14:23403348-23403446	14:23405223-23405379	alternative	alternative	451	0	0	18	7.39E-33	2.10E-31	Inf	1	3	0	0	1	1777	4	0	co-expression	adjacent
14:23403348-23403446	14:23405627-23405770	alternative	alternative	451	0	0	18	7.39E-33	2.10E-31	Inf	1	3	0	0	1	2181	5	0	co-expression	adjacent
14:23403348-23403446	14:23407023-23407236	alternative	alternative	451	0	0	18	7.39E-33	2.10E-31	Inf	1	3	0	0	1	3577	6	0	co-expression	adjacent
14:23403715-23403778	14:23404296-23404388	alternative	alternative	451	0	0	18	7.39E-33	2.10E-31	Inf	1	3	0	0	1	518	0	0	co-expression	adjacent
14:23403715-23403778	14:23404711-23404822	alternative	alternative	451	0	0	18	7.39E-33	2.10E-31	Inf	1	3	0	0	1	933	1	0	co-expression	adjacent
14:23403715-23403778	14:23405100-23405127	alternative	alternative	451	0	0	18	7.39E-33	2.10E-31	Inf	1	3	0	0	1	1322	2	0	co-expression	adjacent
14:23403715-23403778	14:23405223-23405379	alternative	alternative	451	0	0	18	7.39E-33	2.10E-31	Inf	1	3	0	0	1	1445	3	0	co-expression	adjacent
14:23403715-23403778	14:23405627-23405770	alternative	alternative	451	0	0	18	7.39E-33	2.10E-31	Inf	1	3	0	0	1	1849	4	0	co-expression	adjacent
14:23403715-23403778	14:23407023-23407236	alternative	alternative	451	0	0	18	7.39E-33	2.10E-31	Inf	1	3	0	0	1	3245	5	0	co-expression	adjacent
14:23404296-23404388	14:23404711-23404822	alternative	alternative	451	0	0	18	7.39E-33	2.10E-31	Inf	1	3	0	0	1	323	0	0	co-expression	adjacent
14:23404296-23404388	14:23405100-23405127	alternative	alternative	451	0	0	18	7.39E-33	2.10E-31	Inf	1	3	0	0	1	712	1	0	co-expression	adjacent
14:23404296-23404388	14:23405223-23405379	alternative	alternative	451	0	0	18	7.39E-33	2.10E-31	Inf	1	3	0	0	1	835	2	0	co-expression	adjacent
14:23404296-23404388	14:23405627-23405770	alternative	alternative	451	0	0	18	7.39E-33	2.10E-31	Inf	1	3	0	0	1	1239	3	0	co-expression	adjacent
14:23404296-23404388	14:23407023-23407236	alternative	alternative	451	0	0	18	7.39E-33	2.10E-31	Inf	1	3	0	0	1	2635	4	0	co-expression	adjacent
14:23404711-23404822	14:23405100-23405127	alternative	alternative	451	0	0	18	7.39E-33	2.10E-31	Inf	1	3	0	0	1	278	0	0	co-expression	adjacent
14:23404711-23404822	14:23405223-23405379	alternative	alternative	451	0	0	18	7.39E-33	2.10E-31	Inf	1	3	0	0	1	401	1	0	co-expression	adjacent
14:23404711-23404822	14:23405627-23405770	alternative	alternative	451	0	0	18	7.39E-33	2.10E-31	Inf	1	3	0	0	1	805	2	0	co-expression	adjacent
14:23404711-23404822	14:23407023-23407236	alternative	alternative	451	0	0	18	7.39E-33	2.10E-31	Inf	1	3	0	0	1	2201	3	0	co-expression	adjacent
14:23405100-23405127	14:23405223-23405379	alternative	alternative	451	0	0	18	7.39E-33	2.10E-31	Inf	1	3	0	0	1	96	0	0	co-expression	adjacent
14:23405100-23405127	14:23405627-23405770	alternative	alternative	451	0	0	18	7.39E-33	2.10E-31	Inf	1	3	0	0	1	500	1	0	co-expression	adjacent
14:23405100-23405127	14:23407023-23407236	alternative	alternative	451	0	0	18	7.39E-33	2.10E-31	Inf	1	3	0	0	1	1896	2	0	co-expression	adjacent
14:23405223-23405379	14:23405627-23405770	alternative	alternative	451	0	0	18	7.39E-33	2.10E-31	Inf	1	3	0	0	1	248	0	0	co-expression	adjacent
14:23405223-23405379	14:23407023-23407236	alternative	alternative	451	0	0	18	7.39E-33	2.10E-31	Inf	1	3	0	0	1	1644	1	0	co-expression	adjacent
14:23405627-23405770	14:23407023-23407236	alternative	alternative	451	0	0	18	7.39E-33	2.10E-31	Inf	1	3	0	0	1	1253	0	0	co-expression	adjacent
6:28908928-28909088	6:28908973-28909088	alternative	alternative	119	0	0	31	8.02E-33	2.27E-31	Inf	1	1	0	0	2	1546	0	0	co-expression	adjacent
6:28908928-28909088	6:28911696-28911718	alternative	alternative	119	0	0	31	8.02E-33	2.27E-31	Inf	1	1	0	0	2	1711	1	0	co-expression	adjacent
6:28908973-28909088	6:28911696-28911718	alternative	alternative	119	0	0	31	8.02E-33	2.27E-31	Inf	1	1	0	0	2	133	0	0	co-expression	adjacent
3:108049619-108049651	3:108060745-108060852	alternative	constitutive	0	545	17	0	8.16E-33	2.31E-31	0	1	0	2	1	0	2229	1	0	mutually_exclusive	adjacent
11:62881019-62881447	11:62881893-62882066	constitutive	constitutive	446	0	0	18	9.00E-33	2.53E-31	Inf	1	6	0	0	1	1458	0	0	co-expression	adjacent
12:132695884-132696046	12:132701250-132701369	alternative	alternative	278	0	0	21	1.08E-32	3.02E-31	Inf	1	1	0	0	1	5204	0	0	co-expression	adjacent
14:49779595-49779675	14:49779595-49779806	alternative	alternative	314	0	0	20	1.46E-32	4.04E-31	Inf	1	1	0	0	1	73	0	0	co-expression	adjacent
12:12823203-12823319	12:12823203-12824016	alternative	alternative	308	1	0	21	2.78E-32	7.68E-31	Inf	1	2	1	0	1	551	0	0	co-expression	adjacent
4:155668090-155668183	4:155696756-155696849	alternative	alternative	27	0	0	145	4.11E-32	1.13E-30	Inf	1	3	0	0	11	86	0	0	co-expression	adjacent
14:23386315-23386623	14:23387529-23387653	alternative	alternative	399	0	0	18	6.39E-32	1.15E-30	Inf	1	2	0	0	1	906	0	0	co-expression	adjacent
14:23386315-23386623	14:23387758-23387923	alternative	alternative	399	0	0	18	6.39E-32	1.15E-30	Inf	1	2	0	0	1	1135	1	0	co-expression	adjacent
14:23386315-23386623	14:23388155-23388338	alternative	alternative	399	0	0	18	6.39E-32	1.15E-30	Inf	1	2	0	0	1	1532	2	0	co-expression	adjacent
14:23386315-23386623	14:23388859-23389055	alternative	alternative	399	0	0	18	6.39E-32	1.15E-30	Inf	1	2	0	0	1	2236	3	0	co-expression	adjacent
14:23386315-23386623	14:23389393-23389511	alternative	alternative	399	0	0	18	6.39E-32	1.15E-30	Inf	1	2	0	0	1	2770	4	0	co-expression	adjacent
14:23386315-23386623	14:23389593-23389719	alternative	alternative	399	0	0	18	6.39E-32	1.15E-30	Inf	1	2	0	0	1	2970	5	0	co-expression	adjacent
14:23386315-23386623	14:23390057-23390446	alternative	alternative	399	0	0	18	6.39E-32	1.15E-30	Inf	1	2	0	0	1	3434	6	0	co-expression	adjacent
14:23386315-23386623	14:23392562-23392652	alternative	alternative	399	0	0	18	6.39E-32	1.15E-30	Inf	1	2	0	0	1	5939	7	0	co-expression	adjacent
14:23386315-23386623	14:23392912-23393057	alternative	alternative	399	0	0	18	6.39E-32	1.15E-30	Inf	1	2	0	0	1	6289	8	0	co-expression	adjacent
14:23386315-23386623	14:23393342-23393518	alternative	alternative	399	0	0	18	6.39E-32	1.15E-30	Inf	1	2	0	0	1	6719	9	0	co-expression	adjacent
14:23386315-23386623	14:23393666-23393908	alternative	alternative	399	0	0	18	6.39E-32	1.15E-30	Inf	1	2	0	0	1	7043	10	0	co-expression	adjacent
14:23386315-23386623	14:23394068-23394323	alternative	alternative	399	0	0	18	6.39E-32	1.15E-30	Inf	1	2	0	0	1	7445	11	0	co-expression	adjacent
14:23386315-23386623	14:23396284-23396420	alternative	alternative	399	0	0	18	6.39E-32	1.15E-30	Inf	1	2	0	0	1	9661	12	0	co-expression	adjacent
14:23386315-23386623	14:23396694-23396817	alternative	alternative	399	0	0	18	6.39E-32	1.15E-30	Inf	1	2	0	0	1	10071	13	0	co-expression	adjacent
14:23386315-23386623	14:23396963-23397080	alternative	alternative	399	0	0	18	6.39E-32	1.15E-30	Inf	1	2	0	0	1	10340	14	0	co-expression	adjacent
14:23386315-23386623	14:23397170-23397257	alternative	alternative	399	0	0	18	6.39E-32	1.15E-30	Inf	1	2	0	0	1	10547	15	0	co-expression	adjacent
14:23386315-23386623	14:23397543-23397613	alternative	alternative	399	0	0	18	6.39E-32	1.15E-30	Inf	1	2	0	0	1	10920	16	0	co-expression	adjacent
14:23386315-23386623	14:23398728-23399037	alternative	alternative	399	0	0	18	6.39E-32	1.15E-30	Inf	1	2	0	0	1	12105	17	0	co-expression	adjacent
14:23386315-23386623	14:23400256-23400426	alternative	alternative	399	0	0	18	6.39E-32	1.15E-30	Inf	1	2	0	0	1	13633	18	0	co-expression	adjacent
14:23386315-23386623	14:23400709-23400977	alternative	alternative	399	0	0	18	6.39E-32	1.15E-30	Inf	1	2	0	0	1	14086	19	0	co-expression	adjacent
14:23386315-23386623	14:23402464-23402602	alternative	alternative	399	0	0	18	6.39E-32	1.15E-30	Inf	1	2	0	0	1	15841	20	0	co-expression	adjacent
14:23386315-23386623	14:23402697-23402800	alternative	alternative	399	0	0	18	6.39E-32	1.15E-30	Inf	1	2	0	0	1	16074	21	0	co-expression	adjacent
14:23386315-23386623	14:23403348-23403446	alternative	alternative	399	0	0	18	6.39E-32	1.15E-30	Inf	1	2	0	0	1	16725	22	0	co-expression	adjacent
14:23386315-23386623	14:23403715-23403778	alternative	alternative	399	0	0	18	6.39E-32	1.15E-30	Inf	1	2	0	0	1	17092	23	0	co-expression	adjacent
14:23386315-23386623	14:23404296-23404388	alternative	alternative	399	0	0	18	6.39E-32	1.15E-30	Inf	1	2	0	0	1	17673	24	0	co-expression	adjacent
14:23386315-23386623	14:23404711-23404822	alternative	alternative	399	0	0	18	6.39E-32	1.15E-30	Inf	1	2	0	0	1	18088	25	0	co-expression	adjacent
14:23386315-23386623	14:23405100-23405127	alternative	alternative	399	0	0	18	6.39E-32	1.15E-30	Inf	1	2	0	0	1	18477	26	0	co-expression	adjacent
14:23386315-23386623	14:23405223-23405379	alternative	alternative	399	0	0	18	6.39E-32	1.15E-30	Inf	1	2	0	0	1	18600	27	0	co-expression	adjacent
14:23386315-23386623	14:23405627-23405770	alternative	alternative	399	0	0	18	6.39E-32	1.15E-30	Inf	1	2	0	0	1	19004	28	0	co-expression	adjacent
14:23386315-23386623	14:23407023-23407236	alternative	alternative	399	0	0	18	6.39E-32	1.15E-30	Inf	1	2	0	0	1	20400	29	0	co-expression	adjacent
14:23387529-23387653	14:23387758-23387923	alternative	alternative	399	0	0	18	6.39E-32	1.15E-30	Inf	1	2	0	0	1	105	0	0	co-expression	adjacent
14:23387529-23387653	14:23388155-23388338	alternative	alternative	399	0	0	18	6.39E-32	1.15E-30	Inf	1	2	0	0	1	502	1	0	co-expression	adjacent
14:23387529-23387653	14:23388859-23389055	alternative	alternative	399	0	0	18	6.39E-32	1.15E-30	Inf	1	2	0	0	1	1206	2	0	co-expression	adjacent
14:23387529-23387653	14:23389393-23389511	alternative	alternative	399	0	0	18	6.39E-32	1.15E-30	Inf	1	2	0	0	1	1740	3	0	co-expression	adjacent
14:23387529-23387653	14:23389593-23389719	alternative	alternative	399	0	0	18	6.39E-32	1.15E-30	Inf	1	2	0	0	1	1940	4	0	co-expression	adjacent
14:23387529-23387653	14:23390057-23390446	alternative	alternative	399	0	0	18	6.39E-32	1.15E-30	Inf	1	2	0	0	1	2404	5	0	co-expression	adjacent
14:23387529-23387653	14:23392562-23392652	alternative	alternative	399	0	0	18	6.39E-32	1.15E-30	Inf	1	2	0	0	1	4909	6	0	co-expression	adjacent
14:23387529-23387653	14:23392912-23393057	alternative	alternative	399	0	0	18	6.39E-32	1.15E-30	Inf	1	2	0	0	1	5259	7	0	co-expression	adjacent
14:23387529-23387653	14:23393342-23393518	alternative	alternative	399	0	0	18	6.39E-32	1.15E-30	Inf	1	2	0	0	1	5689	8	0	co-expression	adjacent
14:23387529-23387653	14:23393666-23393908	alternative	alternative	399	0	0	18	6.39E-32	1.15E-30	Inf	1	2	0	0	1	6013	9	0	co-expression	adjacent
14:23387529-23387653	14:23394068-23394323	alternative	alternative	399	0	0	18	6.39E-32	1.15E-30	Inf	1	2	0	0	1	6415	10	0	co-expression	adjacent
14:23387529-23387653	14:23396284-23396420	alternative	alternative	399	0	0	18	6.39E-32	1.15E-30	Inf	1	2	0	0	1	8631	11	0	co-expression	adjacent
14:23387529-23387653	14:23396694-23396817	alternative	alternative	399	0	0	18	6.39E-32	1.15E-30	Inf	1	2	0	0	1	9041	12	0	co-expression	adjacent
14:23387529-23387653	14:23396963-23397080	alternative	alternative	399	0	0	18	6.39E-32	1.15E-30	Inf	1	2	0	0	1	9310	13	0	co-expression	adjacent
14:23387529-23387653	14:23397170-23397257	alternative	alternative	399	0	0	18	6.39E-32	1.15E-30	Inf	1	2	0	0	1	9517	14	0	co-expression	adjacent
14:23387529-23387653	14:23397543-23397613	alternative	alternative	399	0	0	18	6.39E-32	1.15E-30	Inf	1	2	0	0	1	9890	15	0	co-expression	adjacent
14:23387529-23387653	14:23398728-23399037	alternative	alternative	399	0	0	18	6.39E-32	1.15E-30	Inf	1	2	0	0	1	11075	16	0	co-expression	adjacent
14:23387529-23387653	14:23400256-23400426	alternative	alternative	399	0	0	18	6.39E-32	1.15E-30	Inf	1	2	0	0	1	12603	17	0	co-expression	adjacent
14:23387529-23387653	14:23400709-23400977	alternative	alternative	399	0	0	18	6.39E-32	1.15E-30	Inf	1	2	0	0	1	13056	18	0	co-expression	adjacent
14:23387529-23387653	14:23402464-23402602	alternative	alternative	399	0	0	18	6.39E-32	1.15E-30	Inf	1	2	0	0	1	14811	19	0	co-expression	adjacent
14:23387529-23387653	14:23402697-23402800	alternative	alternative	399	0	0	18	6.39E-32	1.15E-30	Inf	1	2	0	0	1	15044	20	0	co-expression	adjacent
14:23387529-23387653	14:23403348-23403446	alternative	alternative	399	0	0	18	6.39E-32	1.15E-30	Inf	1	2	0	0	1	15695	21	0	co-expression	adjacent
14:23387529-23387653	14:23403715-23403778	alternative	alternative	399	0	0	18	6.39E-32	1.15E-30	Inf	1	2	0	0	1	16062	22	0	co-expression	adjacent
14:23387529-23387653	14:23404296-23404388	alternative	alternative	399	0	0	18	6.39E-32	1.15E-30	Inf	1	2	0	0	1	16643	23	0	co-expression	adjacent
14:23387529-23387653	14:23404711-23404822	alternative	alternative	399	0	0	18	6.39E-32	1.15E-30	Inf	1	2	0	0	1	17058	24	0	co-expression	adjacent
14:23387529-23387653	14:23405100-23405127	alternative	alternative	399	0	0	18	6.39E-32	1.15E-30	Inf	1	2	0	0	1	17447	25	0	co-expression	adjacent
14:23387529-23387653	14:23405223-23405379	alternative	alternative	399	0	0	18	6.39E-32	1.15E-30	Inf	1	2	0	0	1	17570	26	0	co-expression	adjacent
14:23387529-23387653	14:23405627-23405770	alternative	alternative	399	0	0	18	6.39E-32	1.15E-30	Inf	1	2	0	0	1	17974	27	0	co-expression	adjacent
14:23387529-23387653	14:23407023-23407236	alternative	alternative	399	0	0	18	6.39E-32	1.15E-30	Inf	1	2	0	0	1	19370	28	0	co-expression	adjacent
14:23387758-23387923	14:23388155-23388338	alternative	alternative	399	0	0	18	6.39E-32	1.15E-30	Inf	1	2	0	0	1	232	0	0	co-expression	adjacent
14:23387758-23387923	14:23388859-23389055	alternative	alternative	399	0	0	18	6.39E-32	1.15E-30	Inf	1	2	0	0	1	936	1	0	co-expression	adjacent
14:23387758-23387923	14:23389393-23389511	alternative	alternative	399	0	0	18	6.39E-32	1.15E-30	Inf	1	2	0	0	1	1470	2	0	co-expression	adjacent
14:23387758-23387923	14:23389593-23389719	alternative	alternative	399	0	0	18	6.39E-32	1.15E-30	Inf	1	2	0	0	1	1670	3	0	co-expression	adjacent
14:23387758-23387923	14:23390057-23390446	alternative	alternative	399	0	0	18	6.39E-32	1.15E-30	Inf	1	2	0	0	1	2134	4	0	co-expression	adjacent
14:23387758-23387923	14:23392562-23392652	alternative	alternative	399	0	0	18	6.39E-32	1.15E-30	Inf	1	2	0	0	1	4639	5	0	co-expression	adjacent
14:23387758-23387923	14:23392912-23393057	alternative	alternative	399	0	0	18	6.39E-32	1.15E-30	Inf	1	2	0	0	1	4989	6	0	co-expression	adjacent
14:23387758-23387923	14:23393342-23393518	alternative	alternative	399	0	0	18	6.39E-32	1.15E-30	Inf	1	2	0	0	1	5419	7	0	co-expression	adjacent
14:23387758-23387923	14:23393666-23393908	alternative	alternative	399	0	0	18	6.39E-32	1.15E-30	Inf	1	2	0	0	1	5743	8	0	co-expression	adjacent
14:23387758-23387923	14:23394068-23394323	alternative	alternative	399	0	0	18	6.39E-32	1.15E-30	Inf	1	2	0	0	1	6145	9	0	co-expression	adjacent
14:23387758-23387923	14:23396284-23396420	alternative	alternative	399	0	0	18	6.39E-32	1.15E-30	Inf	1	2	0	0	1	8361	10	0	co-expression	adjacent
14:23387758-23387923	14:23396694-23396817	alternative	alternative	399	0	0	18	6.39E-32	1.15E-30	Inf	1	2	0	0	1	8771	11	0	co-expression	adjacent
14:23387758-23387923	14:23396963-23397080	alternative	alternative	399	0	0	18	6.39E-32	1.15E-30	Inf	1	2	0	0	1	9040	12	0	co-expression	adjacent
14:23387758-23387923	14:23397170-23397257	alternative	alternative	399	0	0	18	6.39E-32	1.15E-30	Inf	1	2	0	0	1	9247	13	0	co-expression	adjacent
14:23387758-23387923	14:23397543-23397613	alternative	alternative	399	0	0	18	6.39E-32	1.15E-30	Inf	1	2	0	0	1	9620	14	0	co-expression	adjacent
14:23387758-23387923	14:23398728-23399037	alternative	alternative	399	0	0	18	6.39E-32	1.15E-30	Inf	1	2	0	0	1	10805	15	0	co-expression	adjacent
14:23387758-23387923	14:23400256-23400426	alternative	alternative	399	0	0	18	6.39E-32	1.15E-30	Inf	1	2	0	0	1	12333	16	0	co-expression	adjacent
14:23387758-23387923	14:23400709-23400977	alternative	alternative	399	0	0	18	6.39E-32	1.15E-30	Inf	1	2	0	0	1	12786	17	0	co-expression	adjacent
14:23387758-23387923	14:23402464-23402602	alternative	alternative	399	0	0	18	6.39E-32	1.15E-30	Inf	1	2	0	0	1	14541	18	0	co-expression	adjacent
14:23387758-23387923	14:23402697-23402800	alternative	alternative	399	0	0	18	6.39E-32	1.15E-30	Inf	1	2	0	0	1	14774	19	0	co-expression	adjacent
14:23387758-23387923	14:23403348-23403446	alternative	alternative	399	0	0	18	6.39E-32	1.15E-30	Inf	1	2	0	0	1	15425	20	0	co-expression	adjacent
14:23387758-23387923	14:23403715-23403778	alternative	alternative	399	0	0	18	6.39E-32	1.15E-30	Inf	1	2	0	0	1	15792	21	0	co-expression	adjacent
14:23387758-23387923	14:23404296-23404388	alternative	alternative	399	0	0	18	6.39E-32	1.15E-30	Inf	1	2	0	0	1	16373	22	0	co-expression	adjacent
14:23387758-23387923	14:23404711-23404822	alternative	alternative	399	0	0	18	6.39E-32	1.15E-30	Inf	1	2	0	0	1	16788	23	0	co-expression	adjacent
14:23387758-23387923	14:23405100-23405127	alternative	alternative	399	0	0	18	6.39E-32	1.15E-30	Inf	1	2	0	0	1	17177	24	0	co-expression	adjacent
14:23387758-23387923	14:23405223-23405379	alternative	alternative	399	0	0	18	6.39E-32	1.15E-30	Inf	1	2	0	0	1	17300	25	0	co-expression	adjacent
14:23387758-23387923	14:23405627-23405770	alternative	alternative	399	0	0	18	6.39E-32	1.15E-30	Inf	1	2	0	0	1	17704	26	0	co-expression	adjacent
14:23387758-23387923	14:23407023-23407236	alternative	alternative	399	0	0	18	6.39E-32	1.15E-30	Inf	1	2	0	0	1	19100	27	0	co-expression	adjacent
14:23388155-23388338	14:23388859-23389055	alternative	alternative	399	0	0	18	6.39E-32	1.15E-30	Inf	1	2	0	0	1	521	0	0	co-expression	adjacent
14:23388155-23388338	14:23389393-23389511	alternative	alternative	399	0	0	18	6.39E-32	1.15E-30	Inf	1	2	0	0	1	1055	1	0	co-expression	adjacent
14:23388155-23388338	14:23389593-23389719	alternative	alternative	399	0	0	18	6.39E-32	1.15E-30	Inf	1	2	0	0	1	1255	2	0	co-expression	adjacent
14:23388155-23388338	14:23390057-23390446	alternative	alternative	399	0	0	18	6.39E-32	1.15E-30	Inf	1	2	0	0	1	1719	3	0	co-expression	adjacent
14:23388155-23388338	14:23392562-23392652	alternative	alternative	399	0	0	18	6.39E-32	1.15E-30	Inf	1	2	0	0	1	4224	4	0	co-expression	adjacent
14:23388155-23388338	14:23392912-23393057	alternative	alternative	399	0	0	18	6.39E-32	1.15E-30	Inf	1	2	0	0	1	4574	5	0	co-expression	adjacent
14:23388155-23388338	14:23393342-23393518	alternative	alternative	399	0	0	18	6.39E-32	1.15E-30	Inf	1	2	0	0	1	5004	6	0	co-expression	adjacent
14:23388155-23388338	14:23393666-23393908	alternative	alternative	399	0	0	18	6.39E-32	1.15E-30	Inf	1	2	0	0	1	5328	7	0	co-expression	adjacent
14:23388155-23388338	14:23394068-23394323	alternative	alternative	399	0	0	18	6.39E-32	1.15E-30	Inf	1	2	0	0	1	5730	8	0	co-expression	adjacent
14:23388155-23388338	14:23396284-23396420	alternative	alternative	399	0	0	18	6.39E-32	1.15E-30	Inf	1	2	0	0	1	7946	9	0	co-expression	adjacent
14:23388155-23388338	14:23396694-23396817	alternative	alternative	399	0	0	18	6.39E-32	1.15E-30	Inf	1	2	0	0	1	8356	10	0	co-expression	adjacent
14:23388155-23388338	14:23396963-23397080	alternative	alternative	399	0	0	18	6.39E-32	1.15E-30	Inf	1	2	0	0	1	8625	11	0	co-expression	adjacent
14:23388155-23388338	14:23397170-23397257	alternative	alternative	399	0	0	18	6.39E-32	1.15E-30	Inf	1	2	0	0	1	8832	12	0	co-expression	adjacent
14:23388155-23388338	14:23397543-23397613	alternative	alternative	399	0	0	18	6.39E-32	1.15E-30	Inf	1	2	0	0	1	9205	13	0	co-expression	adjacent
14:23388155-23388338	14:23398728-23399037	alternative	alternative	399	0	0	18	6.39E-32	1.15E-30	Inf	1	2	0	0	1	10390	14	0	co-expression	adjacent
14:23388155-23388338	14:23400256-23400426	alternative	alternative	399	0	0	18	6.39E-32	1.15E-30	Inf	1	2	0	0	1	11918	15	0	co-expression	adjacent
14:23388155-23388338	14:23400709-23400977	alternative	alternative	399	0	0	18	6.39E-32	1.15E-30	Inf	1	2	0	0	1	12371	16	0	co-expression	adjacent
14:23388155-23388338	14:23402464-23402602	alternative	alternative	399	0	0	18	6.39E-32	1.15E-30	Inf	1	2	0	0	1	14126	17	0	co-expression	adjacent
14:23388155-23388338	14:23402697-23402800	alternative	alternative	399	0	0	18	6.39E-32	1.15E-30	Inf	1	2	0	0	1	14359	18	0	co-expression	adjacent
14:23388155-23388338	14:23403348-23403446	alternative	alternative	399	0	0	18	6.39E-32	1.15E-30	Inf	1	2	0	0	1	15010	19	0	co-expression	adjacent
14:23388155-23388338	14:23403715-23403778	alternative	alternative	399	0	0	18	6.39E-32	1.15E-30	Inf	1	2	0	0	1	15377	20	0	co-expression	adjacent
14:23388155-23388338	14:23404296-23404388	alternative	alternative	399	0	0	18	6.39E-32	1.15E-30	Inf	1	2	0	0	1	15958	21	0	co-expression	adjacent
14:23388155-23388338	14:23404711-23404822	alternative	alternative	399	0	0	18	6.39E-32	1.15E-30	Inf	1	2	0	0	1	16373	22	0	co-expression	adjacent
14:23388155-23388338	14:23405100-23405127	alternative	alternative	399	0	0	18	6.39E-32	1.15E-30	Inf	1	2	0	0	1	16762	23	0	co-expression	adjacent
14:23388155-23388338	14:23405223-23405379	alternative	alternative	399	0	0	18	6.39E-32	1.15E-30	Inf	1	2	0	0	1	16885	24	0	co-expression	adjacent
14:23388155-23388338	14:23405627-23405770	alternative	alternative	399	0	0	18	6.39E-32	1.15E-30	Inf	1	2	0	0	1	17289	25	0	co-expression	adjacent
14:23388155-23388338	14:23407023-23407236	alternative	alternative	399	0	0	18	6.39E-32	1.15E-30	Inf	1	2	0	0	1	18685	26	0	co-expression	adjacent
14:23388859-23389055	14:23389393-23389511	alternative	alternative	399	0	0	18	6.39E-32	1.15E-30	Inf	1	2	0	0	1	338	0	0	co-expression	adjacent
14:23388859-23389055	14:23389593-23389719	alternative	alternative	399	0	0	18	6.39E-32	1.15E-30	Inf	1	2	0	0	1	538	1	0	co-expression	adjacent
14:23388859-23389055	14:23390057-23390446	alternative	alternative	399	0	0	18	6.39E-32	1.15E-30	Inf	1	2	0	0	1	1002	2	0	co-expression	adjacent
14:23388859-23389055	14:23392562-23392652	alternative	alternative	399	0	0	18	6.39E-32	1.15E-30	Inf	1	2	0	0	1	3507	3	0	co-expression	adjacent
14:23388859-23389055	14:23392912-23393057	alternative	alternative	399	0	0	18	6.39E-32	1.15E-30	Inf	1	2	0	0	1	3857	4	0	co-expression	adjacent
14:23388859-23389055	14:23393342-23393518	alternative	alternative	399	0	0	18	6.39E-32	1.15E-30	Inf	1	2	0	0	1	4287	5	0	co-expression	adjacent
14:23388859-23389055	14:23393666-23393908	alternative	alternative	399	0	0	18	6.39E-32	1.15E-30	Inf	1	2	0	0	1	4611	6	0	co-expression	adjacent
14:23388859-23389055	14:23394068-23394323	alternative	alternative	399	0	0	18	6.39E-32	1.15E-30	Inf	1	2	0	0	1	5013	7	0	co-expression	adjacent
14:23388859-23389055	14:23396284-23396420	alternative	alternative	399	0	0	18	6.39E-32	1.15E-30	Inf	1	2	0	0	1	7229	8	0	co-expression	adjacent
14:23388859-23389055	14:23396694-23396817	alternative	alternative	399	0	0	18	6.39E-32	1.15E-30	Inf	1	2	0	0	1	7639	9	0	co-expression	adjacent
14:23388859-23389055	14:23396963-23397080	alternative	alternative	399	0	0	18	6.39E-32	1.15E-30	Inf	1	2	0	0	1	7908	10	0	co-expression	adjacent
14:23388859-23389055	14:23397170-23397257	alternative	alternative	399	0	0	18	6.39E-32	1.15E-30	Inf	1	2	0	0	1	8115	11	0	co-expression	adjacent
14:23388859-23389055	14:23397543-23397613	alternative	alternative	399	0	0	18	6.39E-32	1.15E-30	Inf	1	2	0	0	1	8488	12	0	co-expression	adjacent
14:23388859-23389055	14:23398728-23399037	alternative	alternative	399	0	0	18	6.39E-32	1.15E-30	Inf	1	2	0	0	1	9673	13	0	co-expression	adjacent
14:23388859-23389055	14:23400256-23400426	alternative	alternative	399	0	0	18	6.39E-32	1.15E-30	Inf	1	2	0	0	1	11201	14	0	co-expression	adjacent
14:23388859-23389055	14:23400709-23400977	alternative	alternative	399	0	0	18	6.39E-32	1.15E-30	Inf	1	2	0	0	1	11654	15	0	co-expression	adjacent
14:23388859-23389055	14:23402464-23402602	alternative	alternative	399	0	0	18	6.39E-32	1.15E-30	Inf	1	2	0	0	1	13409	16	0	co-expression	adjacent
14:23388859-23389055	14:23402697-23402800	alternative	alternative	399	0	0	18	6.39E-32	1.15E-30	Inf	1	2	0	0	1	13642	17	0	co-expression	adjacent
14:23388859-23389055	14:23403348-23403446	alternative	alternative	399	0	0	18	6.39E-32	1.15E-30	Inf	1	2	0	0	1	14293	18	0	co-expression	adjacent
14:23388859-23389055	14:23403715-23403778	alternative	alternative	399	0	0	18	6.39E-32	1.15E-30	Inf	1	2	0	0	1	14660	19	0	co-expression	adjacent
14:23388859-23389055	14:23404296-23404388	alternative	alternative	399	0	0	18	6.39E-32	1.15E-30	Inf	1	2	0	0	1	15241	20	0	co-expression	adjacent
14:23388859-23389055	14:23404711-23404822	alternative	alternative	399	0	0	18	6.39E-32	1.15E-30	Inf	1	2	0	0	1	15656	21	0	co-expression	adjacent
14:23388859-23389055	14:23405100-23405127	alternative	alternative	399	0	0	18	6.39E-32	1.15E-30	Inf	1	2	0	0	1	16045	22	0	co-expression	adjacent
14:23388859-23389055	14:23405223-23405379	alternative	alternative	399	0	0	18	6.39E-32	1.15E-30	Inf	1	2	0	0	1	16168	23	0	co-expression	adjacent
14:23388859-23389055	14:23405627-23405770	alternative	alternative	399	0	0	18	6.39E-32	1.15E-30	Inf	1	2	0	0	1	16572	24	0	co-expression	adjacent
14:23388859-23389055	14:23407023-23407236	alternative	alternative	399	0	0	18	6.39E-32	1.15E-30	Inf	1	2	0	0	1	17968	25	0	co-expression	adjacent
14:23389393-23389511	14:23389593-23389719	alternative	alternative	399	0	0	18	6.39E-32	1.15E-30	Inf	1	2	0	0	1	82	0	0	co-expression	adjacent
14:23389393-23389511	14:23390057-23390446	alternative	alternative	399	0	0	18	6.39E-32	1.15E-30	Inf	1	2	0	0	1	546	1	0	co-expression	adjacent
14:23389393-23389511	14:23392562-23392652	alternative	alternative	399	0	0	18	6.39E-32	1.15E-30	Inf	1	2	0	0	1	3051	2	0	co-expression	adjacent
14:23389393-23389511	14:23392912-23393057	alternative	alternative	399	0	0	18	6.39E-32	1.15E-30	Inf	1	2	0	0	1	3401	3	0	co-expression	adjacent
14:23389393-23389511	14:23393342-23393518	alternative	alternative	399	0	0	18	6.39E-32	1.15E-30	Inf	1	2	0	0	1	3831	4	0	co-expression	adjacent
14:23389393-23389511	14:23393666-23393908	alternative	alternative	399	0	0	18	6.39E-32	1.15E-30	Inf	1	2	0	0	1	4155	5	0	co-expression	adjacent
14:23389393-23389511	14:23394068-23394323	alternative	alternative	399	0	0	18	6.39E-32	1.15E-30	Inf	1	2	0	0	1	4557	6	0	co-expression	adjacent
14:23389393-23389511	14:23396284-23396420	alternative	alternative	399	0	0	18	6.39E-32	1.15E-30	Inf	1	2	0	0	1	6773	7	0	co-expression	adjacent
14:23389393-23389511	14:23396694-23396817	alternative	alternative	399	0	0	18	6.39E-32	1.15E-30	Inf	1	2	0	0	1	7183	8	0	co-expression	adjacent
14:23389393-23389511	14:23396963-23397080	alternative	alternative	399	0	0	18	6.39E-32	1.15E-30	Inf	1	2	0	0	1	7452	9	0	co-expression	adjacent
14:23389393-23389511	14:23397170-23397257	alternative	alternative	399	0	0	18	6.39E-32	1.15E-30	Inf	1	2	0	0	1	7659	10	0	co-expression	adjacent
14:23389393-23389511	14:23397543-23397613	alternative	alternative	399	0	0	18	6.39E-32	1.15E-30	Inf	1	2	0	0	1	8032	11	0	co-expression	adjacent
14:23389393-23389511	14:23398728-23399037	alternative	alternative	399	0	0	18	6.39E-32	1.15E-30	Inf	1	2	0	0	1	9217	12	0	co-expression	adjacent
14:23389393-23389511	14:23400256-23400426	alternative	alternative	399	0	0	18	6.39E-32	1.15E-30	Inf	1	2	0	0	1	10745	13	0	co-expression	adjacent
14:23389393-23389511	14:23400709-23400977	alternative	alternative	399	0	0	18	6.39E-32	1.15E-30	Inf	1	2	0	0	1	11198	14	0	co-expression	adjacent
14:23389393-23389511	14:23402464-23402602	alternative	alternative	399	0	0	18	6.39E-32	1.15E-30	Inf	1	2	0	0	1	12953	15	0	co-expression	adjacent
14:23389393-23389511	14:23402697-23402800	alternative	alternative	399	0	0	18	6.39E-32	1.15E-30	Inf	1	2	0	0	1	13186	16	0	co-expression	adjacent
14:23389393-23389511	14:23403348-23403446	alternative	alternative	399	0	0	18	6.39E-32	1.15E-30	Inf	1	2	0	0	1	13837	17	0	co-expression	adjacent
14:23389393-23389511	14:23403715-23403778	alternative	alternative	399	0	0	18	6.39E-32	1.15E-30	Inf	1	2	0	0	1	14204	18	0	co-expression	adjacent
14:23389393-23389511	14:23404296-23404388	alternative	alternative	399	0	0	18	6.39E-32	1.15E-30	Inf	1	2	0	0	1	14785	19	0	co-expression	adjacent
14:23389393-23389511	14:23404711-23404822	alternative	alternative	399	0	0	18	6.39E-32	1.15E-30	Inf	1	2	0	0	1	15200	20	0	co-expression	adjacent
14:23389393-23389511	14:23405100-23405127	alternative	alternative	399	0	0	18	6.39E-32	1.15E-30	Inf	1	2	0	0	1	15589	21	0	co-expression	adjacent
14:23389393-23389511	14:23405223-23405379	alternative	alternative	399	0	0	18	6.39E-32	1.15E-30	Inf	1	2	0	0	1	15712	22	0	co-expression	adjacent
14:23389393-23389511	14:23405627-23405770	alternative	alternative	399	0	0	18	6.39E-32	1.15E-30	Inf	1	2	0	0	1	16116	23	0	co-expression	adjacent
14:23389393-23389511	14:23407023-23407236	alternative	alternative	399	0	0	18	6.39E-32	1.15E-30	Inf	1	2	0	0	1	17512	24	0	co-expression	adjacent
14:23389593-23389719	14:23390057-23390446	alternative	alternative	399	0	0	18	6.39E-32	1.15E-30	Inf	1	2	0	0	1	338	0	0	co-expression	adjacent
14:23389593-23389719	14:23392562-23392652	alternative	alternative	399	0	0	18	6.39E-32	1.15E-30	Inf	1	2	0	0	1	2843	1	0	co-expression	adjacent
14:23389593-23389719	14:23392912-23393057	alternative	alternative	399	0	0	18	6.39E-32	1.15E-30	Inf	1	2	0	0	1	3193	2	0	co-expression	adjacent
14:23389593-23389719	14:23393342-23393518	alternative	alternative	399	0	0	18	6.39E-32	1.15E-30	Inf	1	2	0	0	1	3623	3	0	co-expression	adjacent
14:23389593-23389719	14:23393666-23393908	alternative	alternative	399	0	0	18	6.39E-32	1.15E-30	Inf	1	2	0	0	1	3947	4	0	co-expression	adjacent
14:23389593-23389719	14:23394068-23394323	alternative	alternative	399	0	0	18	6.39E-32	1.15E-30	Inf	1	2	0	0	1	4349	5	0	co-expression	adjacent
14:23389593-23389719	14:23396284-23396420	alternative	alternative	399	0	0	18	6.39E-32	1.15E-30	Inf	1	2	0	0	1	6565	6	0	co-expression	adjacent
14:23389593-23389719	14:23396694-23396817	alternative	alternative	399	0	0	18	6.39E-32	1.15E-30	Inf	1	2	0	0	1	6975	7	0	co-expression	adjacent
14:23389593-23389719	14:23396963-23397080	alternative	alternative	399	0	0	18	6.39E-32	1.15E-30	Inf	1	2	0	0	1	7244	8	0	co-expression	adjacent
14:23389593-23389719	14:23397170-23397257	alternative	alternative	399	0	0	18	6.39E-32	1.15E-30	Inf	1	2	0	0	1	7451	9	0	co-expression	adjacent
14:23389593-23389719	14:23397543-23397613	alternative	alternative	399	0	0	18	6.39E-32	1.15E-30	Inf	1	2	0	0	1	7824	10	0	co-expression	adjacent
14:23389593-23389719	14:23398728-23399037	alternative	alternative	399	0	0	18	6.39E-32	1.15E-30	Inf	1	2	0	0	1	9009	11	0	co-expression	adjacent
14:23389593-23389719	14:23400256-23400426	alternative	alternative	399	0	0	18	6.39E-32	1.15E-30	Inf	1	2	0	0	1	10537	12	0	co-expression	adjacent
14:23389593-23389719	14:23400709-23400977	alternative	alternative	399	0	0	18	6.39E-32	1.15E-30	Inf	1	2	0	0	1	10990	13	0	co-expression	adjacent
14:23389593-23389719	14:23402464-23402602	alternative	alternative	399	0	0	18	6.39E-32	1.15E-30	Inf	1	2	0	0	1	12745	14	0	co-expression	adjacent
14:23389593-23389719	14:23402697-23402800	alternative	alternative	399	0	0	18	6.39E-32	1.15E-30	Inf	1	2	0	0	1	12978	15	0	co-expression	adjacent
14:23389593-23389719	14:23403348-23403446	alternative	alternative	399	0	0	18	6.39E-32	1.15E-30	Inf	1	2	0	0	1	13629	16	0	co-expression	adjacent
14:23389593-23389719	14:23403715-23403778	alternative	alternative	399	0	0	18	6.39E-32	1.15E-30	Inf	1	2	0	0	1	13996	17	0	co-expression	adjacent
14:23389593-23389719	14:23404296-23404388	alternative	alternative	399	0	0	18	6.39E-32	1.15E-30	Inf	1	2	0	0	1	14577	18	0	co-expression	adjacent
14:23389593-23389719	14:23404711-23404822	alternative	alternative	399	0	0	18	6.39E-32	1.15E-30	Inf	1	2	0	0	1	14992	19	0	co-expression	adjacent
14:23389593-23389719	14:23405100-23405127	alternative	alternative	399	0	0	18	6.39E-32	1.15E-30	Inf	1	2	0	0	1	15381	20	0	co-expression	adjacent
14:23389593-23389719	14:23405223-23405379	alternative	alternative	399	0	0	18	6.39E-32	1.15E-30	Inf	1	2	0	0	1	15504	21	0	co-expression	adjacent
14:23389593-23389719	14:23405627-23405770	alternative	alternative	399	0	0	18	6.39E-32	1.15E-30	Inf	1	2	0	0	1	15908	22	0	co-expression	adjacent
14:23389593-23389719	14:23407023-23407236	alternative	alternative	399	0	0	18	6.39E-32	1.15E-30	Inf	1	2	0	0	1	17304	23	0	co-expression	adjacent
14:23390057-23390446	14:23392562-23392652	alternative	alternative	399	0	0	18	6.39E-32	1.15E-30	Inf	1	2	0	0	1	2116	0	0	co-expression	adjacent
14:23390057-23390446	14:23392912-23393057	alternative	alternative	399	0	0	18	6.39E-32	1.15E-30	Inf	1	2	0	0	1	2466	1	0	co-expression	adjacent
14:23390057-23390446	14:23393342-23393518	alternative	alternative	399	0	0	18	6.39E-32	1.15E-30	Inf	1	2	0	0	1	2896	2	0	co-expression	adjacent
14:23390057-23390446	14:23393666-23393908	alternative	alternative	399	0	0	18	6.39E-32	1.15E-30	Inf	1	2	0	0	1	3220	3	0	co-expression	adjacent
14:23390057-23390446	14:23394068-23394323	alternative	alternative	399	0	0	18	6.39E-32	1.15E-30	Inf	1	2	0	0	1	3622	4	0	co-expression	adjacent
14:23390057-23390446	14:23396284-23396420	alternative	alternative	399	0	0	18	6.39E-32	1.15E-30	Inf	1	2	0	0	1	5838	5	0	co-expression	adjacent
14:23390057-23390446	14:23396694-23396817	alternative	alternative	399	0	0	18	6.39E-32	1.15E-30	Inf	1	2	0	0	1	6248	6	0	co-expression	adjacent
14:23390057-23390446	14:23396963-23397080	alternative	alternative	399	0	0	18	6.39E-32	1.15E-30	Inf	1	2	0	0	1	6517	7	0	co-expression	adjacent
14:23390057-23390446	14:23397170-23397257	alternative	alternative	399	0	0	18	6.39E-32	1.15E-30	Inf	1	2	0	0	1	6724	8	0	co-expression	adjacent
14:23390057-23390446	14:23397543-23397613	alternative	alternative	399	0	0	18	6.39E-32	1.15E-30	Inf	1	2	0	0	1	7097	9	0	co-expression	adjacent
14:23390057-23390446	14:23398728-23399037	alternative	alternative	399	0	0	18	6.39E-32	1.15E-30	Inf	1	2	0	0	1	8282	10	0	co-expression	adjacent
14:23390057-23390446	14:23400256-23400426	alternative	alternative	399	0	0	18	6.39E-32	1.15E-30	Inf	1	2	0	0	1	9810	11	0	co-expression	adjacent
14:23390057-23390446	14:23400709-23400977	alternative	alternative	399	0	0	18	6.39E-32	1.15E-30	Inf	1	2	0	0	1	10263	12	0	co-expression	adjacent
14:23390057-23390446	14:23402464-23402602	alternative	alternative	399	0	0	18	6.39E-32	1.15E-30	Inf	1	2	0	0	1	12018	13	0	co-expression	adjacent
14:23390057-23390446	14:23402697-23402800	alternative	alternative	399	0	0	18	6.39E-32	1.15E-30	Inf	1	2	0	0	1	12251	14	0	co-expression	adjacent
14:23390057-23390446	14:23403348-23403446	alternative	alternative	399	0	0	18	6.39E-32	1.15E-30	Inf	1	2	0	0	1	12902	15	0	co-expression	adjacent
14:23390057-23390446	14:23403715-23403778	alternative	alternative	399	0	0	18	6.39E-32	1.15E-30	Inf	1	2	0	0	1	13269	16	0	co-expression	adjacent
14:23390057-23390446	14:23404296-23404388	alternative	alternative	399	0	0	18	6.39E-32	1.15E-30	Inf	1	2	0	0	1	13850	17	0	co-expression	adjacent
14:23390057-23390446	14:23404711-23404822	alternative	alternative	399	0	0	18	6.39E-32	1.15E-30	Inf	1	2	0	0	1	14265	18	0	co-expression	adjacent
14:23390057-23390446	14:23405100-23405127	alternative	alternative	399	0	0	18	6.39E-32	1.15E-30	Inf	1	2	0	0	1	14654	19	0	co-expression	adjacent
14:23390057-23390446	14:23405223-23405379	alternative	alternative	399	0	0	18	6.39E-32	1.15E-30	Inf	1	2	0	0	1	14777	20	0	co-expression	adjacent
14:23390057-23390446	14:23405627-23405770	alternative	alternative	399	0	0	18	6.39E-32	1.15E-30	Inf	1	2	0	0	1	15181	21	0	co-expression	adjacent
14:23390057-23390446	14:23407023-23407236	alternative	alternative	399	0	0	18	6.39E-32	1.15E-30	Inf	1	2	0	0	1	16577	22	0	co-expression	adjacent
14:23392562-23392652	14:23392912-23393057	alternative	alternative	399	0	0	18	6.39E-32	1.15E-30	Inf	1	2	0	0	1	260	0	0	co-expression	adjacent
14:23392562-23392652	14:23393342-23393518	alternative	alternative	399	0	0	18	6.39E-32	1.15E-30	Inf	1	2	0	0	1	690	1	0	co-expression	adjacent
14:23392562-23392652	14:23393666-23393908	alternative	alternative	399	0	0	18	6.39E-32	1.15E-30	Inf	1	2	0	0	1	1014	2	0	co-expression	adjacent
14:23392562-23392652	14:23394068-23394323	alternative	alternative	399	0	0	18	6.39E-32	1.15E-30	Inf	1	2	0	0	1	1416	3	0	co-expression	adjacent
14:23392562-23392652	14:23396284-23396420	alternative	alternative	399	0	0	18	6.39E-32	1.15E-30	Inf	1	2	0	0	1	3632	4	0	co-expression	adjacent
14:23392562-23392652	14:23396694-23396817	alternative	alternative	399	0	0	18	6.39E-32	1.15E-30	Inf	1	2	0	0	1	4042	5	0	co-expression	adjacent
14:23392562-23392652	14:23396963-23397080	alternative	alternative	399	0	0	18	6.39E-32	1.15E-30	Inf	1	2	0	0	1	4311	6	0	co-expression	adjacent
14:23392562-23392652	14:23397170-23397257	alternative	alternative	399	0	0	18	6.39E-32	1.15E-30	Inf	1	2	0	0	1	4518	7	0	co-expression	adjacent
14:23392562-23392652	14:23397543-23397613	alternative	alternative	399	0	0	18	6.39E-32	1.15E-30	Inf	1	2	0	0	1	4891	8	0	co-expression	adjacent
14:23392562-23392652	14:23398728-23399037	alternative	alternative	399	0	0	18	6.39E-32	1.15E-30	Inf	1	2	0	0	1	6076	9	0	co-expression	adjacent
14:23392562-23392652	14:23400256-23400426	alternative	alternative	399	0	0	18	6.39E-32	1.15E-30	Inf	1	2	0	0	1	7604	10	0	co-expression	adjacent
14:23392562-23392652	14:23400709-23400977	alternative	alternative	399	0	0	18	6.39E-32	1.15E-30	Inf	1	2	0	0	1	8057	11	0	co-expression	adjacent
14:23392562-23392652	14:23402464-23402602	alternative	alternative	399	0	0	18	6.39E-32	1.15E-30	Inf	1	2	0	0	1	9812	12	0	co-expression	adjacent
14:23392562-23392652	14:23402697-23402800	alternative	alternative	399	0	0	18	6.39E-32	1.15E-30	Inf	1	2	0	0	1	10045	13	0	co-expression	adjacent
14:23392562-23392652	14:23403348-23403446	alternative	alternative	399	0	0	18	6.39E-32	1.15E-30	Inf	1	2	0	0	1	10696	14	0	co-expression	adjacent
14:23392562-23392652	14:23403715-23403778	alternative	alternative	399	0	0	18	6.39E-32	1.15E-30	Inf	1	2	0	0	1	11063	15	0	co-expression	adjacent
14:23392562-23392652	14:23404296-23404388	alternative	alternative	399	0	0	18	6.39E-32	1.15E-30	Inf	1	2	0	0	1	11644	16	0	co-expression	adjacent
14:23392562-23392652	14:23404711-23404822	alternative	alternative	399	0	0	18	6.39E-32	1.15E-30	Inf	1	2	0	0	1	12059	17	0	co-expression	adjacent
14:23392562-23392652	14:23405100-23405127	alternative	alternative	399	0	0	18	6.39E-32	1.15E-30	Inf	1	2	0	0	1	12448	18	0	co-expression	adjacent
14:23392562-23392652	14:23405223-23405379	alternative	alternative	399	0	0	18	6.39E-32	1.15E-30	Inf	1	2	0	0	1	12571	19	0	co-expression	adjacent
14:23392562-23392652	14:23405627-23405770	alternative	alternative	399	0	0	18	6.39E-32	1.15E-30	Inf	1	2	0	0	1	12975	20	0	co-expression	adjacent
14:23392562-23392652	14:23407023-23407236	alternative	alternative	399	0	0	18	6.39E-32	1.15E-30	Inf	1	2	0	0	1	14371	21	0	co-expression	adjacent
14:23392912-23393057	14:23393342-23393518	alternative	alternative	399	0	0	18	6.39E-32	1.15E-30	Inf	1	2	0	0	1	285	0	0	co-expression	adjacent
14:23392912-23393057	14:23393666-23393908	alternative	alternative	399	0	0	18	6.39E-32	1.15E-30	Inf	1	2	0	0	1	609	1	0	co-expression	adjacent
14:23392912-23393057	14:23394068-23394323	alternative	alternative	399	0	0	18	6.39E-32	1.15E-30	Inf	1	2	0	0	1	1011	2	0	co-expression	adjacent
14:23392912-23393057	14:23396284-23396420	alternative	alternative	399	0	0	18	6.39E-32	1.15E-30	Inf	1	2	0	0	1	3227	3	0	co-expression	adjacent
14:23392912-23393057	14:23396694-23396817	alternative	alternative	399	0	0	18	6.39E-32	1.15E-30	Inf	1	2	0	0	1	3637	4	0	co-expression	adjacent
14:23392912-23393057	14:23396963-23397080	alternative	alternative	399	0	0	18	6.39E-32	1.15E-30	Inf	1	2	0	0	1	3906	5	0	co-expression	adjacent
14:23392912-23393057	14:23397170-23397257	alternative	alternative	399	0	0	18	6.39E-32	1.15E-30	Inf	1	2	0	0	1	4113	6	0	co-expression	adjacent
14:23392912-23393057	14:23397543-23397613	alternative	alternative	399	0	0	18	6.39E-32	1.15E-30	Inf	1	2	0	0	1	4486	7	0	co-expression	adjacent
14:23392912-23393057	14:23398728-23399037	alternative	alternative	399	0	0	18	6.39E-32	1.15E-30	Inf	1	2	0	0	1	5671	8	0	co-expression	adjacent
14:23392912-23393057	14:23400256-23400426	alternative	alternative	399	0	0	18	6.39E-32	1.15E-30	Inf	1	2	0	0	1	7199	9	0	co-expression	adjacent
14:23392912-23393057	14:23400709-23400977	alternative	alternative	399	0	0	18	6.39E-32	1.15E-30	Inf	1	2	0	0	1	7652	10	0	co-expression	adjacent
14:23392912-23393057	14:23402464-23402602	alternative	alternative	399	0	0	18	6.39E-32	1.15E-30	Inf	1	2	0	0	1	9407	11	0	co-expression	adjacent
14:23392912-23393057	14:23402697-23402800	alternative	alternative	399	0	0	18	6.39E-32	1.15E-30	Inf	1	2	0	0	1	9640	12	0	co-expression	adjacent
14:23392912-23393057	14:23403348-23403446	alternative	alternative	399	0	0	18	6.39E-32	1.15E-30	Inf	1	2	0	0	1	10291	13	0	co-expression	adjacent
14:23392912-23393057	14:23403715-23403778	alternative	alternative	399	0	0	18	6.39E-32	1.15E-30	Inf	1	2	0	0	1	10658	14	0	co-expression	adjacent
14:23392912-23393057	14:23404296-23404388	alternative	alternative	399	0	0	18	6.39E-32	1.15E-30	Inf	1	2	0	0	1	11239	15	0	co-expression	adjacent
14:23392912-23393057	14:23404711-23404822	alternative	alternative	399	0	0	18	6.39E-32	1.15E-30	Inf	1	2	0	0	1	11654	16	0	co-expression	adjacent
14:23392912-23393057	14:23405100-23405127	alternative	alternative	399	0	0	18	6.39E-32	1.15E-30	Inf	1	2	0	0	1	12043	17	0	co-expression	adjacent
14:23392912-23393057	14:23405223-23405379	alternative	alternative	399	0	0	18	6.39E-32	1.15E-30	Inf	1	2	0	0	1	12166	18	0	co-expression	adjacent
14:23392912-23393057	14:23405627-23405770	alternative	alternative	399	0	0	18	6.39E-32	1.15E-30	Inf	1	2	0	0	1	12570	19	0	co-expression	adjacent
14:23392912-23393057	14:23407023-23407236	alternative	alternative	399	0	0	18	6.39E-32	1.15E-30	Inf	1	2	0	0	1	13966	20	0	co-expression	adjacent
14:23393342-23393518	14:23393666-23393908	alternative	alternative	399	0	0	18	6.39E-32	1.15E-30	Inf	1	2	0	0	1	148	0	0	co-expression	adjacent
14:23393342-23393518	14:23394068-23394323	alternative	alternative	399	0	0	18	6.39E-32	1.15E-30	Inf	1	2	0	0	1	550	1	0	co-expression	adjacent
14:23393342-23393518	14:23396284-23396420	alternative	alternative	399	0	0	18	6.39E-32	1.15E-30	Inf	1	2	0	0	1	2766	2	0	co-expression	adjacent
14:23393342-23393518	14:23396694-23396817	alternative	alternative	399	0	0	18	6.39E-32	1.15E-30	Inf	1	2	0	0	1	3176	3	0	co-expression	adjacent
14:23393342-23393518	14:23396963-23397080	alternative	alternative	399	0	0	18	6.39E-32	1.15E-30	Inf	1	2	0	0	1	3445	4	0	co-expression	adjacent
14:23393342-23393518	14:23397170-23397257	alternative	alternative	399	0	0	18	6.39E-32	1.15E-30	Inf	1	2	0	0	1	3652	5	0	co-expression	adjacent
14:23393342-23393518	14:23397543-23397613	alternative	alternative	399	0	0	18	6.39E-32	1.15E-30	Inf	1	2	0	0	1	4025	6	0	co-expression	adjacent
14:23393342-23393518	14:23398728-23399037	alternative	alternative	399	0	0	18	6.39E-32	1.15E-30	Inf	1	2	0	0	1	5210	7	0	co-expression	adjacent
14:23393342-23393518	14:23400256-23400426	alternative	alternative	399	0	0	18	6.39E-32	1.15E-30	Inf	1	2	0	0	1	6738	8	0	co-expression	adjacent
14:23393342-23393518	14:23400709-23400977	alternative	alternative	399	0	0	18	6.39E-32	1.15E-30	Inf	1	2	0	0	1	7191	9	0	co-expression	adjacent
14:23393342-23393518	14:23402464-23402602	alternative	alternative	399	0	0	18	6.39E-32	1.15E-30	Inf	1	2	0	0	1	8946	10	0	co-expression	adjacent
14:23393342-23393518	14:23402697-23402800	alternative	alternative	399	0	0	18	6.39E-32	1.15E-30	Inf	1	2	0	0	1	9179	11	0	co-expression	adjacent
14:23393342-23393518	14:23403348-23403446	alternative	alternative	399	0	0	18	6.39E-32	1.15E-30	Inf	1	2	0	0	1	9830	12	0	co-expression	adjacent
14:23393342-23393518	14:23403715-23403778	alternative	alternative	399	0	0	18	6.39E-32	1.15E-30	Inf	1	2	0	0	1	10197	13	0	co-expression	adjacent
14:23393342-23393518	14:23404296-23404388	alternative	alternative	399	0	0	18	6.39E-32	1.15E-30	Inf	1	2	0	0	1	10778	14	0	co-expression	adjacent
14:23393342-23393518	14:23404711-23404822	alternative	alternative	399	0	0	18	6.39E-32	1.15E-30	Inf	1	2	0	0	1	11193	15	0	co-expression	adjacent
14:23393342-23393518	14:23405100-23405127	alternative	alternative	399	0	0	18	6.39E-32	1.15E-30	Inf	1	2	0	0	1	11582	16	0	co-expression	adjacent
14:23393342-23393518	14:23405223-23405379	alternative	alternative	399	0	0	18	6.39E-32	1.15E-30	Inf	1	2	0	0	1	11705	17	0	co-expression	adjacent
14:23393342-23393518	14:23405627-23405770	alternative	alternative	399	0	0	18	6.39E-32	1.15E-30	Inf	1	2	0	0	1	12109	18	0	co-expression	adjacent
14:23393342-23393518	14:23407023-23407236	alternative	alternative	399	0	0	18	6.39E-32	1.15E-30	Inf	1	2	0	0	1	13505	19	0	co-expression	adjacent
14:23393666-23393908	14:23394068-23394323	alternative	alternative	399	0	0	18	6.39E-32	1.15E-30	Inf	1	2	0	0	1	160	0	0	co-expression	adjacent
14:23393666-23393908	14:23396284-23396420	alternative	alternative	399	0	0	18	6.39E-32	1.15E-30	Inf	1	2	0	0	1	2376	1	0	co-expression	adjacent
14:23393666-23393908	14:23396694-23396817	alternative	alternative	399	0	0	18	6.39E-32	1.15E-30	Inf	1	2	0	0	1	2786	2	0	co-expression	adjacent
14:23393666-23393908	14:23396963-23397080	alternative	alternative	399	0	0	18	6.39E-32	1.15E-30	Inf	1	2	0	0	1	3055	3	0	co-expression	adjacent
14:23393666-23393908	14:23397170-23397257	alternative	alternative	399	0	0	18	6.39E-32	1.15E-30	Inf	1	2	0	0	1	3262	4	0	co-expression	adjacent
14:23393666-23393908	14:23397543-23397613	alternative	alternative	399	0	0	18	6.39E-32	1.15E-30	Inf	1	2	0	0	1	3635	5	0	co-expression	adjacent
14:23393666-23393908	14:23398728-23399037	alternative	alternative	399	0	0	18	6.39E-32	1.15E-30	Inf	1	2	0	0	1	4820	6	0	co-expression	adjacent
14:23393666-23393908	14:23400256-23400426	alternative	alternative	399	0	0	18	6.39E-32	1.15E-30	Inf	1	2	0	0	1	6348	7	0	co-expression	adjacent
14:23393666-23393908	14:23400709-23400977	alternative	alternative	399	0	0	18	6.39E-32	1.15E-30	Inf	1	2	0	0	1	6801	8	0	co-expression	adjacent
14:23393666-23393908	14:23402464-23402602	alternative	alternative	399	0	0	18	6.39E-32	1.15E-30	Inf	1	2	0	0	1	8556	9	0	co-expression	adjacent
14:23393666-23393908	14:23402697-23402800	alternative	alternative	399	0	0	18	6.39E-32	1.15E-30	Inf	1	2	0	0	1	8789	10	0	co-expression	adjacent
14:23393666-23393908	14:23403348-23403446	alternative	alternative	399	0	0	18	6.39E-32	1.15E-30	Inf	1	2	0	0	1	9440	11	0	co-expression	adjacent
14:23393666-23393908	14:23403715-23403778	alternative	alternative	399	0	0	18	6.39E-32	1.15E-30	Inf	1	2	0	0	1	9807	12	0	co-expression	adjacent
14:23393666-23393908	14:23404296-23404388	alternative	alternative	399	0	0	18	6.39E-32	1.15E-30	Inf	1	2	0	0	1	10388	13	0	co-expression	adjacent
14:23393666-23393908	14:23404711-23404822	alternative	alternative	399	0	0	18	6.39E-32	1.15E-30	Inf	1	2	0	0	1	10803	14	0	co-expression	adjacent
14:23393666-23393908	14:23405100-23405127	alternative	alternative	399	0	0	18	6.39E-32	1.15E-30	Inf	1	2	0	0	1	11192	15	0	co-expression	adjacent
14:23393666-23393908	14:23405223-23405379	alternative	alternative	399	0	0	18	6.39E-32	1.15E-30	Inf	1	2	0	0	1	11315	16	0	co-expression	adjacent
14:23393666-23393908	14:23405627-23405770	alternative	alternative	399	0	0	18	6.39E-32	1.15E-30	Inf	1	2	0	0	1	11719	17	0	co-expression	adjacent
14:23393666-23393908	14:23407023-23407236	alternative	alternative	399	0	0	18	6.39E-32	1.15E-30	Inf	1	2	0	0	1	13115	18	0	co-expression	adjacent
14:23394068-23394323	14:23396284-23396420	alternative	alternative	399	0	0	18	6.39E-32	1.15E-30	Inf	1	2	0	0	1	1961	0	0	co-expression	adjacent
14:23394068-23394323	14:23396694-23396817	alternative	alternative	399	0	0	18	6.39E-32	1.15E-30	Inf	1	2	0	0	1	2371	1	0	co-expression	adjacent
14:23394068-23394323	14:23396963-23397080	alternative	alternative	399	0	0	18	6.39E-32	1.15E-30	Inf	1	2	0	0	1	2640	2	0	co-expression	adjacent
14:23394068-23394323	14:23397170-23397257	alternative	alternative	399	0	0	18	6.39E-32	1.15E-30	Inf	1	2	0	0	1	2847	3	0	co-expression	adjacent
14:23394068-23394323	14:23397543-23397613	alternative	alternative	399	0	0	18	6.39E-32	1.15E-30	Inf	1	2	0	0	1	3220	4	0	co-expression	adjacent
14:23394068-23394323	14:23398728-23399037	alternative	alternative	399	0	0	18	6.39E-32	1.15E-30	Inf	1	2	0	0	1	4405	5	0	co-expression	adjacent
14:23394068-23394323	14:23400256-23400426	alternative	alternative	399	0	0	18	6.39E-32	1.15E-30	Inf	1	2	0	0	1	5933	6	0	co-expression	adjacent
14:23394068-23394323	14:23400709-23400977	alternative	alternative	399	0	0	18	6.39E-32	1.15E-30	Inf	1	2	0	0	1	6386	7	0	co-expression	adjacent
14:23394068-23394323	14:23402464-23402602	alternative	alternative	399	0	0	18	6.39E-32	1.15E-30	Inf	1	2	0	0	1	8141	8	0	co-expression	adjacent
14:23394068-23394323	14:23402697-23402800	alternative	alternative	399	0	0	18	6.39E-32	1.15E-30	Inf	1	2	0	0	1	8374	9	0	co-expression	adjacent
14:23394068-23394323	14:23403348-23403446	alternative	alternative	399	0	0	18	6.39E-32	1.15E-30	Inf	1	2	0	0	1	9025	10	0	co-expression	adjacent
14:23394068-23394323	14:23403715-23403778	alternative	alternative	399	0	0	18	6.39E-32	1.15E-30	Inf	1	2	0	0	1	9392	11	0	co-expression	adjacent
14:23394068-23394323	14:23404296-23404388	alternative	alternative	399	0	0	18	6.39E-32	1.15E-30	Inf	1	2	0	0	1	9973	12	0	co-expression	adjacent
14:23394068-23394323	14:23404711-23404822	alternative	alternative	399	0	0	18	6.39E-32	1.15E-30	Inf	1	2	0	0	1	10388	13	0	co-expression	adjacent
14:23394068-23394323	14:23405100-23405127	alternative	alternative	399	0	0	18	6.39E-32	1.15E-30	Inf	1	2	0	0	1	10777	14	0	co-expression	adjacent
14:23394068-23394323	14:23405223-23405379	alternative	alternative	399	0	0	18	6.39E-32	1.15E-30	Inf	1	2	0	0	1	10900	15	0	co-expression	adjacent
14:23394068-23394323	14:23405627-23405770	alternative	alternative	399	0	0	18	6.39E-32	1.15E-30	Inf	1	2	0	0	1	11304	16	0	co-expression	adjacent
14:23394068-23394323	14:23407023-23407236	alternative	alternative	399	0	0	18	6.39E-32	1.15E-30	Inf	1	2	0	0	1	12700	17	0	co-expression	adjacent
14:23396284-23396420	14:23396694-23396817	alternative	alternative	399	0	0	18	6.39E-32	1.15E-30	Inf	1	2	0	0	1	274	0	0	co-expression	adjacent
14:23396284-23396420	14:23396963-23397080	alternative	alternative	399	0	0	18	6.39E-32	1.15E-30	Inf	1	2	0	0	1	543	1	0	co-expression	adjacent
14:23396284-23396420	14:23397170-23397257	alternative	alternative	399	0	0	18	6.39E-32	1.15E-30	Inf	1	2	0	0	1	750	2	0	co-expression	adjacent
14:23396284-23396420	14:23397543-23397613	alternative	alternative	399	0	0	18	6.39E-32	1.15E-30	Inf	1	2	0	0	1	1123	3	0	co-expression	adjacent
14:23396284-23396420	14:23398728-23399037	alternative	alternative	399	0	0	18	6.39E-32	1.15E-30	Inf	1	2	0	0	1	2308	4	0	co-expression	adjacent
14:23396284-23396420	14:23400256-23400426	alternative	alternative	399	0	0	18	6.39E-32	1.15E-30	Inf	1	2	0	0	1	3836	5	0	co-expression	adjacent
14:23396284-23396420	14:23400709-23400977	alternative	alternative	399	0	0	18	6.39E-32	1.15E-30	Inf	1	2	0	0	1	4289	6	0	co-expression	adjacent
14:23396284-23396420	14:23402464-23402602	alternative	alternative	399	0	0	18	6.39E-32	1.15E-30	Inf	1	2	0	0	1	6044	7	0	co-expression	adjacent
14:23396284-23396420	14:23402697-23402800	alternative	alternative	399	0	0	18	6.39E-32	1.15E-30	Inf	1	2	0	0	1	6277	8	0	co-expression	adjacent
14:23396284-23396420	14:23403348-23403446	alternative	alternative	399	0	0	18	6.39E-32	1.15E-30	Inf	1	2	0	0	1	6928	9	0	co-expression	adjacent
14:23396284-23396420	14:23403715-23403778	alternative	alternative	399	0	0	18	6.39E-32	1.15E-30	Inf	1	2	0	0	1	7295	10	0	co-expression	adjacent
14:23396284-23396420	14:23404296-23404388	alternative	alternative	399	0	0	18	6.39E-32	1.15E-30	Inf	1	2	0	0	1	7876	11	0	co-expression	adjacent
14:23396284-23396420	14:23404711-23404822	alternative	alternative	399	0	0	18	6.39E-32	1.15E-30	Inf	1	2	0	0	1	8291	12	0	co-expression	adjacent
14:23396284-23396420	14:23405100-23405127	alternative	alternative	399	0	0	18	6.39E-32	1.15E-30	Inf	1	2	0	0	1	8680	13	0	co-expression	adjacent
14:23396284-23396420	14:23405223-23405379	alternative	alternative	399	0	0	18	6.39E-32	1.15E-30	Inf	1	2	0	0	1	8803	14	0	co-expression	adjacent
14:23396284-23396420	14:23405627-23405770	alternative	alternative	399	0	0	18	6.39E-32	1.15E-30	Inf	1	2	0	0	1	9207	15	0	co-expression	adjacent
14:23396284-23396420	14:23407023-23407236	alternative	alternative	399	0	0	18	6.39E-32	1.15E-30	Inf	1	2	0	0	1	10603	16	0	co-expression	adjacent
14:23396694-23396817	14:23396963-23397080	alternative	alternative	399	0	0	18	6.39E-32	1.15E-30	Inf	1	2	0	0	1	146	0	0	co-expression	adjacent
14:23396694-23396817	14:23397170-23397257	alternative	alternative	399	0	0	18	6.39E-32	1.15E-30	Inf	1	2	0	0	1	353	1	0	co-expression	adjacent
14:23396694-23396817	14:23397543-23397613	alternative	alternative	399	0	0	18	6.39E-32	1.15E-30	Inf	1	2	0	0	1	726	2	0	co-expression	adjacent
14:23396694-23396817	14:23398728-23399037	alternative	alternative	399	0	0	18	6.39E-32	1.15E-30	Inf	1	2	0	0	1	1911	3	0	co-expression	adjacent
14:23396694-23396817	14:23400256-23400426	alternative	alternative	399	0	0	18	6.39E-32	1.15E-30	Inf	1	2	0	0	1	3439	4	0	co-expression	adjacent
14:23396694-23396817	14:23400709-23400977	alternative	alternative	399	0	0	18	6.39E-32	1.15E-30	Inf	1	2	0	0	1	3892	5	0	co-expression	adjacent
14:23396694-23396817	14:23402464-23402602	alternative	alternative	399	0	0	18	6.39E-32	1.15E-30	Inf	1	2	0	0	1	5647	6	0	co-expression	adjacent
14:23396694-23396817	14:23402697-23402800	alternative	alternative	399	0	0	18	6.39E-32	1.15E-30	Inf	1	2	0	0	1	5880	7	0	co-expression	adjacent
14:23396694-23396817	14:23403348-23403446	alternative	alternative	399	0	0	18	6.39E-32	1.15E-30	Inf	1	2	0	0	1	6531	8	0	co-expression	adjacent
14:23396694-23396817	14:23403715-23403778	alternative	alternative	399	0	0	18	6.39E-32	1.15E-30	Inf	1	2	0	0	1	6898	9	0	co-expression	adjacent
14:23396694-23396817	14:23404296-23404388	alternative	alternative	399	0	0	18	6.39E-32	1.15E-30	Inf	1	2	0	0	1	7479	10	0	co-expression	adjacent
14:23396694-23396817	14:23404711-23404822	alternative	alternative	399	0	0	18	6.39E-32	1.15E-30	Inf	1	2	0	0	1	7894	11	0	co-expression	adjacent
14:23396694-23396817	14:23405100-23405127	alternative	alternative	399	0	0	18	6.39E-32	1.15E-30	Inf	1	2	0	0	1	8283	12	0	co-expression	adjacent
14:23396694-23396817	14:23405223-23405379	alternative	alternative	399	0	0	18	6.39E-32	1.15E-30	Inf	1	2	0	0	1	8406	13	0	co-expression	adjacent
14:23396694-23396817	14:23405627-23405770	alternative	alternative	399	0	0	18	6.39E-32	1.15E-30	Inf	1	2	0	0	1	8810	14	0	co-expression	adjacent
14:23396694-23396817	14:23407023-23407236	alternative	alternative	399	0	0	18	6.39E-32	1.15E-30	Inf	1	2	0	0	1	10206	15	0	co-expression	adjacent
14:23396963-23397080	14:23397170-23397257	alternative	alternative	399	0	0	18	6.39E-32	1.15E-30	Inf	1	2	0	0	1	90	0	0	co-expression	adjacent
14:23396963-23397080	14:23397543-23397613	alternative	alternative	399	0	0	18	6.39E-32	1.15E-30	Inf	1	2	0	0	1	463	1	0	co-expression	adjacent
14:23396963-23397080	14:23398728-23399037	alternative	alternative	399	0	0	18	6.39E-32	1.15E-30	Inf	1	2	0	0	1	1648	2	0	co-expression	adjacent
14:23396963-23397080	14:23400256-23400426	alternative	alternative	399	0	0	18	6.39E-32	1.15E-30	Inf	1	2	0	0	1	3176	3	0	co-expression	adjacent
14:23396963-23397080	14:23400709-23400977	alternative	alternative	399	0	0	18	6.39E-32	1.15E-30	Inf	1	2	0	0	1	3629	4	0	co-expression	adjacent
14:23396963-23397080	14:23402464-23402602	alternative	alternative	399	0	0	18	6.39E-32	1.15E-30	Inf	1	2	0	0	1	5384	5	0	co-expression	adjacent
14:23396963-23397080	14:23402697-23402800	alternative	alternative	399	0	0	18	6.39E-32	1.15E-30	Inf	1	2	0	0	1	5617	6	0	co-expression	adjacent
14:23396963-23397080	14:23403348-23403446	alternative	alternative	399	0	0	18	6.39E-32	1.15E-30	Inf	1	2	0	0	1	6268	7	0	co-expression	adjacent
14:23396963-23397080	14:23403715-23403778	alternative	alternative	399	0	0	18	6.39E-32	1.15E-30	Inf	1	2	0	0	1	6635	8	0	co-expression	adjacent
14:23396963-23397080	14:23404296-23404388	alternative	alternative	399	0	0	18	6.39E-32	1.15E-30	Inf	1	2	0	0	1	7216	9	0	co-expression	adjacent
14:23396963-23397080	14:23404711-23404822	alternative	alternative	399	0	0	18	6.39E-32	1.15E-30	Inf	1	2	0	0	1	7631	10	0	co-expression	adjacent
14:23396963-23397080	14:23405100-23405127	alternative	alternative	399	0	0	18	6.39E-32	1.15E-30	Inf	1	2	0	0	1	8020	11	0	co-expression	adjacent
14:23396963-23397080	14:23405223-23405379	alternative	alternative	399	0	0	18	6.39E-32	1.15E-30	Inf	1	2	0	0	1	8143	12	0	co-expression	adjacent
14:23396963-23397080	14:23405627-23405770	alternative	alternative	399	0	0	18	6.39E-32	1.15E-30	Inf	1	2	0	0	1	8547	13	0	co-expression	adjacent
14:23396963-23397080	14:23407023-23407236	alternative	alternative	399	0	0	18	6.39E-32	1.15E-30	Inf	1	2	0	0	1	9943	14	0	co-expression	adjacent
14:23397170-23397257	14:23397543-23397613	alternative	alternative	399	0	0	18	6.39E-32	1.15E-30	Inf	1	2	0	0	1	286	0	0	co-expression	adjacent
14:23397170-23397257	14:23398728-23399037	alternative	alternative	399	0	0	18	6.39E-32	1.15E-30	Inf	1	2	0	0	1	1471	1	0	co-expression	adjacent
14:23397170-23397257	14:23400256-23400426	alternative	alternative	399	0	0	18	6.39E-32	1.15E-30	Inf	1	2	0	0	1	2999	2	0	co-expression	adjacent
14:23397170-23397257	14:23400709-23400977	alternative	alternative	399	0	0	18	6.39E-32	1.15E-30	Inf	1	2	0	0	1	3452	3	0	co-expression	adjacent
14:23397170-23397257	14:23402464-23402602	alternative	alternative	399	0	0	18	6.39E-32	1.15E-30	Inf	1	2	0	0	1	5207	4	0	co-expression	adjacent
14:23397170-23397257	14:23402697-23402800	alternative	alternative	399	0	0	18	6.39E-32	1.15E-30	Inf	1	2	0	0	1	5440	5	0	co-expression	adjacent
14:23397170-23397257	14:23403348-23403446	alternative	alternative	399	0	0	18	6.39E-32	1.15E-30	Inf	1	2	0	0	1	6091	6	0	co-expression	adjacent
14:23397170-23397257	14:23403715-23403778	alternative	alternative	399	0	0	18	6.39E-32	1.15E-30	Inf	1	2	0	0	1	6458	7	0	co-expression	adjacent
14:23397170-23397257	14:23404296-23404388	alternative	alternative	399	0	0	18	6.39E-32	1.15E-30	Inf	1	2	0	0	1	7039	8	0	co-expression	adjacent
14:23397170-23397257	14:23404711-23404822	alternative	alternative	399	0	0	18	6.39E-32	1.15E-30	Inf	1	2	0	0	1	7454	9	0	co-expression	adjacent
14:23397170-23397257	14:23405100-23405127	alternative	alternative	399	0	0	18	6.39E-32	1.15E-30	Inf	1	2	0	0	1	7843	10	0	co-expression	adjacent
14:23397170-23397257	14:23405223-23405379	alternative	alternative	399	0	0	18	6.39E-32	1.15E-30	Inf	1	2	0	0	1	7966	11	0	co-expression	adjacent
14:23397170-23397257	14:23405627-23405770	alternative	alternative	399	0	0	18	6.39E-32	1.15E-30	Inf	1	2	0	0	1	8370	12	0	co-expression	adjacent
14:23397170-23397257	14:23407023-23407236	alternative	alternative	399	0	0	18	6.39E-32	1.15E-30	Inf	1	2	0	0	1	9766	13	0	co-expression	adjacent
14:23397543-23397613	14:23398728-23399037	alternative	alternative	399	0	0	18	6.39E-32	1.15E-30	Inf	1	2	0	0	1	1115	0	0	co-expression	adjacent
14:23397543-23397613	14:23400256-23400426	alternative	alternative	399	0	0	18	6.39E-32	1.15E-30	Inf	1	2	0	0	1	2643	1	0	co-expression	adjacent
14:23397543-23397613	14:23400709-23400977	alternative	alternative	399	0	0	18	6.39E-32	1.15E-30	Inf	1	2	0	0	1	3096	2	0	co-expression	adjacent
14:23397543-23397613	14:23402464-23402602	alternative	alternative	399	0	0	18	6.39E-32	1.15E-30	Inf	1	2	0	0	1	4851	3	0	co-expression	adjacent
14:23397543-23397613	14:23402697-23402800	alternative	alternative	399	0	0	18	6.39E-32	1.15E-30	Inf	1	2	0	0	1	5084	4	0	co-expression	adjacent
14:23397543-23397613	14:23403348-23403446	alternative	alternative	399	0	0	18	6.39E-32	1.15E-30	Inf	1	2	0	0	1	5735	5	0	co-expression	adjacent
14:23397543-23397613	14:23403715-23403778	alternative	alternative	399	0	0	18	6.39E-32	1.15E-30	Inf	1	2	0	0	1	6102	6	0	co-expression	adjacent
14:23397543-23397613	14:23404296-23404388	alternative	alternative	399	0	0	18	6.39E-32	1.15E-30	Inf	1	2	0	0	1	6683	7	0	co-expression	adjacent
14:23397543-23397613	14:23404711-23404822	alternative	alternative	399	0	0	18	6.39E-32	1.15E-30	Inf	1	2	0	0	1	7098	8	0	co-expression	adjacent
14:23397543-23397613	14:23405100-23405127	alternative	alternative	399	0	0	18	6.39E-32	1.15E-30	Inf	1	2	0	0	1	7487	9	0	co-expression	adjacent
14:23397543-23397613	14:23405223-23405379	alternative	alternative	399	0	0	18	6.39E-32	1.15E-30	Inf	1	2	0	0	1	7610	10	0	co-expression	adjacent
14:23397543-23397613	14:23405627-23405770	alternative	alternative	399	0	0	18	6.39E-32	1.15E-30	Inf	1	2	0	0	1	8014	11	0	co-expression	adjacent
14:23397543-23397613	14:23407023-23407236	alternative	alternative	399	0	0	18	6.39E-32	1.15E-30	Inf	1	2	0	0	1	9410	12	0	co-expression	adjacent
14:23398728-23399037	14:23400256-23400426	alternative	alternative	399	0	0	18	6.39E-32	1.15E-30	Inf	1	2	0	0	1	1219	0	0	co-expression	adjacent
14:23398728-23399037	14:23400709-23400977	alternative	alternative	399	0	0	18	6.39E-32	1.15E-30	Inf	1	2	0	0	1	1672	1	0	co-expression	adjacent
14:23398728-23399037	14:23402464-23402602	alternative	alternative	399	0	0	18	6.39E-32	1.15E-30	Inf	1	2	0	0	1	3427	2	0	co-expression	adjacent
14:23398728-23399037	14:23402697-23402800	alternative	alternative	399	0	0	18	6.39E-32	1.15E-30	Inf	1	2	0	0	1	3660	3	0	co-expression	adjacent
14:23398728-23399037	14:23403348-23403446	alternative	alternative	399	0	0	18	6.39E-32	1.15E-30	Inf	1	2	0	0	1	4311	4	0	co-expression	adjacent
14:23398728-23399037	14:23403715-23403778	alternative	alternative	399	0	0	18	6.39E-32	1.15E-30	Inf	1	2	0	0	1	4678	5	0	co-expression	adjacent
14:23398728-23399037	14:23404296-23404388	alternative	alternative	399	0	0	18	6.39E-32	1.15E-30	Inf	1	2	0	0	1	5259	6	0	co-expression	adjacent
14:23398728-23399037	14:23404711-23404822	alternative	alternative	399	0	0	18	6.39E-32	1.15E-30	Inf	1	2	0	0	1	5674	7	0	co-expression	adjacent
14:23398728-23399037	14:23405100-23405127	alternative	alternative	399	0	0	18	6.39E-32	1.15E-30	Inf	1	2	0	0	1	6063	8	0	co-expression	adjacent
14:23398728-23399037	14:23405223-23405379	alternative	alternative	399	0	0	18	6.39E-32	1.15E-30	Inf	1	2	0	0	1	6186	9	0	co-expression	adjacent
14:23398728-23399037	14:23405627-23405770	alternative	alternative	399	0	0	18	6.39E-32	1.15E-30	Inf	1	2	0	0	1	6590	10	0	co-expression	adjacent
14:23398728-23399037	14:23407023-23407236	alternative	alternative	399	0	0	18	6.39E-32	1.15E-30	Inf	1	2	0	0	1	7986	11	0	co-expression	adjacent
14:23400256-23400426	14:23400709-23400977	alternative	alternative	399	0	0	18	6.39E-32	1.15E-30	Inf	1	2	0	0	1	283	0	0	co-expression	adjacent
14:23400256-23400426	14:23402464-23402602	alternative	alternative	399	0	0	18	6.39E-32	1.15E-30	Inf	1	2	0	0	1	2038	1	0	co-expression	adjacent
14:23400256-23400426	14:23402697-23402800	alternative	alternative	399	0	0	18	6.39E-32	1.15E-30	Inf	1	2	0	0	1	2271	2	0	co-expression	adjacent
14:23400256-23400426	14:23403348-23403446	alternative	alternative	399	0	0	18	6.39E-32	1.15E-30	Inf	1	2	0	0	1	2922	3	0	co-expression	adjacent
14:23400256-23400426	14:23403715-23403778	alternative	alternative	399	0	0	18	6.39E-32	1.15E-30	Inf	1	2	0	0	1	3289	4	0	co-expression	adjacent
14:23400256-23400426	14:23404296-23404388	alternative	alternative	399	0	0	18	6.39E-32	1.15E-30	Inf	1	2	0	0	1	3870	5	0	co-expression	adjacent
14:23400256-23400426	14:23404711-23404822	alternative	alternative	399	0	0	18	6.39E-32	1.15E-30	Inf	1	2	0	0	1	4285	6	0	co-expression	adjacent
14:23400256-23400426	14:23405100-23405127	alternative	alternative	399	0	0	18	6.39E-32	1.15E-30	Inf	1	2	0	0	1	4674	7	0	co-expression	adjacent
14:23400256-23400426	14:23405223-23405379	alternative	alternative	399	0	0	18	6.39E-32	1.15E-30	Inf	1	2	0	0	1	4797	8	0	co-expression	adjacent
14:23400256-23400426	14:23405627-23405770	alternative	alternative	399	0	0	18	6.39E-32	1.15E-30	Inf	1	2	0	0	1	5201	9	0	co-expression	adjacent
14:23400256-23400426	14:23407023-23407236	alternative	alternative	399	0	0	18	6.39E-32	1.15E-30	Inf	1	2	0	0	1	6597	10	0	co-expression	adjacent
7:5528281-5529059	7:5529535-5529663	alternative	constitutive	940	3235	0	297	5.00E-32	1.15E-30	Inf	1	1	2	0	1	102	0	0	co-expression	adjacent
2:85326508-85327685	2:85326979-85327685	alternative	alternative	22	0	0	218	1.31E-31	2.34E-30	Inf	1	1	0	0	2	175	0	0	co-expression	adjacent
7:44139521-44139664	7:44140323-44140517	alternative	alternative	1690	45557	0	2002	2.07E-31	3.68E-30	Inf	1	2	6	0	2	754	1	1	co-expression	distal
7:44140323-44140517	7:44140712-44140856	alternative	alternative	0	1690	2002	45557	2.07E-31	3.68E-30	0	1	0	2	2	6	754	1	1	mutually_exclusive	distal
6:99402540-99402710	6:99403829-99403882	alternative	alternative	138	10	0	39	2.99E-31	5.32E-30	Inf	1	4	1	0	1	1893	1	0	co-expression	adjacent
2:38746144-38746179	2:38746694-38746747	alternative	alternative	1056	73	0	27	5.66E-31	1.00E-29	Inf	1	6	3	0	1	1300	0	0	co-expression	adjacent
20:34945953-34946098	20:34951724-34951860	constitutive	constitutive	178	0	0	23	1.02E-30	1.79E-29	Inf	1	1	0	0	1	304	0	0	co-expression	adjacent
8:141422181-141422345	8:141425048-141425140	alternative	constitutive	27	0	4	189	1.03E-30	1.81E-29	Inf	1	2	0	1	8	571	0	0	co-expression	adjacent
12:110437084-110437152	12:110440312-110440388	alternative	constitutive	491	0	0	16	1.39E-30	2.44E-29	Inf	1	1	0	0	1	353	0	0	co-expression	adjacent
12:110437084-110437152	12:110445452-110445551	alternative	constitutive	491	0	0	16	1.39E-30	2.44E-29	Inf	1	1	0	0	1	880	1	0	co-expression	adjacent
12:110440312-110440388	12:110445452-110445551	constitutive	constitutive	491	0	0	16	1.39E-30	2.44E-29	Inf	1	1	0	0	1	401	0	0	co-expression	adjacent
16:66730112-66730223	16:66730112-66732474	alternative	alternative	239	0	0	20	2.80E-30	4.87E-29	Inf	1	2	0	0	1	2116	0	0	co-expression	adjacent
1:36139720-36139819	1:36139720-36139843	alternative	alternative	566	0	17	22	5.34E-30	9.26E-29	Inf	1	2	0	1	2	250	0	0	co-expression	adjacent
1:23817476-23817583	1:23820510-23820593	constitutive	constitutive	108	0	5	36	1.63E-29	2.81E-28	Inf	1	1	0	1	1	3391	0	0	co-expression	adjacent
11:62761795-62761904	11:62765653-62765724	alternative	constitutive	0	17	681	7	5.70E-29	9.65E-28	0	1	0	1	1	1	1	0	0	mutually_exclusive	adjacent
11:62765340-62765405	11:62765653-62765724	constitutive	constitutive	681	7	0	17	5.70E-29	9.65E-28	Inf	1	1	1	0	1	963	1	0	co-expression	adjacent
19:17268802-17269091	19:17271597-17271655	alternative	constitutive	475	0	0	15	7.20E-29	1.22E-27	Inf	1	5	0	0	1	199	0	0	co-expression	adjacent
19:17268802-17269091	19:17276823-17276909	alternative	alternative	0	475	15	0	7.20E-29	1.22E-27	0	1	0	5	1	0	241	0	0	mutually_exclusive	adjacent
10:112433240-112433281	10:112433240-112434464	alternative	alternative	92	0	0	29	1.36E-28	2.26E-27	Inf	1	4	0	0	2	1016	0	0	co-expression	adjacent
11:34957384-34957583	11:34960420-34960518	alternative	alternative	773	0	0	13	1.57E-28	2.60E-27	Inf	1	1	0	0	1	2837	0	0	co-expression	adjacent
11:34957384-34957583	11:34966640-34966814	alternative	alternative	773	0	0	13	1.57E-28	2.60E-27	Inf	1	1	0	0	1	9057	1	0	co-expression	adjacent
11:34957384-34957583	11:34970139-34970286	alternative	alternative	773	0	0	13	1.57E-28	2.60E-27	Inf	1	1	0	0	1	12556	2	0	co-expression	adjacent
11:34957384-34957583	11:34978124-34978182	alternative	alternative	773	0	0	13	1.57E-28	2.60E-27	Inf	1	1	0	0	1	20541	3	0	co-expression	adjacent
11:34960420-34960518	11:34966640-34966814	alternative	alternative	773	0	0	13	1.57E-28	2.60E-27	Inf	1	1	0	0	1	6122	0	0	co-expression	adjacent
11:34960420-34960518	11:34970139-34970286	alternative	alternative	773	0	0	13	1.57E-28	2.60E-27	Inf	1	1	0	0	1	9621	1	0	co-expression	adjacent
11:34960420-34960518	11:34978124-34978182	alternative	alternative	773	0	0	13	1.57E-28	2.60E-27	Inf	1	1	0	0	1	17606	2	0	co-expression	adjacent
11:34966640-34966814	11:34970139-34970286	alternative	alternative	773	0	0	13	1.57E-28	2.60E-27	Inf	1	1	0	0	1	3325	0	0	co-expression	adjacent
11:34966640-34966814	11:34978124-34978182	alternative	alternative	773	0	0	13	1.57E-28	2.60E-27	Inf	1	1	0	0	1	11310	1	0	co-expression	adjacent
11:34970139-34970286	11:34978124-34978182	alternative	alternative	773	0	0	13	1.57E-28	2.60E-27	Inf	1	1	0	0	1	7838	0	0	co-expression	adjacent
6:110892735-110892827	6:110892910-110893065	constitutive	constitutive	348	0	0	16	3.08E-28	5.07E-27	Inf	1	2	0	0	2	1271	0	0	co-expression	adjacent
12:47964209-47967261	12:47965282-47965345	alternative	alternative	430	0	0	15	3.12E-28	5.14E-27	Inf	1	5	0	0	2	493	0	0	co-expression	adjacent
12:47964209-47967261	12:47966089-47966172	alternative	alternative	427	0	0	15	3.46E-28	5.68E-27	Inf	1	4	0	0	2	1338	3	0	co-expression	adjacent
12:47964209-47967261	12:47966089-47966229	alternative	alternative	427	0	0	15	3.46E-28	5.68E-27	Inf	1	4	0	0	2	1863	4	0	co-expression	adjacent
12:47965282-47965345	12:47966089-47966172	alternative	alternative	427	0	0	15	3.46E-28	5.68E-27	Inf	1	4	0	0	2	686	2	0	co-expression	adjacent
12:47965282-47965345	12:47966089-47966229	alternative	alternative	427	0	0	15	3.46E-28	5.68E-27	Inf	1	4	0	0	2	1211	3	0	co-expression	adjacent
12:47966089-47966172	12:47966089-47966229	alternative	alternative	427	0	0	15	3.46E-28	5.68E-27	Inf	1	4	0	0	2	476	0	0	co-expression	adjacent
21:17560702-17560824	21:17561338-17561476	alternative	alternative	721	0	0	13	3.86E-28	6.31E-27	Inf	1	2	0	0	2	514	0	0	co-expression	adjacent
9:14102422-14102510	9:14306989-14307520	alternative	constitutive	30	20	0	240	7.94E-28	1.29E-26	Inf	1	2	2	0	7	3100	0	0	co-expression	adjacent
5:140695508-140695633	5:140695738-140695845	constitutive	alternative	130	0	0	23	8.33E-28	1.35E-26	Inf	1	2	0	0	3	258	0	0	co-expression	adjacent
18:74158014-74158087	18:74158171-74158276	constitutive	constitutive	400	0	0	15	9.06E-28	1.47E-26	Inf	1	1	0	0	1	99	0	0	co-expression	adjacent
6:99402540-99402710	6:99402540-99404702	alternative	alternative	132	16	0	39	1.08E-27	1.75E-26	Inf	1	3	2	0	1	1119	0	0	co-expression	adjacent
15:88464703-88465773	15:88465587-88465773	alternative	alternative	385	0	0	15	1.59E-27	2.55E-26	Inf	1	1	0	0	1	711	0	0	co-expression	adjacent
17:8368886-8370386	17:8371309-8371494	alternative	alternative	40	6	0	84	1.76E-27	2.81E-26	Inf	1	3	1	0	4	106	0	0	co-expression	adjacent
20:49280485-49280570	20:49280903-49280964	alternative	alternative	124	53	0	68	1.92E-27	3.08E-26	Inf	1	2	2	0	1	333	0	0	co-expression	adjacent
1:71065678-71066934	1:71066776-71066934	alternative	alternative	309	0	0	16	1.97E-27	3.14E-26	Inf	1	4	0	0	2	1465	0	0	co-expression	adjacent
1:151025515-151025673	1:151027233-151027327	alternative	constitutive	361	0	0	15	4.09E-27	6.49E-26	Inf	1	6	0	0	2	720	0	0	co-expression	adjacent
9:122285169-122285287	9:122286039-122286166	alternative	alternative	14	154	48	9	4.30E-27	6.81E-26	0.017720125	1	2	3	2	1	752	1	0	mutually_exclusive	adjacent
6:31411947-31412062	6:31411947-31412225	alternative	alternative	78	0	1	32	4.41E-27	6.98E-26	Inf	1	1	0	1	3	588	0	0	co-expression	adjacent
14:68878458-68878523	14:68925558-68925672	alternative	constitutive	0	184	24	6	1.65E-26	2.59E-25	0	1	0	3	1	1	466	0	0	mutually_exclusive	adjacent
17:78202499-78202603	17:78205440-78205518	alternative	alternative	176	3	0	22	1.82E-26	2.85E-25	Inf	1	4	1	0	1	100	0	0	co-expression	adjacent
3:100345585-100345678	3:100345585-100346255	alternative	alternative	111	0	4	29	1.91E-26	2.98E-25	Inf	1	1	0	1	1	503	0	0	co-expression	adjacent
13:23626707-23626792	13:23659050-23659214	constitutive	alternative	147	0	0	20	2.79E-26	4.35E-25	Inf	1	5	0	0	1	1151	0	0	co-expression	adjacent
15:24920473-24920547	15:24921157-24921255	alternative	alternative	50	165	0	423	3.53E-26	5.48E-25	Inf	1	2	1	0	2	610	0	0	co-expression	adjacent
19:39486187-39486291	19:39486397-39486495	alternative	alternative	130	0	0	21	3.83E-26	5.94E-25	Inf	1	2	0	0	3	219	0	0	co-expression	adjacent
X:154399338-154399396	X:154399338-154399594	alternative	alternative	5423	0	0	8	5.35E-26	8.27E-25	Inf	1	5	0	0	2	91	0	0	co-expression	adjacent
2:173366283-173366432	2:173367150-173367286	constitutive	constitutive	159	0	0	19	5.75E-26	8.86E-25	Inf	1	3	0	0	1	900	0	0	co-expression	adjacent
1:36137796-36137978	1:36139720-36139819	alternative	alternative	566	20	0	19	1.56E-25	2.38E-24	Inf	1	2	2	0	1	1742	0	0	co-expression	adjacent
7:44139422-44139569	7:44139521-44139664	alternative	alternative	1358	0	45889	2002	2.66E-25	4.03E-24	Inf	1	2	0	6	2	659	1	1	co-expression	distal
7:44139422-44139569	7:44140712-44140856	alternative	alternative	0	1358	2002	45889	2.66E-25	4.03E-24	0	1	0	2	2	6	659	1	1	mutually_exclusive	distal
10:102860498-102860541	10:102862160-102862180	alternative	alternative	190	0	0	17	2.97E-25	4.50E-24	Inf	1	2	0	0	1	1619	0	0	co-expression	adjacent
10:56358909-56358947	10:56359476-56359532	alternative	constitutive	329	0	0	14	3.66E-25	5.48E-24	Inf	1	5	0	0	1	165	0	0	co-expression	adjacent
10:56358909-56358947	10:56359687-56359853	alternative	alternative	329	0	0	14	3.66E-25	5.48E-24	Inf	1	5	0	0	1	440	1	0	co-expression	adjacent
10:56359476-56359532	10:56359687-56359853	constitutive	alternative	329	0	0	14	3.66E-25	5.48E-24	Inf	1	5	0	0	1	152	0	0	co-expression	adjacent
2:85596822-85596931	2:85596857-85596931	alternative	alternative	0	26	470	52	1.59E-24	2.33E-23	0	1	0	1	1	2	22	0	0	mutually_exclusive	adjacent
2:85596857-85596931	2:85597104-85597178	alternative	alternative	470	0	52	26	1.59E-24	2.33E-23	Inf	1	1	0	2	1	173	0	0	co-expression	adjacent
22:40792525-40792676	22:40794514-40794580	alternative	alternative	155	0	1	19	1.62E-24	2.37E-23	Inf	1	1	0	1	2	1838	0	0	co-expression	adjacent
9:104752906-104753064	9:104752906-104754700	alternative	alternative	376	0	0	13	1.63E-24	2.39E-23	Inf	1	1	0	0	1	1487	0	0	co-expression	adjacent
7:27816349-27816520	7:27827738-27827820	alternative	constitutive	424	125	0	40	1.75E-24	2.56E-23	Inf	1	1	1	0	1	496	0	0	co-expression	adjacent
6:28908928-28909088	6:28921892-28921987	alternative	constitutive	0	119	26	5	1.81E-24	2.64E-23	0	1	0	1	1	1	1666	1	0	mutually_exclusive	adjacent
6:28908973-28909088	6:28921892-28921987	alternative	constitutive	0	119	26	5	1.81E-24	2.64E-23	0	1	0	1	1	1	88	0	0	mutually_exclusive	adjacent
9:108939196-108939272	9:108939385-108939454	alternative	alternative	197	0	0	16	2.08E-24	3.03E-23	Inf	1	2	0	0	2	113	0	0	co-expression	adjacent
10:56358377-56358459	10:56358556-56358687	constitutive	alternative	303	0	20	23	2.09E-24	3.05E-23	Inf	1	4	0	2	1	81	0	0	co-expression	adjacent
10:56358377-56358459	10:56360018-56360141	constitutive	alternative	0	303	23	20	2.09E-24	3.05E-23	0	1	0	4	1	2	185	0	0	mutually_exclusive	adjacent
10:56358556-56358687	10:56358805-56358947	alternative	alternative	20	303	23	0	2.09E-24	3.05E-23	0	1	2	4	1	0	118	0	0	mutually_exclusive	adjacent
10:56358805-56358947	10:56360018-56360141	alternative	alternative	23	20	0	303	2.09E-24	3.05E-23	Inf	1	1	2	0	4	222	0	0	co-expression	adjacent
16:3658793-3658865	16:3661987-3662132	alternative	alternative	368	0	0	13	2.15E-24	3.12E-23	Inf	1	2	0	0	1	3122	0	0	co-expression	adjacent
16:3658793-3658865	16:3676036-3676145	alternative	constitutive	0	368	13	0	2.15E-24	3.12E-23	0	1	0	2	1	0	3184	0	0	mutually_exclusive	adjacent
22:31621334-31621472	22:31621334-31621885	alternative	alternative	20	0	0	114	3.11E-24	4.49E-23	Inf	1	3	0	0	4	1914	0	0	co-expression	adjacent
7:5528281-5528719	7:5528281-5529059	alternative	alternative	719	0	3456	297	5.18E-24	7.44E-23	Inf	1	1	0	2	1	102	0	0	co-expression	adjacent
12:70329423-70329570	12:70330287-70330469	alternative	alternative	90	0	0	22	8.46E-24	1.20E-22	Inf	1	3	0	0	2	717	0	0	co-expression	adjacent
12:70329423-70329570	12:70332767-70332846	alternative	alternative	90	0	0	22	8.46E-24	1.20E-22	Inf	1	3	0	0	2	3197	1	0	co-expression	adjacent
12:70330287-70330469	12:70332767-70332846	alternative	alternative	90	0	0	22	8.46E-24	1.20E-22	Inf	1	3	0	0	2	2298	0	0	co-expression	adjacent
19:39486187-39486291	19:39488061-39488217	alternative	constitutive	128	2	0	21	9.69E-24	1.37E-22	Inf	1	1	1	0	3	2628	1	0	co-expression	adjacent
19:39486397-39486495	19:39488061-39488217	alternative	constitutive	128	2	0	21	9.69E-24	1.37E-22	Inf	1	1	1	0	3	2388	0	0	co-expression	adjacent
14:23413759-23413893	14:23414007-23414102	alternative	alternative	131	0	0	18	1.42E-23	2.00E-22	Inf	1	2	0	0	1	114	0	0	co-expression	adjacent
14:23413759-23413893	14:23414995-23415270	alternative	alternative	131	0	0	18	1.42E-23	2.00E-22	Inf	1	2	0	0	1	1102	1	0	co-expression	adjacent
14:23413759-23413893	14:23415381-23415506	alternative	alternative	131	0	0	18	1.42E-23	2.00E-22	Inf	1	2	0	0	1	1488	2	0	co-expression	adjacent
14:23413759-23413893	14:23415629-23415832	alternative	alternative	131	0	0	18	1.42E-23	2.00E-22	Inf	1	2	0	0	1	1736	3	0	co-expression	adjacent
14:23414007-23414102	14:23414995-23415270	alternative	alternative	131	0	0	18	1.42E-23	2.00E-22	Inf	1	2	0	0	1	893	0	0	co-expression	adjacent
14:23414007-23414102	14:23415381-23415506	alternative	alternative	131	0	0	18	1.42E-23	2.00E-22	Inf	1	2	0	0	1	1279	1	0	co-expression	adjacent
14:23414007-23414102	14:23415629-23415832	alternative	alternative	131	0	0	18	1.42E-23	2.00E-22	Inf	1	2	0	0	1	1527	2	0	co-expression	adjacent
14:23414995-23415270	14:23415381-23415506	alternative	alternative	131	0	0	18	1.42E-23	2.00E-22	Inf	1	2	0	0	1	111	0	0	co-expression	adjacent
14:23414995-23415270	14:23415629-23415832	alternative	alternative	131	0	0	18	1.42E-23	2.00E-22	Inf	1	2	0	0	1	359	1	0	co-expression	adjacent
14:23415381-23415506	14:23415629-23415832	alternative	alternative	131	0	0	18	1.42E-23	2.00E-22	Inf	1	2	0	0	1	123	0	0	co-expression	adjacent
1:150076233-150076312	1:150092302-150092409	alternative	constitutive	313	0	0	13	1.69E-23	2.35E-22	Inf	1	1	0	0	1	604	0	0	co-expression	adjacent
1:150076233-150076312	1:150093527-150093648	alternative	constitutive	313	0	0	13	1.69E-23	2.35E-22	Inf	1	1	0	0	1	782	1	0	co-expression	adjacent
1:150076233-150076312	1:150110496-150110627	alternative	constitutive	313	0	0	13	1.69E-23	2.35E-22	Inf	1	1	0	0	1	1357	2	0	co-expression	adjacent
1:150092302-150092409	1:150093527-150093648	constitutive	constitutive	313	0	0	13	1.69E-23	2.35E-22	Inf	1	1	0	0	1	110	0	0	co-expression	adjacent
1:150092302-150092409	1:150110496-150110627	constitutive	constitutive	313	0	0	13	1.69E-23	2.35E-22	Inf	1	1	0	0	1	685	1	0	co-expression	adjacent
1:150093527-150093648	1:150110496-150110627	constitutive	constitutive	313	0	0	13	1.69E-23	2.35E-22	Inf	1	1	0	0	1	438	0	0	co-expression	adjacent
3:180971075-180971155	3:180975313-180975404	alternative	alternative	178	0	15	26	1.69E-23	2.35E-22	Inf	1	3	0	1	2	4158	0	0	co-expression	adjacent
3:112109543-112109613	3:112112964-112113145	alternative	alternative	203	0	0	15	1.79E-23	2.49E-22	Inf	1	5	0	0	1	3351	0	0	co-expression	adjacent
1:161102048-161102171	1:161102287-161102375	alternative	alternative	409	0	0	12	1.81E-23	2.52E-22	Inf	1	1	0	0	1	116	0	0	co-expression	adjacent
19:45416821-45416897	19:45419098-45419197	constitutive	alternative	308	0	0	13	2.07E-23	2.87E-22	Inf	1	8	0	0	2	1127	0	0	co-expression	adjacent
14:23386315-23386623	14:23407576-23407608	alternative	alternative	127	0	0	18	2.40E-23	3.25E-22	Inf	1	1	0	0	1	20953	30	0	co-expression	adjacent
14:23387529-23387653	14:23407576-23407608	alternative	alternative	127	0	0	18	2.40E-23	3.25E-22	Inf	1	1	0	0	1	19923	29	0	co-expression	adjacent
14:23387758-23387923	14:23407576-23407608	alternative	alternative	127	0	0	18	2.40E-23	3.25E-22	Inf	1	1	0	0	1	19653	28	0	co-expression	adjacent
14:23388155-23388338	14:23407576-23407608	alternative	alternative	127	0	0	18	2.40E-23	3.25E-22	Inf	1	1	0	0	1	19238	27	0	co-expression	adjacent
14:23388859-23389055	14:23407576-23407608	alternative	alternative	127	0	0	18	2.40E-23	3.25E-22	Inf	1	1	0	0	1	18521	26	0	co-expression	adjacent
14:23389393-23389511	14:23407576-23407608	alternative	alternative	127	0	0	18	2.40E-23	3.25E-22	Inf	1	1	0	0	1	18065	25	0	co-expression	adjacent
14:23389593-23389719	14:23407576-23407608	alternative	alternative	127	0	0	18	2.40E-23	3.25E-22	Inf	1	1	0	0	1	17857	24	0	co-expression	adjacent
14:23390057-23390446	14:23407576-23407608	alternative	alternative	127	0	0	18	2.40E-23	3.25E-22	Inf	1	1	0	0	1	17130	23	0	co-expression	adjacent
14:23392562-23392652	14:23407576-23407608	alternative	alternative	127	0	0	18	2.40E-23	3.25E-22	Inf	1	1	0	0	1	14924	22	0	co-expression	adjacent
14:23392912-23393057	14:23407576-23407608	alternative	alternative	127	0	0	18	2.40E-23	3.25E-22	Inf	1	1	0	0	1	14519	21	0	co-expression	adjacent
14:23393342-23393518	14:23407576-23407608	alternative	alternative	127	0	0	18	2.40E-23	3.25E-22	Inf	1	1	0	0	1	14058	20	0	co-expression	adjacent
14:23393666-23393908	14:23407576-23407608	alternative	alternative	127	0	0	18	2.40E-23	3.25E-22	Inf	1	1	0	0	1	13668	19	0	co-expression	adjacent
14:23394068-23394323	14:23407576-23407608	alternative	alternative	127	0	0	18	2.40E-23	3.25E-22	Inf	1	1	0	0	1	13253	18	0	co-expression	adjacent
14:23396284-23396420	14:23407576-23407608	alternative	alternative	127	0	0	18	2.40E-23	3.25E-22	Inf	1	1	0	0	1	11156	17	0	co-expression	adjacent
14:23396694-23396817	14:23407576-23407608	alternative	alternative	127	0	0	18	2.40E-23	3.25E-22	Inf	1	1	0	0	1	10759	16	0	co-expression	adjacent
14:23396963-23397080	14:23407576-23407608	alternative	alternative	127	0	0	18	2.40E-23	3.25E-22	Inf	1	1	0	0	1	10496	15	0	co-expression	adjacent
14:23397170-23397257	14:23407576-23407608	alternative	alternative	127	0	0	18	2.40E-23	3.25E-22	Inf	1	1	0	0	1	10319	14	0	co-expression	adjacent
14:23397543-23397613	14:23407576-23407608	alternative	alternative	127	0	0	18	2.40E-23	3.25E-22	Inf	1	1	0	0	1	9963	13	0	co-expression	adjacent
14:23398728-23399037	14:23407576-23407608	alternative	alternative	127	0	0	18	2.40E-23	3.25E-22	Inf	1	1	0	0	1	8539	12	0	co-expression	adjacent
14:23400256-23400426	14:23407576-23407608	alternative	alternative	127	0	0	18	2.40E-23	3.25E-22	Inf	1	1	0	0	1	7150	11	0	co-expression	adjacent
14:23400709-23400977	14:23407576-23407608	alternative	alternative	127	0	0	18	2.40E-23	3.25E-22	Inf	1	1	0	0	1	6599	10	0	co-expression	adjacent
14:23402464-23402602	14:23407576-23407608	alternative	alternative	127	0	0	18	2.40E-23	3.25E-22	Inf	1	1	0	0	1	4974	9	0	co-expression	adjacent
14:23402697-23402800	14:23407576-23407608	alternative	alternative	127	0	0	18	2.40E-23	3.25E-22	Inf	1	1	0	0	1	4776	8	0	co-expression	adjacent
14:23403348-23403446	14:23407576-23407608	alternative	alternative	127	0	0	18	2.40E-23	3.25E-22	Inf	1	1	0	0	1	4130	7	0	co-expression	adjacent
14:23403715-23403778	14:23407576-23407608	alternative	alternative	127	0	0	18	2.40E-23	3.25E-22	Inf	1	1	0	0	1	3798	6	0	co-expression	adjacent
14:23404296-23404388	14:23407576-23407608	alternative	alternative	127	0	0	18	2.40E-23	3.25E-22	Inf	1	1	0	0	1	3188	5	0	co-expression	adjacent
14:23404711-23404822	14:23407576-23407608	alternative	alternative	127	0	0	18	2.40E-23	3.25E-22	Inf	1	1	0	0	1	2754	4	0	co-expression	adjacent
14:23405100-23405127	14:23407576-23407608	alternative	alternative	127	0	0	18	2.40E-23	3.25E-22	Inf	1	1	0	0	1	2449	3	0	co-expression	adjacent
14:23405223-23405379	14:23407576-23407608	alternative	alternative	127	0	0	18	2.40E-23	3.25E-22	Inf	1	1	0	0	1	2197	2	0	co-expression	adjacent
14:23405627-23405770	14:23407576-23407608	alternative	alternative	127	0	0	18	2.40E-23	3.25E-22	Inf	1	1	0	0	1	1806	1	0	co-expression	adjacent
14:23407023-23407236	14:23407576-23407608	alternative	alternative	127	0	0	18	2.40E-23	3.25E-22	Inf	1	1	0	0	1	340	0	0	co-expression	adjacent
3:183452078-183452351	3:183452078-183452512	alternative	alternative	402	0	31	22	2.91E-23	3.94E-22	Inf	1	3	0	1	1	1500	0	0	co-expression	adjacent
16:66924810-66925194	16:66925113-66925194	alternative	alternative	20	0	0	100	3.39E-23	4.59E-22	Inf	1	1	0	0	2	111	0	0	co-expression	adjacent
6:105100409-105101213	6:105100492-105101213	alternative	alternative	91	0	0	21	3.50E-23	4.70E-22	Inf	1	6	0	0	1	874	0	0	co-expression	adjacent
6:105100409-105101213	6:105100510-105101213	alternative	alternative	91	0	0	21	3.50E-23	4.70E-22	Inf	1	6	0	0	1	8720	1	0	co-expression	adjacent
6:105100409-105101213	6:105115686-105115827	alternative	alternative	91	0	0	21	3.50E-23	4.70E-22	Inf	1	6	0	0	1	9564	2	0	co-expression	adjacent
6:105100409-105101213	6:105116701-105116868	alternative	alternative	91	0	0	21	3.50E-23	4.70E-22	Inf	1	6	0	0	1	13552	3	0	co-expression	adjacent
6:105100492-105101213	6:105100510-105101213	alternative	alternative	91	0	0	21	3.50E-23	4.70E-22	Inf	1	6	0	0	1	7679	0	0	co-expression	adjacent
6:105100492-105101213	6:105115686-105115827	alternative	alternative	91	0	0	21	3.50E-23	4.70E-22	Inf	1	6	0	0	1	8523	1	0	co-expression	adjacent
6:105100492-105101213	6:105116701-105116868	alternative	alternative	91	0	0	21	3.50E-23	4.70E-22	Inf	1	6	0	0	1	12511	2	0	co-expression	adjacent
6:105100510-105101213	6:105115686-105115827	alternative	alternative	91	0	0	21	3.50E-23	4.70E-22	Inf	1	6	0	0	1	736	0	0	co-expression	adjacent
6:105100510-105101213	6:105116701-105116868	alternative	alternative	91	0	0	21	3.50E-23	4.70E-22	Inf	1	6	0	0	1	4724	1	0	co-expression	adjacent
6:105115686-105115827	6:105116701-105116868	alternative	alternative	91	0	0	21	3.50E-23	4.70E-22	Inf	1	6	0	0	1	3801	0	0	co-expression	adjacent
6:105100409-105101213	6:105124547-105124655	alternative	alternative	88	0	0	21	6.56E-23	8.72E-22	Inf	1	5	0	0	1	17525	4	0	co-expression	adjacent
6:105100409-105101213	6:105125391-105125578	alternative	alternative	0	88	21	0	6.56E-23	8.72E-22	0	1	0	5	1	0	17731	4	0	mutually_exclusive	adjacent
6:105100492-105101213	6:105124547-105124655	alternative	alternative	88	0	0	21	6.56E-23	8.72E-22	Inf	1	5	0	0	1	16484	3	0	co-expression	adjacent
6:105100492-105101213	6:105125391-105125578	alternative	alternative	0	88	21	0	6.56E-23	8.72E-22	0	1	0	5	1	0	16690	3	0	mutually_exclusive	adjacent
6:105100510-105101213	6:105124547-105124655	alternative	alternative	88	0	0	21	6.56E-23	8.72E-22	Inf	1	5	0	0	1	8697	2	0	co-expression	adjacent
6:105100510-105101213	6:105125391-105125578	alternative	alternative	0	88	21	0	6.56E-23	8.72E-22	0	1	0	5	1	0	8903	2	0	mutually_exclusive	adjacent
6:105115686-105115827	6:105124547-105124655	alternative	alternative	88	0	0	21	6.56E-23	8.72E-22	Inf	1	5	0	0	1	7774	1	0	co-expression	adjacent
6:105115686-105115827	6:105125391-105125578	alternative	alternative	0	88	21	0	6.56E-23	8.72E-22	0	1	0	5	1	0	7980	1	0	mutually_exclusive	adjacent
6:105116701-105116868	6:105124547-105124655	alternative	alternative	88	0	0	21	6.56E-23	8.72E-22	Inf	1	5	0	0	1	3849	0	0	co-expression	adjacent
6:105116701-105116868	6:105125391-105125578	alternative	alternative	0	88	21	0	6.56E-23	8.72E-22	0	1	0	5	1	0	4055	0	0	mutually_exclusive	adjacent
2:227347226-227347384	2:227352514-227352573	alternative	alternative	305	0	254	71	9.68E-23	1.28E-21	Inf	1	7	0	6	4	5130	0	0	co-expression	adjacent
2:26278614-26278801	2:26279135-26279315	alternative	alternative	1108	0	0	9	1.38E-22	1.83E-21	Inf	1	2	0	0	1	334	0	0	co-expression	adjacent
1:236542761-236542787	1:236542761-236543648	alternative	alternative	176	0	0	15	1.40E-22	1.84E-21	Inf	1	2	0	0	1	773	0	0	co-expression	adjacent
19:49497194-49497325	19:49497194-49498046	alternative	alternative	1423	1	0	9	1.46E-22	1.92E-21	Inf	1	2	1	0	2	195	0	0	co-expression	adjacent
19:49524507-49524776	19:49524507-49525573	alternative	alternative	122	4	0	22	1.56E-22	2.05E-21	Inf	1	4	1	0	3	681	0	0	co-expression	adjacent
2:65088939-65089070	2:65090983-65091078	alternative	alternative	1377	1	0	9	1.96E-22	2.57E-21	Inf	1	2	1	0	1	1913	0	0	co-expression	adjacent
6:110892299-110892443	6:110892735-110892827	constitutive	constitutive	340	0	8	16	2.26E-22	2.95E-21	Inf	1	1	0	1	2	1266	0	0	co-expression	adjacent
6:110892299-110892443	6:110892910-110893065	constitutive	constitutive	340	0	8	16	2.26E-22	2.95E-21	Inf	1	1	0	1	2	2663	1	0	co-expression	adjacent
17:7224480-7224552	17:7224484-7224552	alternative	alternative	111	0	0	18	2.27E-22	2.95E-21	Inf	1	4	0	0	2	268	0	0	co-expression	adjacent
19:10712758-10712867	19:10712953-10713040	constitutive	constitutive	99	0	0	19	2.42E-22	3.15E-21	Inf	1	1	0	0	1	254	0	0	co-expression	adjacent
6:31411072-31411359	6:31411947-31412225	alternative	alternative	0	28	79	4	2.45E-22	3.18E-21	0	1	0	2	2	1	588	0	0	mutually_exclusive	adjacent
6:54136715-54138286	6:54257308-54257361	alternative	constitutive	154	260	0	128	2.51E-22	3.26E-21	Inf	1	3	9	0	7	10770	0	0	co-expression	adjacent
17:16439327-16439414	17:16439327-16440253	alternative	alternative	396	1	0	12	3.34E-22	4.30E-21	Inf	1	5	1	0	1	771	3	0	co-expression	adjacent
17:48893409-48895334	17:48894349-48894449	alternative	alternative	1267	1	0	9	4.13E-22	5.30E-21	Inf	1	4	1	0	2	916	0	0	co-expression	adjacent
8:17653425-17653498	8:17653425-17654666	alternative	alternative	583	0	0	10	7.28E-22	9.30E-21	Inf	1	4	0	0	1	1063	0	0	co-expression	adjacent
19:17275801-17275825	19:17276495-17276624	alternative	alternative	459	15	0	16	7.29E-22	9.30E-21	Inf	1	3	1	0	2	1616	0	0	co-expression	adjacent
20:25419684-25419805	20:25425211-25425327	alternative	alternative	114	0	0	17	1.07E-21	1.36E-20	Inf	1	4	0	0	3	903	0	0	co-expression	adjacent
6:29944500-29944616	6:29944500-29944687	alternative	alternative	151	0	0	15	1.25E-21	1.59E-20	Inf	1	1	0	0	2	443	0	0	co-expression	adjacent
3:38126162-38126341	3:38136592-38136685	alternative	constitutive	0	12	285	0	1.27E-21	1.61E-20	0	1	0	1	1	0	4896	2	2	mutually_exclusive	distal
3:38131926-38132005	3:38133952-38134009	constitutive	constitutive	285	0	0	12	1.27E-21	1.61E-20	Inf	1	1	0	0	1	169	0	0	co-expression	adjacent
3:38131926-38132005	3:38136592-38136685	constitutive	constitutive	285	0	0	12	1.27E-21	1.61E-20	Inf	1	1	0	0	1	5255	3	2	co-expression	distal
3:38133952-38134009	3:38136592-38136685	constitutive	constitutive	285	0	0	12	1.27E-21	1.61E-20	Inf	1	1	0	0	1	4896	2	2	co-expression	distal
19:18588995-18589683	19:18589413-18589683	alternative	alternative	196	54	0	36	2.39E-21	2.99E-20	Inf	1	1	2	0	2	336	0	0	co-expression	adjacent
6:85677795-85678032	6:85677954-85678032	alternative	alternative	273	29	0	23	3.41E-21	4.26E-20	Inf	1	2	2	0	3	79	0	0	co-expression	adjacent
12:49186310-49186833	12:49186611-49186833	alternative	alternative	7538	0	0	6	3.91E-21	4.87E-20	Inf	1	3	0	0	1	153	0	0	co-expression	adjacent
19:11513804-11514221	19:11519075-11519193	alternative	alternative	254	0	0	12	4.91E-21	6.10E-20	Inf	1	2	0	0	1	525	0	0	co-expression	adjacent
14:73958147-73958277	14:73958147-73959078	alternative	alternative	160	0	0	14	6.40E-21	7.93E-20	Inf	1	3	0	0	2	694	0	0	co-expression	adjacent
18:22167604-22167803	18:22168044-22168162	alternative	alternative	152	603	0	244	6.40E-21	7.93E-20	Inf	1	1	3	0	2	283	0	0	co-expression	adjacent
17:27306782-27306882	17:27306782-27309272	alternative	alternative	333	190	0	49	1.12E-20	1.38E-19	Inf	1	2	3	0	1	862	0	0	co-expression	adjacent
10:72220054-72220379	10:72230366-72230440	alternative	constitutive	171	1230	0	409	1.31E-20	1.61E-19	Inf	1	2	2	0	2	3509	0	0	co-expression	adjacent
15:78294946-78294973	15:78295675-78295725	constitutive	constitutive	230	0	0	12	1.57E-20	1.92E-19	Inf	1	1	0	0	1	702	0	0	co-expression	adjacent
12:27716291-27716458	12:27719808-27719868	alternative	alternative	637	0	0	9	1.96E-20	2.39E-19	Inf	1	3	0	0	1	3350	0	0	co-expression	adjacent
12:27716291-27716458	12:27724047-27724186	alternative	alternative	637	0	0	9	1.96E-20	2.39E-19	Inf	1	3	0	0	1	7589	1	0	co-expression	adjacent
12:27716291-27716458	12:27735447-27735556	alternative	alternative	637	0	0	9	1.96E-20	2.39E-19	Inf	1	3	0	0	1	21081	3	0	co-expression	adjacent
12:27719808-27719868	12:27724047-27724186	alternative	alternative	637	0	0	9	1.96E-20	2.39E-19	Inf	1	3	0	0	1	4179	0	0	co-expression	adjacent
12:27719808-27719868	12:27735447-27735556	alternative	alternative	637	0	0	9	1.96E-20	2.39E-19	Inf	1	3	0	0	1	17671	2	0	co-expression	adjacent
12:27724047-27724186	12:27735447-27735556	alternative	alternative	637	0	0	9	1.96E-20	2.39E-19	Inf	1	3	0	0	1	13353	1	0	co-expression	adjacent
2:105342848-105342974	2:105342848-105343223	alternative	alternative	27	0	0	45	2.13E-20	2.59E-19	Inf	1	1	0	0	1	127	0	0	co-expression	adjacent
19:17268802-17269091	19:17276495-17276624	alternative	alternative	459	16	0	15	2.16E-20	2.63E-19	Inf	1	3	2	0	1	670	0	0	co-expression	adjacent
19:17271597-17271655	19:17276495-17276624	constitutive	alternative	459	16	0	15	2.16E-20	2.63E-19	Inf	1	3	2	0	1	998	1	0	co-expression	adjacent
19:17276495-17276624	19:17276823-17276909	alternative	alternative	0	459	15	16	2.16E-20	2.63E-19	0	1	0	3	1	2	1040	1	0	mutually_exclusive	adjacent
6:54136715-54138286	6:54160740-54160799	alternative	alternative	418	0	99	29	3.68E-20	4.45E-19	Inf	1	13	0	4	3	20401	3	0	co-expression	adjacent
12:57515920-57515991	12:57515920-57516337	alternative	alternative	279	0	0	11	3.96E-20	4.78E-19	Inf	1	1	0	0	1	254	0	0	co-expression	adjacent
5:131162362-131162477	5:131162572-131162676	alternative	constitutive	6	0	0	5053	4.31E-20	5.19E-19	Inf	1	2	0	0	2	1478	0	0	co-expression	adjacent
2:31234485-31234848	2:31244274-31244450	constitutive	alternative	1956	0	0	7	4.54E-20	5.45E-19	Inf	1	4	0	0	1	4921	2	0	co-expression	adjacent
2:31234485-31234848	2:31261549-31261713	constitutive	constitutive	0	1956	7	0	4.54E-20	5.45E-19	0	1	0	4	1	0	4937	2	0	mutually_exclusive	adjacent
22:40794514-40794580	22:40799023-40799083	alternative	alternative	156	0	3	16	5.31E-20	6.38E-19	Inf	1	2	0	1	1	4443	0	0	co-expression	adjacent
11:114445979-114446087	11:114447826-114447879	alternative	alternative	260	0	0	11	8.47E-20	1.01E-18	Inf	1	1	0	0	3	608	0	0	co-expression	adjacent
3:50110679-50110770	3:50113383-50113527	constitutive	alternative	77	0	0	18	9.00E-20	1.07E-18	Inf	1	1	0	0	1	406	0	0	co-expression	adjacent
3:50110679-50110770	3:50117074-50117171	constitutive	constitutive	0	77	18	0	9.00E-20	1.07E-18	0	1	0	1	1	0	430	0	0	mutually_exclusive	adjacent
3:50113383-50113527	3:50115906-50115980	alternative	constitutive	0	77	18	0	9.00E-20	1.07E-18	0	1	0	1	1	0	423	0	0	mutually_exclusive	adjacent
3:50115906-50115980	3:50117074-50117171	constitutive	constitutive	18	0	0	77	9.00E-20	1.07E-18	Inf	1	1	0	0	1	447	0	0	co-expression	adjacent
12:51052092-51052207	12:51053778-51053860	alternative	alternative	131	0	0	14	9.18E-20	1.09E-18	Inf	1	8	0	0	4	123	0	0	co-expression	adjacent
2:227328678-227328789	2:227329606-227329783	alternative	alternative	437	0	159	35	1.18E-19	1.40E-18	Inf	1	9	0	5	4	1837	1	0	co-expression	adjacent
12:56267794-56269561	12:56269059-56269251	alternative	alternative	150	0	0	13	1.77E-19	2.07E-18	Inf	1	3	0	0	2	209	0	0	co-expression	adjacent
22:40792525-40792676	22:40799023-40799083	alternative	alternative	155	0	4	16	2.66E-19	3.07E-18	Inf	1	1	0	2	1	6347	1	0	co-expression	adjacent
5:140695508-140695633	5:140695738-140696201	constitutive	alternative	130	0	5	18	2.89E-19	3.33E-18	Inf	1	2	0	1	2	676	1	0	co-expression	adjacent
5:140695738-140695845	5:140695738-140696201	alternative	alternative	130	0	5	18	2.89E-19	3.33E-18	Inf	1	2	0	1	2	320	0	0	co-expression	adjacent
16:1352102-1352159	16:1352102-1352306	alternative	alternative	137	0	0	13	5.46E-19	6.24E-18	Inf	1	1	0	0	1	80	0	0	co-expression	adjacent
12:98544442-98544537	12:98544951-98545061	alternative	alternative	22	0	0	49	8.04E-19	9.13E-18	Inf	1	2	0	0	2	93	0	0	co-expression	adjacent
12:98544442-98544537	12:98546359-98546447	alternative	constitutive	22	0	0	49	8.04E-19	9.13E-18	Inf	1	2	0	0	2	602	1	0	co-expression	adjacent
12:98544951-98545061	12:98546359-98546447	alternative	constitutive	22	0	0	49	8.04E-19	9.13E-18	Inf	1	2	0	0	2	414	0	0	co-expression	adjacent
15:63043706-63043831	15:63064064-63064142	alternative	alternative	1363	65	26310	300	8.18E-19	9.28E-18	0.239120689	1	1	2	1	3	20233	8	5	mutually_exclusive	distal
15:63062215-63062277	15:63064064-63064142	constitutive	alternative	26310	300	1363	65	8.18E-19	9.28E-18	4.181988626	1	1	3	1	2	19912	7	5	co-expression	distal
5:103096541-103096826	5:103097314-103097490	alternative	alternative	66	0	0	18	1.05E-18	1.19E-17	Inf	1	3	0	0	1	488	0	0	co-expression	adjacent
5:103096541-103096826	5:103097590-103097781	alternative	alternative	66	0	0	18	1.05E-18	1.19E-17	Inf	1	3	0	0	1	764	1	0	co-expression	adjacent
5:103097314-103097490	5:103097590-103097781	alternative	alternative	66	0	0	18	1.05E-18	1.19E-17	Inf	1	3	0	0	1	100	0	0	co-expression	adjacent
19:19915280-19915406	19:19916560-19916655	alternative	constitutive	89	6	0	22	1.10E-18	1.24E-17	Inf	1	1	1	0	2	1444	0	0	co-expression	adjacent
20:25418105-25418195	20:25419684-25419805	alternative	alternative	111	0	3	17	1.22E-18	1.37E-17	Inf	1	3	0	1	3	3250	0	0	co-expression	adjacent
20:25418105-25418195	20:25425211-25425327	alternative	alternative	111	0	3	17	1.22E-18	1.37E-17	Inf	1	3	0	1	3	4251	1	0	co-expression	adjacent
14:94054996-94055184	14:94054996-94057897	alternative	alternative	641	0	0	8	1.34E-18	1.50E-17	Inf	1	2	0	0	1	2638	0	0	co-expression	adjacent
11:64243199-64243311	11:64243199-64243368	alternative	alternative	105	0	0	14	1.69E-18	1.89E-17	Inf	1	5	0	0	2	140	0	0	co-expression	adjacent
11:64243199-64243311	11:64243451-64243497	alternative	alternative	105	0	0	14	1.69E-18	1.89E-17	Inf	1	5	0	0	2	530	1	0	co-expression	adjacent
11:64243199-64243368	11:64243451-64243497	alternative	alternative	105	0	0	14	1.69E-18	1.89E-17	Inf	1	5	0	0	2	344	0	0	co-expression	adjacent
11:64243199-64243368	11:64243841-64243876	alternative	alternative	0	105	14	0	1.69E-18	1.89E-17	0	1	0	5	2	0	83	0	0	mutually_exclusive	adjacent
11:64243451-64243497	11:64243841-64243876	alternative	alternative	0	105	14	0	1.69E-18	1.89E-17	0	1	0	5	2	0	473	1	0	mutually_exclusive	adjacent
1:156225557-156225668	1:156232320-156232425	alternative	alternative	3	9	680	0	2.31E-18	2.57E-17	0	1	1	1	3	0	6652	0	0	mutually_exclusive	adjacent
1:42849291-42849413	1:42849565-42849742	alternative	alternative	28	1	8	76	3.07E-18	3.41E-17	240.1729082	1	1	1	1	1	152	0	0	co-expression	adjacent
19:13758868-13759010	19:13758868-13759272	alternative	alternative	35	0	0	27	3.58E-18	3.95E-17	Inf	1	2	0	0	2	90	0	0	co-expression	adjacent
2:38746144-38746179	2:38746694-38748157	alternative	alternative	884	245	0	27	3.86E-18	4.26E-17	Inf	1	6	3	0	1	1832	2	0	co-expression	adjacent
2:38746694-38748157	2:38750014-38750194	alternative	constitutive	0	884	27	245	3.86E-18	4.26E-17	0	1	0	6	1	3	422	0	0	mutually_exclusive	adjacent
2:38746144-38746179	2:38748056-38748157	alternative	alternative	883	245	0	27	3.95E-18	4.35E-17	Inf	1	5	3	0	1	2782	4	0	co-expression	adjacent
2:38746144-38746179	2:38749529-38749705	alternative	alternative	245	883	27	0	3.95E-18	4.35E-17	0	1	3	5	1	0	1832	2	0	mutually_exclusive	adjacent
2:38748056-38748157	2:38750014-38750194	alternative	constitutive	0	883	27	245	3.95E-18	4.35E-17	0	1	0	5	1	3	1372	2	0	mutually_exclusive	adjacent
2:38749529-38749705	2:38750014-38750194	alternative	constitutive	27	245	0	883	3.95E-18	4.35E-17	Inf	1	1	3	0	5	422	0	0	co-expression	adjacent
16:84733435-84733503	16:84740309-84740369	constitutive	alternative	342	0	0	9	4.98E-18	5.45E-17	Inf	1	3	0	0	1	4264	0	0	co-expression	adjacent
2:200859680-200859746	2:200859680-200861466	alternative	alternative	74	133	0	120	5.52E-18	6.03E-17	Inf	1	2	1	0	1	379	0	0	co-expression	adjacent
2:200859680-200861466	2:200860125-200860215	alternative	alternative	74	0	133	120	5.52E-18	6.03E-17	Inf	1	2	0	1	1	1023	0	0	co-expression	adjacent
14:23995032-23995133	14:24000863-24000933	alternative	alternative	24	0	0	39	6.38E-18	6.95E-17	Inf	1	1	0	0	3	100	0	0	co-expression	adjacent
14:23995032-23995133	14:24001033-24001084	alternative	alternative	24	0	0	39	6.38E-18	6.95E-17	Inf	1	1	0	0	3	451	1	0	co-expression	adjacent
14:24000863-24000933	14:24001033-24001084	alternative	alternative	24	0	0	39	6.38E-18	6.95E-17	Inf	1	1	0	0	3	300	0	0	co-expression	adjacent
1:150504906-150504978	1:150505591-150505705	constitutive	constitutive	62	7	0	27	1.01E-17	1.09E-16	Inf	1	1	1	0	1	182	0	0	co-expression	adjacent
9:14102422-14102510	9:14112999-14113081	alternative	alternative	20	30	0	240	1.27E-17	1.36E-16	Inf	1	2	2	0	7	3127	0	0	co-expression	adjacent
9:34636997-34637089	9:34637220-34637420	alternative	alternative	336	8	1	13	1.36E-17	1.47E-16	493.8813175	1	1	1	1	1	131	0	0	co-expression	adjacent
3:39101016-39101102	3:39102678-39102881	constitutive	alternative	160	0	0	11	1.52E-17	1.63E-16	Inf	1	3	0	0	2	592	0	0	co-expression	adjacent
16:15028878-15028966	16:15029951-15030056	constitutive	constitutive	61	0	0	17	1.59E-17	1.71E-16	Inf	1	2	0	0	2	955	0	0	co-expression	adjacent
8:23028331-23028441	8:23028331-23028602	alternative	alternative	24	0	0	37	1.68E-17	1.80E-16	Inf	1	1	0	0	1	88	0	0	co-expression	adjacent
16:58116041-58116152	16:58116872-58116951	constitutive	constitutive	832	0	0	7	1.77E-17	1.89E-16	Inf	1	1	0	0	1	349	0	0	co-expression	adjacent
1:205853788-205853874	1:205858143-205858289	alternative	alternative	29	29	0	119	1.94E-17	2.07E-16	Inf	1	2	3	0	3	4269	0	0	co-expression	adjacent
17:32936332-32936447	17:32939477-32939536	constitutive	constitutive	203	94	0	37	2.58E-17	2.75E-16	Inf	1	1	1	0	3	73	0	0	co-expression	adjacent
6:126006842-126006954	6:126010925-126011417	alternative	alternative	36	3	11	69	2.76E-17	2.93E-16	70.59194136	1	3	1	1	3	3971	2	1	co-expression	distal
6:126006842-126006954	6:126021160-126021265	alternative	alternative	3	36	69	11	2.76E-17	2.93E-16	0.014165923	1	1	3	3	1	4299	2	1	mutually_exclusive	distal
16:15032861-15032979	16:15033278-15033399	alternative	alternative	65	0	0	16	2.98E-17	3.16E-16	Inf	1	4	0	0	1	896	0	0	co-expression	adjacent
9:112408907-112409021	9:112416841-112416944	alternative	alternative	279	0	0	9	3.02E-17	3.20E-16	Inf	1	1	0	0	1	7820	0	0	co-expression	adjacent
2:135753539-135753567	2:135753539-135754277	alternative	alternative	84	0	0	14	3.06E-17	3.24E-16	Inf	1	1	0	0	1	592	0	0	co-expression	adjacent
17:48893409-48895334	17:48895183-48895334	alternative	alternative	0	1268	7	2	3.33E-17	3.52E-16	0	1	0	5	1	1	893	0	0	mutually_exclusive	adjacent
12:56267794-56267940	12:56267794-56269561	alternative	alternative	147	1	0	12	3.38E-17	3.56E-16	Inf	1	2	1	0	1	1119	0	0	co-expression	adjacent
12:56267794-56267940	12:56269059-56269251	alternative	alternative	147	1	0	12	3.38E-17	3.56E-16	Inf	1	2	1	0	1	1520	1	0	co-expression	adjacent
17:47839444-47840372	17:47839444-47840843	alternative	alternative	118	0	0	12	3.47E-17	3.66E-16	Inf	1	5	0	0	2	548	0	0	co-expression	adjacent
17:7224146-7224243	17:7224321-7224393	constitutive	constitutive	117	0	0	12	3.82E-17	4.02E-16	Inf	1	5	0	0	1	96	0	0	co-expression	adjacent
13:38349999-38350227	13:38354239-38354296	alternative	alternative	267	0	0	9	4.45E-17	4.67E-16	Inf	1	3	0	0	1	3797	0	0	co-expression	adjacent
13:38349999-38350227	13:38354239-38354354	alternative	alternative	267	0	0	9	4.45E-17	4.67E-16	Inf	1	3	0	0	1	5005	1	0	co-expression	adjacent
13:38354239-38354296	13:38354239-38354354	alternative	alternative	267	0	0	9	4.45E-17	4.67E-16	Inf	1	3	0	0	1	1169	0	0	co-expression	adjacent
13:38354239-38354296	13:38359301-38359333	alternative	alternative	0	267	9	0	4.45E-17	4.67E-16	0	1	0	3	1	0	3739	0	0	mutually_exclusive	adjacent
13:38354239-38354354	13:38359301-38359333	alternative	alternative	0	267	9	0	4.45E-17	4.67E-16	0	1	0	3	1	0	4947	1	0	mutually_exclusive	adjacent
19:49497194-49498046	19:49497520-49497595	alternative	alternative	1413	0	3	7	5.20E-17	5.43E-16	Inf	1	1	0	1	2	322	0	0	co-expression	adjacent
4:147539817-147539950	4:147540377-147540485	constitutive	constitutive	712	0	0	7	5.22E-17	5.45E-16	Inf	1	2	0	0	1	12528	0	0	co-expression	adjacent
16:15031735-15031906	16:15031735-15032979	alternative	alternative	62	0	0	16	5.81E-17	6.04E-16	Inf	1	3	0	0	1	887	0	0	co-expression	adjacent
16:15031735-15031906	16:15032861-15032979	alternative	alternative	62	0	0	16	5.81E-17	6.04E-16	Inf	1	3	0	0	1	1058	1	0	co-expression	adjacent
16:15031735-15031906	16:15033278-15033399	alternative	alternative	62	0	0	16	5.81E-17	6.04E-16	Inf	1	3	0	0	1	2050	2	0	co-expression	adjacent
16:15031735-15032979	16:15032861-15032979	alternative	alternative	62	0	0	16	5.81E-17	6.04E-16	Inf	1	3	0	0	1	79	0	0	co-expression	adjacent
16:15031735-15032979	16:15033278-15033399	alternative	alternative	62	0	0	16	5.81E-17	6.04E-16	Inf	1	3	0	0	1	1071	1	0	co-expression	adjacent
2:27132603-27132727	2:27132843-27132923	constitutive	constitutive	140	0	0	11	6.23E-17	6.46E-16	Inf	1	2	0	0	1	195	0	0	co-expression	adjacent
2:28861118-28861308	2:28865017-28865119	alternative	alternative	69	0	0	15	6.75E-17	6.99E-16	Inf	1	1	0	0	2	3709	0	0	co-expression	adjacent
14:24241020-24241116	14:24241204-24241311	alternative	alternative	182	0	0	10	6.76E-17	7.00E-16	Inf	1	3	0	0	2	88	0	0	co-expression	adjacent
14:24296738-24296881	14:24298957-24299130	constitutive	constitutive	132	0	0	11	1.16E-16	1.19E-15	Inf	1	1	0	0	2	322	0	0	co-expression	adjacent
X:2875810-2875914	X:2877200-2877307	alternative	alternative	24	0	0	33	1.33E-16	1.36E-15	Inf	1	2	0	0	3	1286	0	0	co-expression	adjacent
9:108936308-108936437	9:108939196-108939272	alternative	alternative	197	4	0	12	1.37E-16	1.40E-15	Inf	1	2	1	0	1	2759	0	0	co-expression	adjacent
9:108936308-108936437	9:108939385-108939454	alternative	alternative	197	4	0	12	1.37E-16	1.40E-15	Inf	1	2	1	0	1	2948	1	0	co-expression	adjacent
1:161323614-161323670	1:161340594-161340655	alternative	constitutive	593	40	0	14	1.45E-16	1.47E-15	Inf	1	2	2	0	1	4726	1	0	co-expression	adjacent
1:205864133-205864257	1:205882515-205882549	alternative	alternative	10	0	0	167	1.56E-16	1.58E-15	Inf	1	2	0	0	6	1535	0	0	co-expression	adjacent
1:205864133-205864257	1:205891156-205891309	alternative	constitutive	10	0	0	167	1.56E-16	1.58E-15	Inf	1	2	0	0	6	19917	1	0	co-expression	adjacent
1:205882515-205882549	1:205891156-205891309	alternative	constitutive	10	0	0	167	1.56E-16	1.58E-15	Inf	1	2	0	0	6	18258	0	0	co-expression	adjacent
10:72210732-72210831	10:72213187-72213331	constitutive	alternative	15	0	33	408	2.35E-16	2.38E-15	Inf	1	1	0	2	6	438	0	0	co-expression	adjacent
10:80172807-80172869	10:80176107-80176155	constitutive	alternative	11	0	0	123	2.43E-16	2.45E-15	Inf	1	2	0	0	2	156	0	0	co-expression	adjacent
7:123661860-123663203	7:123662863-123663203	alternative	alternative	13	0	0	83	2.48E-16	2.50E-15	Inf	1	1	0	0	1	60	0	0	co-expression	adjacent
19:39980070-39980146	19:39980286-39980454	alternative	alternative	509	2	0	8	3.64E-16	3.64E-15	Inf	1	1	1	0	1	140	0	0	co-expression	adjacent
6:33574034-33574214	6:33574034-33575441	alternative	alternative	209	0	0	9	3.86E-16	3.86E-15	Inf	1	1	0	0	1	1084	0	0	co-expression	adjacent
2:37241578-37241637	2:37241578-37241791	alternative	alternative	53	0	3	21	5.06E-16	5.05E-15	Inf	1	3	0	1	3	844	0	0	co-expression	adjacent
6:87534735-87534858	6:87541918-87541994	alternative	alternative	191	10	0	14	5.84E-16	5.81E-15	Inf	1	8	1	0	2	2892	0	0	co-expression	adjacent
1:10434657-10434690	1:10440347-10440413	alternative	alternative	91	0	0	12	6.54E-16	6.49E-15	Inf	1	4	0	0	2	692	0	0	co-expression	adjacent
15:22839655-22839790	15:22843102-22843228	alternative	alternative	91	63	33	157	7.63E-16	7.54E-15	6.826428814	1	8	3	1	4	5356	2	0	co-expression	adjacent
X:120605407-120605559	X:120606079-120606176	alternative	alternative	283	0	0	8	8.64E-16	8.50E-15	Inf	1	3	0	0	1	520	0	0	co-expression	adjacent
X:120605407-120605559	X:120611011-120611078	alternative	constitutive	0	283	8	0	8.64E-16	8.50E-15	0	1	0	3	1	0	582	0	0	mutually_exclusive	adjacent
16:15028878-15028966	16:15031735-15031906	constitutive	alternative	61	0	1	16	9.88E-16	9.68E-15	Inf	1	2	0	1	1	1372	1	0	co-expression	adjacent
16:15028878-15028966	16:15031735-15032979	constitutive	alternative	61	0	1	16	9.88E-16	9.68E-15	Inf	1	2	0	1	1	2380	2	0	co-expression	adjacent
16:15028878-15028966	16:15032861-15032979	constitutive	alternative	61	0	1	16	9.88E-16	9.68E-15	Inf	1	2	0	1	1	2551	3	0	co-expression	adjacent
16:15028878-15028966	16:15033278-15033399	constitutive	alternative	61	0	1	16	9.88E-16	9.68E-15	Inf	1	2	0	1	1	3543	4	0	co-expression	adjacent
16:15029951-15030056	16:15031735-15031906	constitutive	alternative	61	0	1	16	9.88E-16	9.68E-15	Inf	1	2	0	1	1	299	0	0	co-expression	adjacent
16:15029951-15030056	16:15031735-15032979	constitutive	alternative	61	0	1	16	9.88E-16	9.68E-15	Inf	1	2	0	1	1	1307	1	0	co-expression	adjacent
16:15029951-15030056	16:15032861-15032979	constitutive	alternative	61	0	1	16	9.88E-16	9.68E-15	Inf	1	2	0	1	1	1478	2	0	co-expression	adjacent
16:15029951-15030056	16:15033278-15033399	constitutive	alternative	61	0	1	16	9.88E-16	9.68E-15	Inf	1	2	0	1	1	2470	3	0	co-expression	adjacent
X:150814862-150814936	X:150816007-150816078	alternative	alternative	56	0	0	15	1.09E-15	1.07E-14	Inf	1	2	0	0	1	1071	0	0	co-expression	adjacent
6:13615712-13615772	6:13620208-13620329	alternative	constitutive	0	8	272	0	1.18E-15	1.15E-14	0	1	0	1	3	0	631	0	0	mutually_exclusive	adjacent
6:13618058-13618139	6:13620208-13620329	constitutive	constitutive	272	0	0	8	1.18E-15	1.15E-14	Inf	1	3	0	0	1	691	0	0	co-expression	adjacent
6:13615712-13615772	6:13620408-13620485	alternative	constitutive	0	8	267	0	1.37E-15	1.33E-14	0	1	0	1	2	0	1938	1	0	mutually_exclusive	adjacent
6:13618058-13618139	6:13620408-13620485	constitutive	constitutive	267	0	0	8	1.37E-15	1.33E-14	Inf	1	2	0	0	1	1998	1	0	co-expression	adjacent
6:13620208-13620329	6:13620408-13620485	constitutive	constitutive	267	0	0	8	1.37E-15	1.33E-14	Inf	1	2	0	0	1	1249	0	0	co-expression	adjacent
11:78104356-78104453	11:78106807-78106912	constitutive	alternative	175	0	0	9	1.83E-15	1.77E-14	Inf	1	3	0	0	1	2496	0	0	co-expression	adjacent
11:78106807-78106912	11:78127358-78127436	alternative	alternative	0	175	9	0	1.83E-15	1.77E-14	0	1	0	3	1	0	2530	0	0	mutually_exclusive	adjacent
9:14102422-14102510	9:14179727-14179780	alternative	constitutive	28	22	14	226	1.85E-15	1.78E-14	20.14597897	1	2	2	3	4	10489	0	0	co-expression	adjacent
17:59960068-59960168	17:59962827-59963284	alternative	constitutive	57	4	0	20	2.26E-15	2.18E-14	Inf	1	1	1	0	1	2372	0	0	co-expression	adjacent
17:75960215-75960375	17:75978534-75978693	alternative	constitutive	0	15	52	0	2.89E-15	2.77E-14	0	1	0	1	1	0	13250	0	0	mutually_exclusive	adjacent
6:29944500-29945091	6:29945059-29945091	alternative	alternative	0	157	9	0	4.73E-15	4.51E-14	0	1	0	2	1	0	547	1	0	mutually_exclusive	adjacent
20:21328559-21328670	20:21330481-21330539	alternative	alternative	92	0	0	11	5.01E-15	4.78E-14	Inf	1	2	0	0	2	1958	0	0	co-expression	adjacent
10:92478645-92478789	10:92490493-92490595	alternative	constitutive	0	17	41	0	5.06E-15	4.82E-14	0	1	0	2	3	0	488	0	0	mutually_exclusive	adjacent
1:151055016-151055126	1:151055016-151055993	alternative	alternative	75	0	0	12	5.64E-15	5.36E-14	Inf	1	2	0	0	3	551	0	0	co-expression	adjacent
2:73946719-73946906	2:73957125-73957240	alternative	alternative	235	52	0	21	6.12E-15	5.81E-14	Inf	1	3	2	0	1	3679	0	0	co-expression	adjacent
10:90894775-90895917	10:90895454-90895483	alternative	alternative	114	0	0	10	6.13E-15	5.81E-14	Inf	1	1	0	0	2	563	0	0	co-expression	adjacent
15:25409088-25409207	15:25411908-25411971	alternative	alternative	16	0	0	44	6.68E-15	6.34E-14	Inf	1	2	0	0	3	2701	0	0	co-expression	adjacent
6:24408408-24408444	6:24409461-24409573	alternative	alternative	347	0	0	7	7.68E-15	7.27E-14	Inf	1	3	0	0	1	1017	0	0	co-expression	adjacent
8:41618684-41618812	8:41618898-41618977	constitutive	constitutive	87	0	0	11	8.92E-15	8.44E-14	Inf	1	1	0	0	1	781	0	0	co-expression	adjacent
2:74527471-74527590	2:74527736-74527838	constitutive	alternative	209	0	0	8	9.34E-15	8.82E-14	Inf	1	4	0	0	1	102	0	0	co-expression	adjacent
12:120463950-120465787	12:120465627-120465787	alternative	alternative	85	0	0	11	1.13E-14	1.06E-13	Inf	1	1	0	0	1	1505	0	0	co-expression	adjacent
14:76082295-76082692	14:76082617-76082692	alternative	alternative	85	0	0	11	1.13E-14	1.06E-13	Inf	1	2	0	0	2	653	0	0	co-expression	adjacent
6:116572858-116572985	6:116580295-116580360	alternative	constitutive	23	1	31	151	1.22E-14	1.14E-13	108.8121164	1	1	1	1	1	1073	0	0	co-expression	adjacent
1:70187265-70187338	1:70189092-70189273	alternative	alternative	106	0	0	10	1.23E-14	1.15E-13	Inf	1	1	0	0	1	1754	0	0	co-expression	adjacent
15:74852069-74852186	15:74852069-74854119	alternative	alternative	197	0	0	8	1.48E-14	1.38E-13	Inf	1	2	0	0	1	1835	0	0	co-expression	adjacent
14:67691140-67691244	14:67692438-67692593	alternative	alternative	564	0	0	6	2.16E-14	1.95E-13	Inf	1	3	0	0	1	1194	0	0	co-expression	adjacent
13:37002488-37002551	13:37002934-37004561	constitutive	alternative	147	0	32	21	2.30E-14	2.08E-13	Inf	1	2	0	1	1	2913	1	0	co-expression	adjacent
13:37002488-37002551	13:37008729-37008835	constitutive	constitutive	0	147	21	32	2.30E-14	2.08E-13	0	1	0	2	1	1	2950	1	0	mutually_exclusive	adjacent
13:37002934-37003007	13:37002934-37004561	alternative	alternative	147	0	32	21	2.30E-14	2.08E-13	Inf	1	2	0	1	1	1359	0	0	co-expression	adjacent
13:37002934-37003007	13:37008729-37008835	alternative	constitutive	0	147	21	32	2.30E-14	2.08E-13	0	1	0	2	1	1	1396	0	0	mutually_exclusive	adjacent
13:37002934-37004561	13:37008057-37008177	alternative	constitutive	32	147	21	0	2.30E-14	2.08E-13	0	1	1	2	1	0	1359	0	0	mutually_exclusive	adjacent
13:37008057-37008177	13:37008729-37008835	constitutive	constitutive	21	32	0	147	2.30E-14	2.08E-13	Inf	1	1	1	0	2	1396	0	0	co-expression	adjacent
X:149498107-149498307	X:149500949-149501037	constitutive	alternative	96	0	0	10	3.14E-14	2.83E-13	Inf	1	5	0	0	1	2275	1	0	co-expression	adjacent
6:33417097-33417142	6:33417097-33417310	alternative	alternative	1304	0	0	5	3.15E-14	2.83E-13	Inf	1	5	0	0	1	109	0	0	co-expression	adjacent
18:35487386-35487439	18:35489332-35489385	alternative	alternative	13	0	0	55	3.19E-14	2.86E-13	Inf	1	1	0	0	2	1893	0	0	co-expression	adjacent
11:93793728-93793864	11:93793728-93794035	alternative	alternative	95	0	0	10	3.47E-14	3.11E-13	Inf	1	4	0	0	2	87	0	0	co-expression	adjacent
6:110887505-110887591	6:110892735-110892827	alternative	constitutive	348	7	0	9	4.09E-14	3.65E-13	Inf	1	2	1	0	1	3178	1	0	co-expression	adjacent
6:110887505-110887591	6:110892910-110893065	alternative	constitutive	348	7	0	9	4.09E-14	3.65E-13	Inf	1	2	1	0	1	1805	0	0	co-expression	adjacent
17:13015768-13015832	17:13016862-13016932	constitutive	constitutive	170	0	0	8	4.69E-14	4.18E-13	Inf	1	3	0	0	1	652	0	0	co-expression	adjacent
19:49497194-49497325	19:49497520-49497595	alternative	alternative	1413	1	3	6	5.14E-14	4.57E-13	2323.815042	1	1	1	1	1	592	1	0	co-expression	adjacent
12:27716291-27716458	12:27737539-27737608	alternative	alternative	620	17	0	9	6.12E-14	5.41E-13	Inf	1	2	1	0	1	18989	2	0	co-expression	adjacent
12:27719808-27719868	12:27737539-27737608	alternative	alternative	620	17	0	9	6.12E-14	5.41E-13	Inf	1	2	1	0	1	15579	1	0	co-expression	adjacent
12:27724047-27724186	12:27737539-27737608	alternative	alternative	620	17	0	9	6.12E-14	5.41E-13	Inf	1	2	1	0	1	11261	0	0	co-expression	adjacent
12:27735447-27735556	12:27737539-27737608	alternative	alternative	620	17	0	9	6.12E-14	5.41E-13	Inf	1	2	1	0	1	1983	0	0	co-expression	adjacent
15:45592135-45592276	15:45605428-45605514	alternative	constitutive	55	15	7	48	6.39E-14	5.65E-13	24.23610742	1	3	2	1	2	10824	0	0	co-expression	adjacent
2:170954650-170954782	2:170956436-170956559	alternative	alternative	443	0	0	6	9.09E-14	7.99E-13	Inf	1	1	0	0	1	1654	0	0	co-expression	adjacent
19:39486187-39486291	19:39488539-39488645	alternative	constitutive	0	130	13	8	1.02E-13	8.62E-13	0	1	0	2	1	2	2587	1	0	mutually_exclusive	adjacent
19:39486397-39486495	19:39488539-39488645	alternative	constitutive	0	130	13	8	1.02E-13	8.62E-13	0	1	0	2	1	2	2347	0	0	mutually_exclusive	adjacent
2:73946719-73946906	2:73958146-73958245	alternative	constitutive	226	61	0	21	1.03E-13	8.76E-13	Inf	1	2	3	0	1	10219	1	0	co-expression	adjacent
1:90935408-90935530	1:90937485-90938090	alternative	alternative	12	0	0	57	1.13E-13	9.59E-13	Inf	1	3	0	0	5	182	0	0	co-expression	adjacent
17:28884225-28884315	17:28888945-28889026	alternative	alternative	4	627	8	3	1.17E-13	9.89E-13	0.002720299	1	1	2	1	1	1542	0	0	mutually_exclusive	adjacent
19:48806517-48806717	19:48807000-48807074	alternative	alternative	233	0	0	7	1.20E-13	1.01E-12	Inf	1	3	0	0	1	283	0	0	co-expression	adjacent
20:3213169-3213226	20:3213319-3213383	alternative	alternative	224	4	0	9	1.28E-13	1.08E-12	Inf	1	1	1	0	1	93	0	0	co-expression	adjacent
6:54149056-54149127	6:54160740-54160799	alternative	alternative	340	0	177	29	1.43E-13	1.18E-12	Inf	1	11	0	6	3	9096	2	0	co-expression	adjacent
16:89560954-89561063	16:89561227-89561368	alternative	alternative	3569	0	0	4	1.48E-13	1.22E-12	Inf	1	3	0	0	1	210	0	0	co-expression	adjacent
19:50379134-50379181	19:50379780-50379879	alternative	constitutive	223	0	0	7	1.62E-13	1.34E-12	Inf	1	2	0	0	1	83	0	0	co-expression	adjacent
17:78202499-78202603	17:78202703-78202751	alternative	alternative	140	39	0	22	1.75E-13	1.44E-12	Inf	1	4	1	0	1	3195	1	0	co-expression	adjacent
12:47964209-47964423	12:47964209-47967261	alternative	alternative	430	7	0	8	1.80E-13	1.48E-12	Inf	1	5	1	0	1	859	0	0	co-expression	adjacent
12:47964209-47964423	12:47965282-47965345	alternative	alternative	430	7	0	8	1.80E-13	1.48E-12	Inf	1	5	1	0	1	1415	1	0	co-expression	adjacent
2:231460478-231460564	2:231463200-231463316	alternative	constitutive	0	913	5	0	1.86E-13	1.53E-12	0	1	0	3	1	0	49	0	0	mutually_exclusive	adjacent
12:47964209-47964423	12:47966089-47966172	alternative	alternative	427	7	0	8	1.90E-13	1.55E-12	Inf	1	4	1	0	1	2260	4	0	co-expression	adjacent
12:47964209-47964423	12:47966089-47966229	alternative	alternative	427	7	0	8	1.90E-13	1.55E-12	Inf	1	4	1	0	1	2785	5	0	co-expression	adjacent
11:73718613-73718718	11:73718785-73718890	alternative	alternative	906	0	0	5	1.93E-13	1.58E-12	Inf	1	3	0	0	2	8738	0	0	co-expression	adjacent
5:132198206-132198271	5:132218545-132218644	alternative	constitutive	0	13	47	0	1.94E-13	1.58E-12	0	1	0	2	3	0	50	0	0	mutually_exclusive	adjacent
14:21499306-21499371	14:21499492-21499600	alternative	alternative	215	0	0	7	2.09E-13	1.70E-12	Inf	1	5	0	0	1	231	0	0	co-expression	adjacent
19:16647096-16647261	19:16647120-16647261	alternative	alternative	382	0	0	6	2.19E-13	1.79E-12	Inf	1	11	0	0	1	512	0	0	co-expression	adjacent
19:47495550-47495596	19:47500633-47500749	constitutive	alternative	379	0	0	6	2.30E-13	1.88E-12	Inf	1	3	0	0	1	2674	0	0	co-expression	adjacent
11:31456260-31456386	11:31460626-31460714	alternative	alternative	27	22	13	182	2.55E-13	2.07E-12	16.84137451	1	4	1	1	1	6786	1	0	co-expression	adjacent
2:231711348-231711419	2:231711348-231711983	alternative	alternative	3059	0	0	4	2.73E-13	2.22E-12	Inf	1	4	0	0	1	471	0	0	co-expression	adjacent
12:27714780-27714820	12:27716291-27716458	alternative	alternative	616	0	21	9	2.80E-13	2.27E-12	Inf	1	2	0	1	1	1471	0	0	co-expression	adjacent
12:27714780-27714820	12:27719808-27719868	alternative	alternative	616	0	21	9	2.80E-13	2.27E-12	Inf	1	2	0	1	1	4988	1	0	co-expression	adjacent
12:27714780-27714820	12:27724047-27724186	alternative	alternative	616	0	21	9	2.80E-13	2.27E-12	Inf	1	2	0	1	1	9227	2	0	co-expression	adjacent
12:27714780-27714820	12:27735447-27735556	alternative	alternative	616	0	21	9	2.80E-13	2.27E-12	Inf	1	2	0	1	1	22719	4	0	co-expression	adjacent
12:55789075-55789143	12:55790567-55790592	alternative	alternative	134	0	0	8	2.98E-13	2.41E-12	Inf	1	2	0	0	2	3767	0	0	co-expression	adjacent
11:83273951-83273992	11:83273951-83274740	alternative	alternative	358	0	0	6	3.23E-13	2.60E-12	Inf	1	9	0	0	1	647	0	0	co-expression	adjacent
16:70331722-70331884	16:70332968-70333159	constitutive	constitutive	100	6	0	13	3.47E-13	2.80E-12	Inf	1	3	1	0	2	2245	0	0	co-expression	adjacent
17:75703808-75703859	17:75704756-75704814	constitutive	alternative	199	0	0	7	3.55E-13	2.85E-12	Inf	1	3	0	0	1	1194	0	0	co-expression	adjacent
11:63945840-63945935	11:63952407-63952565	alternative	alternative	55	1	0	13	3.62E-13	2.90E-12	Inf	1	4	1	0	1	1016	0	0	co-expression	adjacent
15:41285225-41285334	15:41285225-41285363	alternative	alternative	344	0	0	6	4.09E-13	3.27E-12	Inf	1	8	0	0	1	648	0	0	co-expression	adjacent
15:41285225-41285363	15:41298041-41298161	alternative	alternative	0	344	6	0	4.09E-13	3.27E-12	0	1	0	8	1	0	677	0	0	mutually_exclusive	adjacent
4:20709683-20709773	4:20712788-20712922	alternative	alternative	14	0	0	39	4.16E-13	3.32E-12	Inf	1	2	0	0	6	1813	0	0	co-expression	adjacent
15:101286908-101287010	15:101287656-101287702	alternative	alternative	341	0	0	6	4.31E-13	3.44E-12	Inf	1	3	0	0	2	985	0	0	co-expression	adjacent
11:113840598-113840757	11:113841663-113841768	constitutive	constitutive	55	6	0	18	4.89E-13	3.89E-12	Inf	1	5	2	0	3	1625	0	0	co-expression	adjacent
19:35546945-35547029	19:35547119-35547240	alternative	alternative	744	0	0	5	5.16E-13	4.11E-12	Inf	1	3	0	0	2	137	0	0	co-expression	adjacent
17:59886083-59886230	17:59890831-59891041	alternative	alternative	42	7	0	23	5.23E-13	4.16E-12	Inf	1	2	2	0	4	9721	1	0	co-expression	adjacent
2:121757240-121757333	2:121763005-121763084	alternative	constitutive	554	2	0	6	6.57E-13	5.19E-12	Inf	1	2	1	0	2	1377	0	0	co-expression	adjacent
10:90894775-90895917	10:90895880-90895917	alternative	alternative	114	0	1	9	7.05E-13	5.55E-12	Inf	1	1	0	1	1	989	1	0	co-expression	adjacent
10:90895454-90895483	10:90895880-90895917	alternative	alternative	114	0	1	9	7.05E-13	5.55E-12	Inf	1	1	0	1	1	397	0	0	co-expression	adjacent
14:105478450-105478507	14:105478731-105478871	alternative	alternative	2413	0	0	4	7.05E-13	5.55E-12	Inf	1	4	0	0	1	224	0	0	co-expression	adjacent
14:105478450-105478507	14:105478979-105479047	alternative	alternative	2413	0	0	4	7.05E-13	5.55E-12	Inf	1	4	0	0	1	472	1	0	co-expression	adjacent
14:105478731-105478871	14:105478979-105479047	alternative	alternative	2413	0	0	4	7.05E-13	5.55E-12	Inf	1	4	0	0	1	108	0	0	co-expression	adjacent
17:7224146-7224243	17:7224480-7224552	constitutive	alternative	111	6	0	12	7.10E-13	5.57E-12	Inf	1	4	1	0	1	586	1	0	co-expression	adjacent
17:7224146-7224243	17:7224484-7224552	constitutive	alternative	111	6	0	12	7.10E-13	5.57E-12	Inf	1	4	1	0	1	1052	2	0	co-expression	adjacent
17:7224321-7224393	17:7224480-7224552	constitutive	alternative	111	6	0	12	7.10E-13	5.57E-12	Inf	1	4	1	0	1	365	0	0	co-expression	adjacent
17:7224321-7224393	17:7224484-7224552	constitutive	alternative	111	6	0	12	7.10E-13	5.57E-12	Inf	1	4	1	0	1	831	1	0	co-expression	adjacent
16:89694173-89694788	16:89694665-89694788	alternative	alternative	48	0	0	12	7.15E-13	5.61E-12	Inf	1	4	0	0	3	72	0	0	co-expression	adjacent
7:155301566-155301690	7:155302251-155302417	alternative	alternative	692	0	0	5	7.40E-13	5.80E-12	Inf	1	4	0	0	1	561	0	0	co-expression	adjacent
18:34879551-34879719	18:34882069-34882201	constitutive	constitutive	11	0	0	56	7.78E-13	6.10E-12	Inf	1	1	0	0	3	574	0	0	co-expression	adjacent
19:8321656-8321703	19:8321656-8322091	alternative	alternative	672	0	0	5	8.56E-13	6.70E-12	Inf	1	1	0	0	1	250	0	0	co-expression	adjacent
4:1322381-1322503	4:1338422-1338617	alternative	constitutive	409	1	0	6	1.01E-12	7.86E-12	Inf	1	2	1	0	1	5124	0	0	co-expression	adjacent
21:44787920-44787965	21:44788060-44788095	alternative	alternative	293	0	0	6	1.06E-12	8.25E-12	Inf	1	4	0	0	1	95	0	0	co-expression	adjacent
2:58204130-58204226	2:58221942-58222042	constitutive	alternative	169	0	0	7	1.09E-12	8.44E-12	Inf	1	2	0	0	1	4686	0	0	co-expression	adjacent
2:58204130-58204226	2:58226728-58226784	constitutive	alternative	169	0	0	7	1.09E-12	8.44E-12	Inf	1	2	0	0	1	7772	1	0	co-expression	adjacent
2:58204130-58204226	2:58229814-58229874	constitutive	alternative	169	0	0	7	1.09E-12	8.44E-12	Inf	1	2	0	0	1	10012	2	0	co-expression	adjacent
2:58221942-58222042	2:58226728-58226784	alternative	alternative	169	0	0	7	1.09E-12	8.44E-12	Inf	1	2	0	0	1	3030	0	0	co-expression	adjacent
2:58221942-58222042	2:58229814-58229874	alternative	alternative	169	0	0	7	1.09E-12	8.44E-12	Inf	1	2	0	0	1	5270	1	0	co-expression	adjacent
2:58226728-58226784	2:58229814-58229874	alternative	alternative	169	0	0	7	1.09E-12	8.44E-12	Inf	1	2	0	0	1	2180	0	0	co-expression	adjacent
14:24241020-24241116	14:24241675-24241776	alternative	alternative	182	0	2	8	1.14E-12	8.82E-12	Inf	1	3	0	1	1	559	1	0	co-expression	adjacent
14:24241204-24241311	14:24241675-24241776	alternative	alternative	182	0	2	8	1.14E-12	8.82E-12	Inf	1	3	0	1	1	364	0	0	co-expression	adjacent
4:44717113-44717295	4:44718309-44718410	alternative	alternative	167	0	0	7	1.18E-12	9.13E-12	Inf	1	4	0	0	2	1014	0	0	co-expression	adjacent
14:52053579-52053938	14:52053579-52054321	alternative	alternative	40	0	0	13	1.19E-12	9.19E-12	Inf	1	3	0	0	1	82	0	0	co-expression	adjacent
15:74620009-74620225	15:74620009-74622560	alternative	alternative	83	0	1	10	1.22E-12	9.40E-12	Inf	1	4	0	1	1	2269	1	0	co-expression	adjacent
3:66346364-66346408	3:66362860-66362929	alternative	alternative	63	0	0	10	1.61E-12	1.24E-11	Inf	1	2	0	0	1	16452	0	0	co-expression	adjacent
2:241653512-241653610	2:241666645-241666838	alternative	alternative	107	0	0	8	1.69E-12	1.30E-11	Inf	1	5	0	0	1	936	0	0	co-expression	adjacent
16:29804814-29805026	16:29805115-29805174	alternative	constitutive	158	0	0	7	1.72E-12	1.32E-11	Inf	1	1	0	0	1	749	0	0	co-expression	adjacent
21:37156655-37156906	21:37159699-37159745	constitutive	constitutive	11	0	0	50	2.39E-12	1.80E-11	Inf	1	2	0	0	8	432	0	0	co-expression	adjacent
21:37156655-37156906	21:37160802-37160858	constitutive	constitutive	11	0	0	50	2.39E-12	1.80E-11	Inf	1	2	0	0	8	795	1	0	co-expression	adjacent
21:37156655-37156906	21:37161990-37162063	constitutive	constitutive	11	0	0	50	2.39E-12	1.80E-11	Inf	1	2	0	0	8	1398	2	0	co-expression	adjacent
21:37156655-37156906	21:37164051-37164215	constitutive	constitutive	11	0	0	50	2.39E-12	1.80E-11	Inf	1	2	0	0	8	2832	3	0	co-expression	adjacent
21:37156655-37156906	21:37165550-37166615	constitutive	constitutive	11	0	0	50	2.39E-12	1.80E-11	Inf	1	2	0	0	8	3892	4	0	co-expression	adjacent
21:37156655-37156906	21:37167555-37167620	constitutive	constitutive	11	0	0	50	2.39E-12	1.80E-11	Inf	1	2	0	0	8	6604	5	0	co-expression	adjacent
21:37156655-37156906	21:37172595-37172744	constitutive	constitutive	11	0	0	50	2.39E-12	1.80E-11	Inf	1	2	0	0	8	7949	6	0	co-expression	adjacent
21:37156655-37156906	21:37182774-37182913	constitutive	constitutive	11	0	0	50	2.39E-12	1.80E-11	Inf	1	2	0	0	8	9180	7	0	co-expression	adjacent
21:37159699-37159745	21:37160802-37160858	constitutive	constitutive	11	0	0	50	2.39E-12	1.80E-11	Inf	1	2	0	0	8	321	0	0	co-expression	adjacent
21:37159699-37159745	21:37161990-37162063	constitutive	constitutive	11	0	0	50	2.39E-12	1.80E-11	Inf	1	2	0	0	8	924	1	0	co-expression	adjacent
21:37159699-37159745	21:37164051-37164215	constitutive	constitutive	11	0	0	50	2.39E-12	1.80E-11	Inf	1	2	0	0	8	2358	2	0	co-expression	adjacent
21:37159699-37159745	21:37165550-37166615	constitutive	constitutive	11	0	0	50	2.39E-12	1.80E-11	Inf	1	2	0	0	8	3418	3	0	co-expression	adjacent
21:37159699-37159745	21:37167555-37167620	constitutive	constitutive	11	0	0	50	2.39E-12	1.80E-11	Inf	1	2	0	0	8	6130	4	0	co-expression	adjacent
21:37159699-37159745	21:37172595-37172744	constitutive	constitutive	11	0	0	50	2.39E-12	1.80E-11	Inf	1	2	0	0	8	7475	5	0	co-expression	adjacent
21:37159699-37159745	21:37182774-37182913	constitutive	constitutive	11	0	0	50	2.39E-12	1.80E-11	Inf	1	2	0	0	8	8706	6	0	co-expression	adjacent
21:37160802-37160858	21:37161990-37162063	constitutive	constitutive	11	0	0	50	2.39E-12	1.80E-11	Inf	1	2	0	0	8	453	0	0	co-expression	adjacent
21:37160802-37160858	21:37164051-37164215	constitutive	constitutive	11	0	0	50	2.39E-12	1.80E-11	Inf	1	2	0	0	8	1887	1	0	co-expression	adjacent
21:37160802-37160858	21:37165550-37166615	constitutive	constitutive	11	0	0	50	2.39E-12	1.80E-11	Inf	1	2	0	0	8	2947	2	0	co-expression	adjacent
21:37160802-37160858	21:37167555-37167620	constitutive	constitutive	11	0	0	50	2.39E-12	1.80E-11	Inf	1	2	0	0	8	5659	3	0	co-expression	adjacent
21:37160802-37160858	21:37172595-37172744	constitutive	constitutive	11	0	0	50	2.39E-12	1.80E-11	Inf	1	2	0	0	8	7004	4	0	co-expression	adjacent
21:37160802-37160858	21:37182774-37182913	constitutive	constitutive	11	0	0	50	2.39E-12	1.80E-11	Inf	1	2	0	0	8	8235	5	0	co-expression	adjacent
21:37161990-37162063	21:37164051-37164215	constitutive	constitutive	11	0	0	50	2.39E-12	1.80E-11	Inf	1	2	0	0	8	1347	0	0	co-expression	adjacent
21:37161990-37162063	21:37165550-37166615	constitutive	constitutive	11	0	0	50	2.39E-12	1.80E-11	Inf	1	2	0	0	8	2407	1	0	co-expression	adjacent
21:37161990-37162063	21:37167555-37167620	constitutive	constitutive	11	0	0	50	2.39E-12	1.80E-11	Inf	1	2	0	0	8	5119	2	0	co-expression	adjacent
21:37161990-37162063	21:37172595-37172744	constitutive	constitutive	11	0	0	50	2.39E-12	1.80E-11	Inf	1	2	0	0	8	6464	3	0	co-expression	adjacent
21:37161990-37162063	21:37182774-37182913	constitutive	constitutive	11	0	0	50	2.39E-12	1.80E-11	Inf	1	2	0	0	8	7695	4	0	co-expression	adjacent
21:37164051-37164215	21:37165550-37166615	constitutive	constitutive	11	0	0	50	2.39E-12	1.80E-11	Inf	1	2	0	0	8	1007	0	0	co-expression	adjacent
21:37164051-37164215	21:37167555-37167620	constitutive	constitutive	11	0	0	50	2.39E-12	1.80E-11	Inf	1	2	0	0	8	3719	1	0	co-expression	adjacent
21:37164051-37164215	21:37172595-37172744	constitutive	constitutive	11	0	0	50	2.39E-12	1.80E-11	Inf	1	2	0	0	8	5064	2	0	co-expression	adjacent
21:37164051-37164215	21:37182774-37182913	constitutive	constitutive	11	0	0	50	2.39E-12	1.80E-11	Inf	1	2	0	0	8	6295	3	0	co-expression	adjacent
21:37165550-37166615	21:37167555-37167620	constitutive	constitutive	11	0	0	50	2.39E-12	1.80E-11	Inf	1	2	0	0	8	2592	0	0	co-expression	adjacent
21:37165550-37166615	21:37172595-37172744	constitutive	constitutive	11	0	0	50	2.39E-12	1.80E-11	Inf	1	2	0	0	8	3937	1	0	co-expression	adjacent
21:37165550-37166615	21:37182774-37182913	constitutive	constitutive	11	0	0	50	2.39E-12	1.80E-11	Inf	1	2	0	0	8	5168	2	0	co-expression	adjacent
21:37167555-37167620	21:37172595-37172744	constitutive	constitutive	11	0	0	50	2.39E-12	1.80E-11	Inf	1	2	0	0	8	1260	0	0	co-expression	adjacent
21:37167555-37167620	21:37182774-37182913	constitutive	constitutive	11	0	0	50	2.39E-12	1.80E-11	Inf	1	2	0	0	8	2491	1	0	co-expression	adjacent
21:37172595-37172744	21:37182774-37182913	constitutive	constitutive	11	0	0	50	2.39E-12	1.80E-11	Inf	1	2	0	0	8	1137	0	0	co-expression	adjacent
8:144106343-144106464	8:144106343-144106674	alternative	alternative	254	0	0	6	2.47E-12	1.85E-11	Inf	1	1	0	0	1	91	0	0	co-expression	adjacent
2:241653512-241653610	2:241668143-241668221	alternative	alternative	101	0	0	8	2.63E-12	1.97E-11	Inf	1	4	0	0	1	1661	1	0	co-expression	adjacent
2:241666645-241666838	2:241668143-241668221	alternative	alternative	101	0	0	8	2.63E-12	1.97E-11	Inf	1	4	0	0	1	624	0	0	co-expression	adjacent
2:241653512-241653610	2:241654546-241654647	alternative	alternative	0	100	8	0	2.84E-12	2.11E-11	0	1	0	3	1	0	14958	5	0	mutually_exclusive	adjacent
2:241653512-241653610	2:241668540-241668685	alternative	alternative	100	0	0	8	2.84E-12	2.11E-11	Inf	1	3	0	0	1	5498	2	0	co-expression	adjacent
2:241653512-241653610	2:241668568-241668685	alternative	alternative	100	0	0	8	2.84E-12	2.11E-11	Inf	1	3	0	0	1	13035	3	0	co-expression	adjacent
2:241653512-241653610	2:241670726-241670782	alternative	constitutive	100	0	0	8	2.84E-12	2.11E-11	Inf	1	3	0	0	1	14533	4	0	co-expression	adjacent
2:241653512-241653610	2:241671312-241671405	alternative	alternative	100	0	0	8	2.84E-12	2.11E-11	Inf	1	3	0	0	1	14930	5	0	co-expression	adjacent
2:241654546-241654647	2:241666645-241666838	alternative	alternative	0	8	100	0	2.84E-12	2.11E-11	0	1	0	1	3	0	13921	4	0	mutually_exclusive	adjacent
2:241654546-241654647	2:241668143-241668221	alternative	alternative	0	8	100	0	2.84E-12	2.11E-11	0	1	0	1	3	0	13225	3	0	mutually_exclusive	adjacent
2:241654546-241654647	2:241668540-241668685	alternative	alternative	0	8	100	0	2.84E-12	2.11E-11	0	1	0	1	3	0	9381	2	0	mutually_exclusive	adjacent
2:241654546-241654647	2:241668568-241668685	alternative	alternative	0	8	100	0	2.84E-12	2.11E-11	0	1	0	1	3	0	1730	1	0	mutually_exclusive	adjacent
2:241654546-241654647	2:241670726-241670782	alternative	constitutive	0	8	100	0	2.84E-12	2.11E-11	0	1	0	1	3	0	347	0	0	mutually_exclusive	adjacent
2:241666645-241666838	2:241668540-241668685	alternative	alternative	100	0	0	8	2.84E-12	2.11E-11	Inf	1	3	0	0	1	4461	1	0	co-expression	adjacent
2:241666645-241666838	2:241668568-241668685	alternative	alternative	100	0	0	8	2.84E-12	2.11E-11	Inf	1	3	0	0	1	11998	2	0	co-expression	adjacent
2:241666645-241666838	2:241670726-241670782	alternative	constitutive	100	0	0	8	2.84E-12	2.11E-11	Inf	1	3	0	0	1	13496	3	0	co-expression	adjacent
2:241666645-241666838	2:241671312-241671405	alternative	alternative	100	0	0	8	2.84E-12	2.11E-11	Inf	1	3	0	0	1	13893	4	0	co-expression	adjacent
2:241668143-241668221	2:241668540-241668685	alternative	alternative	100	0	0	8	2.84E-12	2.11E-11	Inf	1	3	0	0	1	3765	0	0	co-expression	adjacent
2:241668143-241668221	2:241668568-241668685	alternative	alternative	100	0	0	8	2.84E-12	2.11E-11	Inf	1	3	0	0	1	11302	1	0	co-expression	adjacent
2:241668143-241668221	2:241670726-241670782	alternative	constitutive	100	0	0	8	2.84E-12	2.11E-11	Inf	1	3	0	0	1	12800	2	0	co-expression	adjacent
2:241668143-241668221	2:241671312-241671405	alternative	alternative	100	0	0	8	2.84E-12	2.11E-11	Inf	1	3	0	0	1	13197	3	0	co-expression	adjacent
2:241668540-241668685	2:241668568-241668685	alternative	alternative	100	0	0	8	2.84E-12	2.11E-11	Inf	1	3	0	0	1	7458	0	0	co-expression	adjacent
2:241668540-241668685	2:241670726-241670782	alternative	constitutive	100	0	0	8	2.84E-12	2.11E-11	Inf	1	3	0	0	1	8956	1	0	co-expression	adjacent
2:241668540-241668685	2:241671312-241671405	alternative	alternative	100	0	0	8	2.84E-12	2.11E-11	Inf	1	3	0	0	1	9353	2	0	co-expression	adjacent
2:241668568-241668685	2:241670726-241670782	alternative	constitutive	100	0	0	8	2.84E-12	2.11E-11	Inf	1	3	0	0	1	1305	0	0	co-expression	adjacent
2:241668568-241668685	2:241671312-241671405	alternative	alternative	100	0	0	8	2.84E-12	2.11E-11	Inf	1	3	0	0	1	1702	1	0	co-expression	adjacent
2:241670726-241670782	2:241671312-241671405	constitutive	alternative	100	0	0	8	2.84E-12	2.11E-11	Inf	1	3	0	0	1	319	0	0	co-expression	adjacent
10:103348716-103348812	10:103348900-103348999	constitutive	constitutive	49	0	0	11	2.92E-12	2.17E-11	Inf	1	2	0	0	3	98	0	0	co-expression	adjacent
17:58004923-58005041	17:58004923-58005600	alternative	alternative	10	0	0	59	2.94E-12	2.18E-11	Inf	1	1	0	0	2	373	0	0	co-expression	adjacent
12:82354495-82357269	12:82356960-82357269	alternative	alternative	99	0	0	8	3.07E-12	2.27E-11	Inf	1	2	0	0	2	2366	0	0	co-expression	adjacent
1:163327488-163327562	1:163328228-163328304	constitutive	alternative	73	0	0	9	3.41E-12	2.52E-11	Inf	1	4	0	0	1	542	1	0	co-expression	adjacent
22:41583959-41584058	22:41584527-41584603	alternative	constitutive	226	8	0	9	3.47E-12	2.56E-11	Inf	1	1	1	0	1	223	0	0	co-expression	adjacent
1:212042993-212043118	1:212047151-212047212	alternative	alternative	0	7	138	0	4.33E-12	3.10E-11	0	1	0	1	2	0	55578	10	0	mutually_exclusive	adjacent
1:212042993-212043118	1:212047297-212047417	alternative	alternative	0	7	138	0	4.33E-12	3.10E-11	0	1	0	1	2	0	53124	9	0	mutually_exclusive	adjacent
1:212042993-212043118	1:212062884-212062949	alternative	alternative	0	7	138	0	4.33E-12	3.10E-11	0	1	0	1	2	0	52919	8	0	mutually_exclusive	adjacent
1:212042993-212043118	1:212064917-212065029	alternative	alternative	0	7	138	0	4.33E-12	3.10E-11	0	1	0	1	2	0	37387	7	0	mutually_exclusive	adjacent
1:212042993-212043118	1:212066812-212066885	alternative	alternative	0	7	138	0	4.33E-12	3.10E-11	0	1	0	1	2	0	35307	6	0	mutually_exclusive	adjacent
1:212042993-212043118	1:212068224-212068327	alternative	alternative	0	7	138	0	4.33E-12	3.10E-11	0	1	0	1	2	0	33451	5	0	mutually_exclusive	adjacent
1:212042993-212043118	1:212068599-212068703	alternative	alternative	0	7	138	0	4.33E-12	3.10E-11	0	1	0	1	2	0	32009	4	0	mutually_exclusive	adjacent
1:212042993-212043118	1:212072101-212072213	alternative	alternative	0	7	138	0	4.33E-12	3.10E-11	0	1	0	1	2	0	31633	3	0	mutually_exclusive	adjacent
1:212042993-212043118	1:212078173-212078262	alternative	alternative	0	7	138	0	4.33E-12	3.10E-11	0	1	0	1	2	0	28123	2	0	mutually_exclusive	adjacent
1:212042993-212043118	1:212080615-212080750	alternative	alternative	0	7	138	0	4.33E-12	3.10E-11	0	1	0	1	2	0	22074	1	0	mutually_exclusive	adjacent
1:212042993-212043118	1:212100252-212101084	alternative	alternative	0	7	138	0	4.33E-12	3.10E-11	0	1	0	1	2	0	19586	0	0	mutually_exclusive	adjacent
1:212047151-212047212	1:212047297-212047417	alternative	alternative	138	0	0	7	4.33E-12	3.10E-11	Inf	1	2	0	0	1	2393	0	0	co-expression	adjacent
1:212047151-212047212	1:212062884-212062949	alternative	alternative	138	0	0	7	4.33E-12	3.10E-11	Inf	1	2	0	0	1	2539	1	0	co-expression	adjacent
1:212047151-212047212	1:212064917-212065029	alternative	alternative	138	0	0	7	4.33E-12	3.10E-11	Inf	1	2	0	0	1	18126	2	0	co-expression	adjacent
1:212047151-212047212	1:212066812-212066885	alternative	alternative	138	0	0	7	4.33E-12	3.10E-11	Inf	1	2	0	0	1	20159	3	0	co-expression	adjacent
1:212047151-212047212	1:212068224-212068327	alternative	alternative	138	0	0	7	4.33E-12	3.10E-11	Inf	1	2	0	0	1	22054	4	0	co-expression	adjacent
1:212047151-212047212	1:212068599-212068703	alternative	alternative	138	0	0	7	4.33E-12	3.10E-11	Inf	1	2	0	0	1	23466	5	0	co-expression	adjacent
1:212047151-212047212	1:212072101-212072213	alternative	alternative	138	0	0	7	4.33E-12	3.10E-11	Inf	1	2	0	0	1	23841	6	0	co-expression	adjacent
1:212047151-212047212	1:212078173-212078262	alternative	alternative	138	0	0	7	4.33E-12	3.10E-11	Inf	1	2	0	0	1	27343	7	0	co-expression	adjacent
1:212047151-212047212	1:212080615-212080750	alternative	alternative	138	0	0	7	4.33E-12	3.10E-11	Inf	1	2	0	0	1	33415	8	0	co-expression	adjacent
1:212047151-212047212	1:212100252-212101084	alternative	alternative	138	0	0	7	4.33E-12	3.10E-11	Inf	1	2	0	0	1	35857	9	0	co-expression	adjacent
1:212047151-212047212	1:212100336-212101084	alternative	alternative	138	0	0	7	4.33E-12	3.10E-11	Inf	1	2	0	0	1	55494	10	0	co-expression	adjacent
1:212047297-212047417	1:212062884-212062949	alternative	alternative	138	0	0	7	4.33E-12	3.10E-11	Inf	1	2	0	0	1	85	0	0	co-expression	adjacent
1:212047297-212047417	1:212064917-212065029	alternative	alternative	138	0	0	7	4.33E-12	3.10E-11	Inf	1	2	0	0	1	15672	1	0	co-expression	adjacent
1:212047297-212047417	1:212066812-212066885	alternative	alternative	138	0	0	7	4.33E-12	3.10E-11	Inf	1	2	0	0	1	17705	2	0	co-expression	adjacent
1:212047297-212047417	1:212068224-212068327	alternative	alternative	138	0	0	7	4.33E-12	3.10E-11	Inf	1	2	0	0	1	19600	3	0	co-expression	adjacent
1:212047297-212047417	1:212068599-212068703	alternative	alternative	138	0	0	7	4.33E-12	3.10E-11	Inf	1	2	0	0	1	21012	4	0	co-expression	adjacent
1:212047297-212047417	1:212072101-212072213	alternative	alternative	138	0	0	7	4.33E-12	3.10E-11	Inf	1	2	0	0	1	21387	5	0	co-expression	adjacent
1:212047297-212047417	1:212078173-212078262	alternative	alternative	138	0	0	7	4.33E-12	3.10E-11	Inf	1	2	0	0	1	24889	6	0	co-expression	adjacent
1:212047297-212047417	1:212080615-212080750	alternative	alternative	138	0	0	7	4.33E-12	3.10E-11	Inf	1	2	0	0	1	30961	7	0	co-expression	adjacent
1:212047297-212047417	1:212100252-212101084	alternative	alternative	138	0	0	7	4.33E-12	3.10E-11	Inf	1	2	0	0	1	33403	8	0	co-expression	adjacent
1:212047297-212047417	1:212100336-212101084	alternative	alternative	138	0	0	7	4.33E-12	3.10E-11	Inf	1	2	0	0	1	53040	9	0	co-expression	adjacent
1:212062884-212062949	1:212064917-212065029	alternative	alternative	138	0	0	7	4.33E-12	3.10E-11	Inf	1	2	0	0	1	15467	0	0	co-expression	adjacent
1:212062884-212062949	1:212066812-212066885	alternative	alternative	138	0	0	7	4.33E-12	3.10E-11	Inf	1	2	0	0	1	17500	1	0	co-expression	adjacent
1:212062884-212062949	1:212068224-212068327	alternative	alternative	138	0	0	7	4.33E-12	3.10E-11	Inf	1	2	0	0	1	19395	2	0	co-expression	adjacent
1:212062884-212062949	1:212068599-212068703	alternative	alternative	138	0	0	7	4.33E-12	3.10E-11	Inf	1	2	0	0	1	20807	3	0	co-expression	adjacent
1:212062884-212062949	1:212072101-212072213	alternative	alternative	138	0	0	7	4.33E-12	3.10E-11	Inf	1	2	0	0	1	21182	4	0	co-expression	adjacent
1:212062884-212062949	1:212078173-212078262	alternative	alternative	138	0	0	7	4.33E-12	3.10E-11	Inf	1	2	0	0	1	24684	5	0	co-expression	adjacent
1:212062884-212062949	1:212080615-212080750	alternative	alternative	138	0	0	7	4.33E-12	3.10E-11	Inf	1	2	0	0	1	30756	6	0	co-expression	adjacent
1:212062884-212062949	1:212100252-212101084	alternative	alternative	138	0	0	7	4.33E-12	3.10E-11	Inf	1	2	0	0	1	33198	7	0	co-expression	adjacent
1:212062884-212062949	1:212100336-212101084	alternative	alternative	138	0	0	7	4.33E-12	3.10E-11	Inf	1	2	0	0	1	52835	8	0	co-expression	adjacent
1:212064917-212065029	1:212066812-212066885	alternative	alternative	138	0	0	7	4.33E-12	3.10E-11	Inf	1	2	0	0	1	1968	0	0	co-expression	adjacent
1:212064917-212065029	1:212068224-212068327	alternative	alternative	138	0	0	7	4.33E-12	3.10E-11	Inf	1	2	0	0	1	3863	1	0	co-expression	adjacent
1:212064917-212065029	1:212068599-212068703	alternative	alternative	138	0	0	7	4.33E-12	3.10E-11	Inf	1	2	0	0	1	5275	2	0	co-expression	adjacent
1:212064917-212065029	1:212072101-212072213	alternative	alternative	138	0	0	7	4.33E-12	3.10E-11	Inf	1	2	0	0	1	5650	3	0	co-expression	adjacent
1:212064917-212065029	1:212078173-212078262	alternative	alternative	138	0	0	7	4.33E-12	3.10E-11	Inf	1	2	0	0	1	9152	4	0	co-expression	adjacent
1:212064917-212065029	1:212080615-212080750	alternative	alternative	138	0	0	7	4.33E-12	3.10E-11	Inf	1	2	0	0	1	15224	5	0	co-expression	adjacent
1:212064917-212065029	1:212100252-212101084	alternative	alternative	138	0	0	7	4.33E-12	3.10E-11	Inf	1	2	0	0	1	17666	6	0	co-expression	adjacent
1:212064917-212065029	1:212100336-212101084	alternative	alternative	138	0	0	7	4.33E-12	3.10E-11	Inf	1	2	0	0	1	37303	7	0	co-expression	adjacent
1:212066812-212066885	1:212068224-212068327	alternative	alternative	138	0	0	7	4.33E-12	3.10E-11	Inf	1	2	0	0	1	1783	0	0	co-expression	adjacent
1:212066812-212066885	1:212068599-212068703	alternative	alternative	138	0	0	7	4.33E-12	3.10E-11	Inf	1	2	0	0	1	3195	1	0	co-expression	adjacent
1:212066812-212066885	1:212072101-212072213	alternative	alternative	138	0	0	7	4.33E-12	3.10E-11	Inf	1	2	0	0	1	3570	2	0	co-expression	adjacent
1:212066812-212066885	1:212078173-212078262	alternative	alternative	138	0	0	7	4.33E-12	3.10E-11	Inf	1	2	0	0	1	7072	3	0	co-expression	adjacent
1:212066812-212066885	1:212080615-212080750	alternative	alternative	138	0	0	7	4.33E-12	3.10E-11	Inf	1	2	0	0	1	13144	4	0	co-expression	adjacent
1:212066812-212066885	1:212100252-212101084	alternative	alternative	138	0	0	7	4.33E-12	3.10E-11	Inf	1	2	0	0	1	15586	5	0	co-expression	adjacent
1:212066812-212066885	1:212100336-212101084	alternative	alternative	138	0	0	7	4.33E-12	3.10E-11	Inf	1	2	0	0	1	35223	6	0	co-expression	adjacent
1:212068224-212068327	1:212068599-212068703	alternative	alternative	138	0	0	7	4.33E-12	3.10E-11	Inf	1	2	0	0	1	1339	0	0	co-expression	adjacent
1:212068224-212068327	1:212072101-212072213	alternative	alternative	138	0	0	7	4.33E-12	3.10E-11	Inf	1	2	0	0	1	1714	1	0	co-expression	adjacent
1:212068224-212068327	1:212078173-212078262	alternative	alternative	138	0	0	7	4.33E-12	3.10E-11	Inf	1	2	0	0	1	5216	2	0	co-expression	adjacent
1:212068224-212068327	1:212080615-212080750	alternative	alternative	138	0	0	7	4.33E-12	3.10E-11	Inf	1	2	0	0	1	11288	3	0	co-expression	adjacent
1:212068224-212068327	1:212100252-212101084	alternative	alternative	138	0	0	7	4.33E-12	3.10E-11	Inf	1	2	0	0	1	13730	4	0	co-expression	adjacent
1:212068224-212068327	1:212100336-212101084	alternative	alternative	138	0	0	7	4.33E-12	3.10E-11	Inf	1	2	0	0	1	33367	5	0	co-expression	adjacent
1:212068599-212068703	1:212072101-212072213	alternative	alternative	138	0	0	7	4.33E-12	3.10E-11	Inf	1	2	0	0	1	272	0	0	co-expression	adjacent
1:212068599-212068703	1:212078173-212078262	alternative	alternative	138	0	0	7	4.33E-12	3.10E-11	Inf	1	2	0	0	1	3774	1	0	co-expression	adjacent
1:212068599-212068703	1:212080615-212080750	alternative	alternative	138	0	0	7	4.33E-12	3.10E-11	Inf	1	2	0	0	1	9846	2	0	co-expression	adjacent
1:212068599-212068703	1:212100252-212101084	alternative	alternative	138	0	0	7	4.33E-12	3.10E-11	Inf	1	2	0	0	1	12288	3	0	co-expression	adjacent
1:212068599-212068703	1:212100336-212101084	alternative	alternative	138	0	0	7	4.33E-12	3.10E-11	Inf	1	2	0	0	1	31925	4	0	co-expression	adjacent
1:212072101-212072213	1:212078173-212078262	alternative	alternative	138	0	0	7	4.33E-12	3.10E-11	Inf	1	2	0	0	1	3398	0	0	co-expression	adjacent
1:212072101-212072213	1:212080615-212080750	alternative	alternative	138	0	0	7	4.33E-12	3.10E-11	Inf	1	2	0	0	1	9470	1	0	co-expression	adjacent
1:212072101-212072213	1:212100252-212101084	alternative	alternative	138	0	0	7	4.33E-12	3.10E-11	Inf	1	2	0	0	1	11912	2	0	co-expression	adjacent
1:212072101-212072213	1:212100336-212101084	alternative	alternative	138	0	0	7	4.33E-12	3.10E-11	Inf	1	2	0	0	1	31549	3	0	co-expression	adjacent
1:212078173-212078262	1:212080615-212080750	alternative	alternative	138	0	0	7	4.33E-12	3.10E-11	Inf	1	2	0	0	1	5960	0	0	co-expression	adjacent
1:212078173-212078262	1:212100252-212101084	alternative	alternative	138	0	0	7	4.33E-12	3.10E-11	Inf	1	2	0	0	1	8402	1	0	co-expression	adjacent
1:212078173-212078262	1:212100336-212101084	alternative	alternative	138	0	0	7	4.33E-12	3.10E-11	Inf	1	2	0	0	1	28039	2	0	co-expression	adjacent
1:212080615-212080750	1:212100252-212101084	alternative	alternative	138	0	0	7	4.33E-12	3.10E-11	Inf	1	2	0	0	1	2353	0	0	co-expression	adjacent
1:212080615-212080750	1:212100336-212101084	alternative	alternative	138	0	0	7	4.33E-12	3.10E-11	Inf	1	2	0	0	1	21990	1	0	co-expression	adjacent
1:212100252-212101084	1:212100336-212101084	alternative	alternative	138	0	0	7	4.33E-12	3.10E-11	Inf	1	2	0	0	1	19502	0	0	co-expression	adjacent
9:136992925-136992974	9:136993053-136993243	alternative	alternative	89	15	6	26	4.24E-12	3.10E-11	24.76119317	1	1	2	1	2	225	0	0	co-expression	adjacent
X:149608627-149608834	X:149611287-149611463	alternative	alternative	233	5	0	8	4.34E-12	3.11E-11	Inf	1	3	1	0	1	2453	0	0	co-expression	adjacent
14:67691140-67691244	14:67692973-67693052	alternative	alternative	560	4	0	6	4.53E-12	3.24E-11	Inf	1	2	1	0	1	1690	1	0	co-expression	adjacent
14:67692438-67692593	14:67692973-67693052	alternative	alternative	560	4	0	6	4.53E-12	3.24E-11	Inf	1	2	1	0	1	341	0	0	co-expression	adjacent
6:110887505-110887591	6:110892299-110892443	alternative	constitutive	340	15	0	9	4.67E-12	3.34E-11	Inf	1	1	2	0	1	4570	2	0	co-expression	adjacent
7:100099023-100099203	7:100099023-100099403	alternative	alternative	473	0	0	5	4.91E-12	3.51E-11	Inf	1	1	0	0	1	76	0	0	co-expression	adjacent
20:10292882-10292999	20:10299268-10299412	alternative	constitutive	0	46	11	0	5.42E-12	3.87E-11	0	1	0	1	1	0	162	0	0	mutually_exclusive	adjacent
11:94970977-94971065	11:94970977-94971487	alternative	alternative	458	0	0	5	5.76E-12	4.11E-11	Inf	1	1	0	0	1	310	0	0	co-expression	adjacent
11:66599116-66599253	11:66599116-66600549	alternative	alternative	150	0	25	15	6.11E-12	4.34E-11	Inf	1	2	0	1	1	1236	1	0	co-expression	adjacent
11:66599116-66599636	11:66599116-66600549	alternative	alternative	150	0	25	15	6.11E-12	4.34E-11	Inf	1	2	0	1	1	853	0	0	co-expression	adjacent
10:17684675-17684750	10:17684832-17684927	alternative	alternative	131	0	0	7	6.17E-12	4.38E-11	Inf	1	2	0	0	1	82	0	0	co-expression	adjacent
17:42820774-42820841	17:42823748-42823879	constitutive	constitutive	451	0	0	5	6.22E-12	4.41E-11	Inf	1	2	0	0	1	671	0	0	co-expression	adjacent
2:200882342-200882435	2:200887613-200887685	alternative	alternative	3	16	80	5	6.29E-12	4.46E-11	0.013040558	1	1	2	4	1	2827	0	0	mutually_exclusive	adjacent
X:21878497-21878692	X:21880897-21880972	constitutive	constitutive	129	0	0	7	6.85E-12	4.85E-11	Inf	1	1	0	0	1	913	0	0	co-expression	adjacent
19:49513882-49514133	19:49514211-49514486	alternative	alternative	133	6	0	10	7.34E-12	5.19E-11	Inf	1	5	1	0	2	78	0	0	co-expression	adjacent
17:1361902-1362008	17:1364859-1365058	alternative	constitutive	1334	0	0	4	7.52E-12	5.32E-11	Inf	1	2	0	0	2	604	0	0	co-expression	adjacent
9:133350597-133350727	9:133351002-133351071	alternative	constitutive	434	0	0	5	7.53E-12	5.32E-11	Inf	1	2	0	0	1	278	0	0	co-expression	adjacent
14:76058642-76058674	14:76059327-76059373	alternative	alternative	88	0	0	8	7.54E-12	5.32E-11	Inf	1	3	0	0	1	250	0	0	co-expression	adjacent
11:31460626-31460714	11:31463172-31463305	alternative	alternative	13	27	0	204	9.55E-12	6.71E-11	Inf	1	2	3	0	2	2458	0	0	co-expression	adjacent
11:119092758-119092811	11:119092935-119093021	constitutive	constitutive	110	1	0	8	1.15E-11	8.05E-11	Inf	1	3	1	0	1	241	0	0	co-expression	adjacent
1:167772275-167772488	1:167773236-167773368	alternative	alternative	118	0	0	7	1.25E-11	8.79E-11	Inf	1	3	0	0	1	748	0	0	co-expression	adjacent
19:37444907-37444964	19:37454834-37455073	constitutive	alternative	42	0	0	11	1.31E-11	9.18E-11	Inf	1	2	0	0	2	289	0	0	co-expression	adjacent
7:869349-869516	7:872470-872562	constitutive	constitutive	11	0	0	42	1.31E-11	9.18E-11	Inf	1	2	0	0	6	905	0	0	co-expression	adjacent
13:110624234-110624279	13:110625190-110625278	alternative	alternative	117	0	0	7	1.33E-11	9.29E-11	Inf	1	6	0	0	2	77	0	0	co-expression	adjacent
3:51978259-51978374	3:51987556-51987624	alternative	alternative	0	193	7	2	1.47E-11	1.02E-10	0	1	0	4	1	1	2222	0	0	mutually_exclusive	adjacent
17:41689778-41689941	17:41689778-41690189	alternative	alternative	2759	0	16	5	1.48E-11	1.03E-10	Inf	1	1	0	1	1	147	0	0	co-expression	adjacent
12:2821692-2821792	12:2822794-2822911	constitutive	constitutive	80	0	0	8	1.56E-11	1.08E-10	Inf	1	2	0	0	1	591	0	0	co-expression	adjacent
11:6478738-6478959	11:6478738-6480068	alternative	alternative	184	0	0	6	1.66E-11	1.15E-10	Inf	1	3	0	0	1	181	0	0	co-expression	adjacent
11:6478738-6478959	11:6479140-6479258	alternative	alternative	184	0	0	6	1.66E-11	1.15E-10	Inf	1	3	0	0	1	1013	1	0	co-expression	adjacent
11:6478738-6480068	11:6479140-6479258	alternative	alternative	184	0	0	6	1.66E-11	1.15E-10	Inf	1	3	0	0	1	714	0	0	co-expression	adjacent
11:62765653-62765724	11:62766243-62766276	constitutive	constitutive	0	693	7	17	1.84E-11	1.27E-10	0	1	0	2	1	1	1	0	0	mutually_exclusive	adjacent
7:75987718-75987810	7:75987923-75987984	constitutive	constitutive	77	0	0	8	2.08E-11	1.43E-10	Inf	1	3	0	0	1	104	0	0	co-expression	adjacent
5:77449760-77449870	5:77451291-77451353	alternative	alternative	177	0	0	6	2.08E-11	1.43E-10	Inf	1	2	0	0	1	1421	0	0	co-expression	adjacent
6:29944500-29944616	6:29944500-29945091	alternative	alternative	151	0	6	9	2.37E-11	1.62E-10	Inf	1	1	0	1	1	618	1	0	co-expression	adjacent
6:29944500-29944687	6:29944500-29945091	alternative	alternative	151	0	6	9	2.37E-11	1.62E-10	Inf	1	1	0	1	1	143	0	0	co-expression	adjacent
6:29944500-29944687	6:29945059-29945091	alternative	alternative	0	151	9	6	2.37E-11	1.62E-10	0	1	0	1	1	1	372	0	0	mutually_exclusive	adjacent
17:27301788-27301956	17:27303367-27303635	alternative	alternative	602	0	15	7	2.41E-11	1.65E-10	Inf	1	5	0	1	1	1411	0	0	co-expression	adjacent
16:30756182-30756272	16:30756355-30756520	constitutive	alternative	83	0	3	10	2.54E-11	1.73E-10	Inf	1	3	0	1	1	268	0	0	co-expression	adjacent
1:193076913-193077050	1:193082186-193082299	constitutive	constitutive	491	0	97	14	2.60E-11	1.78E-10	Inf	1	4	0	2	1	6186	1	0	co-expression	adjacent
9:35682524-35683241	9:35685064-35685139	alternative	alternative	69	93	72	12	2.63E-11	1.80E-10	0.124732866	1	1	1	1	1	1823	3	2	mutually_exclusive	distal
19:18994366-18994486	19:18994366-18995280	alternative	alternative	57	0	0	9	2.70E-11	1.84E-10	Inf	1	3	0	0	2	658	0	0	co-expression	adjacent
X:149603987-149604070	X:149608627-149608834	alternative	alternative	183	0	5	8	2.75E-11	1.88E-10	Inf	1	2	0	1	1	4557	0	0	co-expression	adjacent
16:14648388-14648592	16:14649804-14649973	alternative	alternative	105	0	0	7	2.76E-11	1.88E-10	Inf	1	1	0	0	1	1212	0	0	co-expression	adjacent
4:109697622-109697768	4:109698300-109698342	alternative	alternative	104	0	0	7	2.94E-11	2.01E-10	Inf	1	3	0	0	1	532	0	0	co-expression	adjacent
Y:12916261-12916442	Y:12916517-12916634	constitutive	constitutive	84	0	5	11	3.08E-11	2.10E-10	Inf	1	3	0	1	2	85	0	0	co-expression	adjacent
14:24241675-24241776	14:24241890-24241994	alternative	alternative	179	5	0	8	3.26E-11	2.22E-10	Inf	1	3	1	0	1	114	0	0	co-expression	adjacent
9:137574208-137574475	9:137574752-137574843	alternative	alternative	54	23	0	26	3.45E-11	2.34E-10	Inf	1	4	3	0	3	1237	0	0	co-expression	adjacent
13:32527408-32527532	13:32535769-32537027	alternative	alternative	0	9	215	12	5.48E-11	3.69E-10	0	1	0	2	7	2	8237	0	0	mutually_exclusive	adjacent
13:32527458-32527532	13:32535769-32537027	alternative	alternative	215	12	0	9	5.48E-11	3.69E-10	Inf	1	7	2	0	2	8237	0	0	co-expression	adjacent
20:21328559-21328670	20:21386868-21387006	alternative	constitutive	86	6	0	11	6.20E-11	4.16E-10	Inf	1	1	1	0	2	84	0	0	co-expression	adjacent
20:21330481-21330539	20:21386868-21387006	alternative	constitutive	86	6	0	11	6.20E-11	4.16E-10	Inf	1	1	1	0	2	2153	1	0	co-expression	adjacent
20:25419684-25419805	20:25441702-25441776	alternative	constitutive	114	0	7	10	6.74E-11	4.51E-10	Inf	1	4	0	1	2	8009	2	0	co-expression	adjacent
20:25425211-25425327	20:25441702-25441776	alternative	constitutive	114	0	7	10	6.74E-11	4.51E-10	Inf	1	4	0	1	2	7016	1	0	co-expression	adjacent
5:134376669-134376694	5:134380719-134380808	alternative	alternative	274	0	0	5	7.36E-11	4.92E-10	Inf	1	1	0	0	1	4025	0	0	co-expression	adjacent
2:73239643-73239796	2:73240437-73240543	alternative	alternative	733	0	0	4	8.20E-11	5.48E-10	Inf	1	4	0	0	1	641	0	0	co-expression	adjacent
2:73239643-73239796	2:73243004-73243129	alternative	alternative	727	0	0	4	8.47E-11	5.65E-10	Inf	1	3	0	0	1	3208	1	0	co-expression	adjacent
2:73240437-73240543	2:73243004-73243129	alternative	alternative	727	0	0	4	8.47E-11	5.65E-10	Inf	1	3	0	0	1	2461	0	0	co-expression	adjacent
2:73239643-73239796	2:73243997-73244049	alternative	alternative	726	0	0	4	8.52E-11	5.67E-10	Inf	1	2	0	0	1	4201	2	0	co-expression	adjacent
2:73239643-73239796	2:73244544-73244715	alternative	alternative	726	0	0	4	8.52E-11	5.67E-10	Inf	1	2	0	0	1	4748	3	0	co-expression	adjacent
2:73240437-73240543	2:73243997-73244049	alternative	alternative	726	0	0	4	8.52E-11	5.67E-10	Inf	1	2	0	0	1	3454	1	0	co-expression	adjacent
2:73240437-73240543	2:73244544-73244715	alternative	alternative	726	0	0	4	8.52E-11	5.67E-10	Inf	1	2	0	0	1	4001	2	0	co-expression	adjacent
2:73243004-73243129	2:73243997-73244049	alternative	alternative	726	0	0	4	8.52E-11	5.67E-10	Inf	1	2	0	0	1	868	0	0	co-expression	adjacent
2:73243004-73243129	2:73244544-73244715	alternative	alternative	726	0	0	4	8.52E-11	5.67E-10	Inf	1	2	0	0	1	1415	1	0	co-expression	adjacent
2:73243997-73244049	2:73244544-73244715	alternative	alternative	726	0	0	4	8.52E-11	5.67E-10	Inf	1	2	0	0	1	495	0	0	co-expression	adjacent
1:95244211-95244651	1:95244211-95244715	alternative	alternative	33	24	0	40	9.69E-11	6.43E-10	Inf	1	2	2	0	3	1844	0	0	co-expression	adjacent
6:42886256-42886628	6:42886256-42887294	alternative	alternative	9	3	0	89	1.05E-10	6.97E-10	Inf	1	2	1	0	10	690	0	0	co-expression	adjacent
12:2821692-2821792	12:2823770-2823943	constitutive	constitutive	62	0	0	8	1.06E-10	6.98E-10	Inf	1	1	0	0	1	788	1	0	co-expression	adjacent
12:2822794-2822911	12:2823770-2823943	constitutive	constitutive	62	0	0	8	1.06E-10	6.98E-10	Inf	1	1	0	0	1	156	0	0	co-expression	adjacent
17:8206750-8206888	17:8206750-8206934	alternative	alternative	8	0	0	62	1.06E-10	6.98E-10	Inf	1	2	0	0	1	384	0	0	co-expression	adjacent
17:8206750-8206888	17:8210177-8210249	alternative	constitutive	0	8	62	0	1.06E-10	6.98E-10	0	1	0	2	1	0	242	0	0	mutually_exclusive	adjacent
17:8206750-8206934	17:8207738-8207840	alternative	constitutive	0	8	62	0	1.06E-10	6.98E-10	0	1	0	2	1	0	430	0	0	mutually_exclusive	adjacent
17:8207738-8207840	17:8210177-8210249	constitutive	constitutive	62	0	0	8	1.06E-10	6.98E-10	Inf	1	1	0	0	2	288	0	0	co-expression	adjacent
13:102868113-102868257	13:102872198-102872398	constitutive	constitutive	46	0	0	9	1.57E-10	1.03E-09	Inf	1	1	0	0	2	416	0	0	co-expression	adjacent
17:8371600-8372081	17:8371874-8372081	alternative	alternative	6	0	0	124	1.68E-10	1.10E-09	Inf	1	1	0	0	7	90	0	0	co-expression	adjacent
15:74620009-74620225	15:74620009-74622216	alternative	alternative	77	6	0	11	1.79E-10	1.17E-09	Inf	1	3	1	0	2	1895	0	0	co-expression	adjacent
9:137574752-137574843	9:137574752-137576167	alternative	alternative	5	49	34	15	1.84E-10	1.20E-09	0.046859622	1	1	3	2	4	142	0	0	mutually_exclusive	adjacent
6:31411072-31411359	6:31412325-31412460	alternative	constitutive	14	14	0	83	1.91E-10	1.24E-09	Inf	1	1	1	0	3	588	0	0	co-expression	adjacent
6:3002050-3002286	6:3015530-3015643	alternative	alternative	7	11	0	347	1.97E-10	1.28E-09	Inf	1	1	1	0	3	2209	1	0	co-expression	adjacent
11:31456260-31456386	11:31463172-31463305	alternative	alternative	13	36	0	195	2.08E-10	1.35E-09	Inf	1	2	3	0	2	4240	0	0	co-expression	adjacent
17:78202703-78202751	17:78205440-78205518	alternative	alternative	136	3	39	22	2.23E-10	1.44E-09	25.06185959	1	2	1	1	1	3343	2	0	co-expression	adjacent
3:51978259-51978374	3:51987309-51987453	alternative	alternative	181	12	0	9	2.28E-10	1.48E-09	Inf	1	1	3	0	2	2019	0	0	co-expression	adjacent
7:45101503-45101614	7:45101503-45102070	alternative	alternative	217	0	0	5	2.33E-10	1.51E-09	Inf	1	6	0	0	1	211	0	0	co-expression	adjacent
4:94162597-94162721	4:94163898-94163929	alternative	alternative	31	0	0	11	2.34E-10	1.51E-09	Inf	1	1	0	0	1	1177	0	0	co-expression	adjacent
20:18472842-18472909	20:18472842-18473458	alternative	alternative	76	0	0	7	2.41E-10	1.56E-09	Inf	1	1	0	0	1	482	0	0	co-expression	adjacent
6:54149056-54149127	6:54202105-54202233	alternative	constitutive	326	10	166	40	2.49E-10	1.61E-09	7.824609054	1	8	2	6	3	70282	5	1	co-expression	distal
2:159259810-159259843	2:159271702-159271795	alternative	alternative	27	0	0	12	2.56E-10	1.65E-09	Inf	1	3	0	0	2	81	0	0	co-expression	adjacent
2:159259810-159259843	2:159275546-159275638	alternative	alternative	27	0	0	12	2.56E-10	1.65E-09	Inf	1	3	0	0	2	1946	1	0	co-expression	adjacent
2:159271702-159271795	2:159275546-159275638	alternative	alternative	27	0	0	12	2.56E-10	1.65E-09	Inf	1	3	0	0	2	1825	0	0	co-expression	adjacent
4:37850184-37850373	4:37855608-37855741	constitutive	constitutive	55	0	0	8	2.58E-10	1.66E-09	Inf	1	1	0	0	2	1227	0	0	co-expression	adjacent
20:56395521-56395721	20:56395521-56397484	alternative	alternative	212	0	0	5	2.61E-10	1.68E-09	Inf	1	3	0	0	1	1486	0	0	co-expression	adjacent
20:56388687-56388784	20:56390556-56390665	alternative	alternative	31	52	7	143	2.65E-10	1.70E-09	12.02470956	1	2	3	2	4	1772	0	0	co-expression	adjacent
3:15247327-15247457	3:15250931-15251023	constitutive	constitutive	34	5	0	17	2.69E-10	1.72E-09	Inf	1	1	1	0	1	3938	1	1	co-expression	distal
12:48134721-48134829	12:48134943-48135038	alternative	alternative	535	0	0	4	2.88E-10	1.84E-09	Inf	1	5	0	0	1	253	0	0	co-expression	adjacent
9:128523280-128523340	9:128537986-128538090	alternative	constitutive	0	6	113	0	2.88E-10	1.84E-09	0	1	0	1	2	0	198	0	0	mutually_exclusive	adjacent
9:128537986-128538090	9:128539616-128539698	constitutive	constitutive	113	0	0	6	2.88E-10	1.84E-09	Inf	1	2	0	0	1	252	0	0	co-expression	adjacent
3:185495154-185495315	3:185496828-185496981	alternative	constitutive	112	0	0	6	3.03E-10	1.94E-09	Inf	1	1	0	0	1	393	0	0	co-expression	adjacent
6:3015530-3015643	6:3016884-3016985	alternative	constitutive	7	0	12	346	3.12E-10	1.99E-09	Inf	1	1	0	1	3	1383	0	0	co-expression	adjacent
1:1395394-1395514	1:1398233-1398342	constitutive	constitutive	8	0	0	52	3.91E-10	2.49E-09	Inf	1	1	0	0	4	1104	0	0	co-expression	adjacent
4:76100795-76100824	4:76100932-76101019	alternative	alternative	23	0	0	13	4.33E-10	2.75E-09	Inf	1	3	0	0	2	166	0	0	co-expression	adjacent
4:173297795-173297977	4:173318431-173318559	alternative	constitutive	0	13	23	0	4.33E-10	2.75E-09	0	1	0	1	1	0	138	0	0	mutually_exclusive	adjacent
17:58004923-58005973	17:58006343-58006527	alternative	constitutive	19	10	0	40	4.33E-10	2.75E-09	Inf	1	1	1	0	1	201	0	0	co-expression	adjacent
16:368501-368635	16:368501-369220	alternative	alternative	191	0	0	5	4.37E-10	2.77E-09	Inf	1	2	0	0	2	433	0	0	co-expression	adjacent
12:55956103-55956219	12:55961622-55961732	constitutive	alternative	7	7	0	222	4.64E-10	2.94E-09	Inf	1	1	1	0	3	127	0	0	co-expression	adjacent
5:140693491-140693665	5:140695738-140696201	alternative	alternative	135	9	0	9	4.88E-10	3.09E-09	Inf	1	3	1	0	1	2856	6	3	co-expression	distal
5:140693491-140693665	5:140697569-140697685	alternative	constitutive	9	135	9	0	4.88E-10	3.09E-09	0	1	1	3	1	0	2073	3	3	mutually_exclusive	distal
5:140695738-140696201	5:140697932-140698078	alternative	constitutive	0	135	9	9	4.88E-10	3.09E-09	0	1	0	3	1	1	2856	6	3	mutually_exclusive	distal
5:140697569-140697685	5:140697932-140698078	constitutive	constitutive	9	9	0	135	4.88E-10	3.09E-09	Inf	1	1	1	0	3	2073	3	3	co-expression	distal
5:82164399-82164537	5:82178490-82178587	constitutive	constitutive	68	0	0	7	5.04E-10	3.18E-09	Inf	1	4	0	0	1	655	0	0	co-expression	adjacent
1:145826454-145826492	1:145826454-145826709	alternative	alternative	6	0	0	102	5.23E-10	3.30E-09	Inf	1	1	0	0	3	114	0	0	co-expression	adjacent
1:154990159-154990257	1:154990159-154990528	alternative	alternative	66	0	0	7	6.14E-10	3.85E-09	Inf	1	2	0	0	2	82	0	0	co-expression	adjacent
19:48342530-48342809	19:48342530-48343162	alternative	alternative	66	0	0	7	6.14E-10	3.85E-09	Inf	1	3	0	0	2	512	0	0	co-expression	adjacent
20:25418105-25418195	20:25441702-25441776	alternative	constitutive	111	0	10	10	6.41E-10	4.02E-09	Inf	1	3	0	2	2	11357	3	0	co-expression	adjacent
16:1962736-1963256	16:1963149-1963256	alternative	alternative	251	1	0	5	6.68E-10	4.18E-09	Inf	1	1	1	0	2	80	0	0	co-expression	adjacent
17:2467761-2467876	17:2473524-2473664	alternative	alternative	22	0	0	13	6.77E-10	4.23E-09	Inf	1	4	0	0	2	17205	0	0	co-expression	adjacent
17:2467761-2467876	17:2477686-2477885	alternative	alternative	22	0	0	13	6.77E-10	4.23E-09	Inf	1	4	0	0	2	20586	1	0	co-expression	adjacent
17:2467761-2467876	17:2477772-2477885	alternative	alternative	22	0	0	13	6.77E-10	4.23E-09	Inf	1	4	0	0	2	43304	2	0	co-expression	adjacent
17:2473524-2473664	17:2477686-2477885	alternative	alternative	22	0	0	13	6.77E-10	4.23E-09	Inf	1	4	0	0	2	3292	0	0	co-expression	adjacent
17:2473524-2473664	17:2477772-2477885	alternative	alternative	22	0	0	13	6.77E-10	4.23E-09	Inf	1	4	0	0	2	26010	1	0	co-expression	adjacent
17:2477686-2477885	17:2477772-2477885	alternative	alternative	22	0	0	13	6.77E-10	4.23E-09	Inf	1	4	0	0	2	22649	0	0	co-expression	adjacent
1:43970596-43970708	1:43970596-43972070	alternative	alternative	173	0	0	5	7.11E-10	4.43E-09	Inf	1	2	0	0	1	258	0	0	co-expression	adjacent
1:43970596-43970708	1:43970966-43971189	alternative	alternative	173	0	0	5	7.11E-10	4.43E-09	Inf	1	2	0	0	1	679	1	0	co-expression	adjacent
1:43970596-43972070	1:43970966-43971189	alternative	alternative	173	0	0	5	7.11E-10	4.43E-09	Inf	1	2	0	0	1	198	0	0	co-expression	adjacent
12:120579514-120579597	12:120579514-120581257	alternative	alternative	188	6	0	7	7.25E-10	4.52E-09	Inf	1	2	1	0	1	1518	1	0	co-expression	adjacent
14:24139545-24139816	14:24140889-24140965	alternative	constitutive	41	0	10	18	7.62E-10	4.74E-09	Inf	1	1	0	1	2	1493	1	1	co-expression	distal
4:113609152-113609206	4:113759320-113759414	constitutive	constitutive	0	82	24	47	8.15E-10	5.07E-09	0	1	0	3	2	4	5259	0	0	mutually_exclusive	adjacent
14:23965762-23965832	14:23990182-23990359	alternative	alternative	47	13	14	48	8.49E-10	5.27E-09	12.06774341	1	1	1	1	2	1379	2	0	co-expression	adjacent
14:23965932-23965983	14:23990182-23990359	alternative	alternative	47	13	14	48	8.49E-10	5.27E-09	12.06774341	1	1	1	1	2	1228	1	0	co-expression	adjacent
14:23966283-23966417	14:23990182-23990359	alternative	alternative	47	13	14	48	8.49E-10	5.27E-09	12.06774341	1	1	1	1	2	794	0	0	co-expression	adjacent
9:120821355-120821464	9:120824494-120824685	alternative	alternative	166	0	0	5	8.71E-10	5.38E-09	Inf	1	2	0	0	1	3030	0	0	co-expression	adjacent
9:120821355-120821464	9:120826765-120826907	alternative	alternative	166	0	0	5	8.71E-10	5.38E-09	Inf	1	2	0	0	1	5301	1	0	co-expression	adjacent
9:120821355-120821464	9:120829099-120829208	alternative	alternative	166	0	0	5	8.71E-10	5.38E-09	Inf	1	2	0	0	1	7635	2	0	co-expression	adjacent
9:120821355-120821464	9:120831331-120831459	alternative	alternative	166	0	0	5	8.71E-10	5.38E-09	Inf	1	2	0	0	1	10368	4	0	co-expression	adjacent
9:120821355-120821464	9:120831832-120831945	alternative	alternative	166	0	0	5	8.71E-10	5.38E-09	Inf	1	2	0	0	1	11848	5	0	co-expression	adjacent
9:120824494-120824685	9:120826765-120826907	alternative	alternative	166	0	0	5	8.71E-10	5.38E-09	Inf	1	2	0	0	1	2080	0	0	co-expression	adjacent
9:120824494-120824685	9:120829099-120829208	alternative	alternative	166	0	0	5	8.71E-10	5.38E-09	Inf	1	2	0	0	1	4414	1	0	co-expression	adjacent
9:120824494-120824685	9:120831331-120831459	alternative	alternative	166	0	0	5	8.71E-10	5.38E-09	Inf	1	2	0	0	1	7147	3	0	co-expression	adjacent
9:120824494-120824685	9:120831832-120831945	alternative	alternative	166	0	0	5	8.71E-10	5.38E-09	Inf	1	2	0	0	1	8627	4	0	co-expression	adjacent
9:120826765-120826907	9:120829099-120829208	alternative	alternative	166	0	0	5	8.71E-10	5.38E-09	Inf	1	2	0	0	1	2192	0	0	co-expression	adjacent
9:120826765-120826907	9:120831331-120831459	alternative	alternative	166	0	0	5	8.71E-10	5.38E-09	Inf	1	2	0	0	1	4925	2	0	co-expression	adjacent
9:120826765-120826907	9:120831832-120831945	alternative	alternative	166	0	0	5	8.71E-10	5.38E-09	Inf	1	2	0	0	1	6405	3	0	co-expression	adjacent
9:120829099-120829208	9:120831331-120831459	alternative	alternative	166	0	0	5	8.71E-10	5.38E-09	Inf	1	2	0	0	1	2624	1	0	co-expression	adjacent
9:120829099-120829208	9:120831832-120831945	alternative	alternative	166	0	0	5	8.71E-10	5.38E-09	Inf	1	2	0	0	1	4104	2	0	co-expression	adjacent
6:30345298-30345398	6:30345298-30345573	alternative	alternative	93	0	0	6	8.92E-10	5.51E-09	Inf	1	1	0	0	1	93	0	0	co-expression	adjacent
1:206609376-206609459	1:206611184-206611374	constitutive	constitutive	92	0	0	6	9.50E-10	5.86E-09	Inf	1	2	0	0	2	498	0	0	co-expression	adjacent
1:202919755-202919908	1:202924968-202925207	constitutive	constitutive	163	0	0	5	9.52E-10	5.87E-09	Inf	1	1	0	0	1	1930	0	0	co-expression	adjacent
7:151076913-151077236	7:151077101-151077236	alternative	alternative	179	0	6	7	1.00E-09	6.16E-09	Inf	1	3	0	2	1	74	0	0	co-expression	adjacent
17:27306782-27306882	17:27309100-27309272	alternative	alternative	190	333	0	49	1.12E-09	6.84E-09	Inf	1	3	2	0	1	2218	1	0	co-expression	adjacent
14:35122952-35124231	14:35126735-35126782	alternative	alternative	114	33	3	21	1.22E-09	7.41E-09	23.6331505	1	2	1	1	1	2504	0	0	co-expression	adjacent
14:76058642-76058674	14:76082295-76082692	alternative	alternative	85	3	0	8	1.24E-09	7.56E-09	Inf	1	2	1	0	1	23621	1	0	co-expression	adjacent
14:76058642-76058674	14:76082617-76082692	alternative	alternative	85	3	0	8	1.24E-09	7.56E-09	Inf	1	2	1	0	1	22922	0	0	co-expression	adjacent
14:76059327-76059373	14:76082295-76082692	alternative	alternative	85	3	0	8	1.24E-09	7.56E-09	Inf	1	2	1	0	1	23943	2	0	co-expression	adjacent
14:76059327-76059373	14:76082617-76082692	alternative	alternative	85	3	0	8	1.24E-09	7.56E-09	Inf	1	2	1	0	1	23244	1	0	co-expression	adjacent
14:76082295-76082692	14:76083227-76083289	alternative	constitutive	0	85	8	3	1.24E-09	7.56E-09	0	1	0	2	1	1	23621	1	0	mutually_exclusive	adjacent
14:76082617-76082692	14:76083227-76083289	alternative	constitutive	0	85	8	3	1.24E-09	7.56E-09	0	1	0	2	1	1	22922	0	0	mutually_exclusive	adjacent
3:132642677-132642802	3:132644797-132644896	constitutive	constitutive	59	0	0	7	1.28E-09	7.77E-09	Inf	1	2	0	0	1	611	0	0	co-expression	adjacent
14:21499306-21499371	14:21499764-21499802	alternative	constitutive	207	8	0	7	1.34E-09	8.09E-09	Inf	1	4	1	0	1	1046	1	0	co-expression	adjacent
14:21499492-21499600	14:21499764-21499802	alternative	constitutive	207	8	0	7	1.34E-09	8.09E-09	Inf	1	4	1	0	1	599	0	0	co-expression	adjacent
5:40730262-40730343	5:40746798-40747019	alternative	constitutive	120	1	0	6	1.35E-09	8.16E-09	Inf	1	2	1	0	2	1786	0	0	co-expression	adjacent
14:24241020-24241116	14:24241890-24241994	alternative	alternative	177	5	2	8	1.40E-09	8.40E-09	125.4284541	1	2	1	1	1	774	2	0	co-expression	adjacent
14:24241204-24241311	14:24241890-24241994	alternative	alternative	177	5	2	8	1.40E-09	8.40E-09	125.4284541	1	2	1	1	1	579	1	0	co-expression	adjacent
17:56949681-56950996	17:56949889-56950996	alternative	alternative	147	0	0	5	1.58E-09	9.48E-09	Inf	1	1	0	0	1	122	0	0	co-expression	adjacent
19:49115260-49115331	19:49116263-49116472	alternative	alternative	43	3	5	18	1.93E-09	1.15E-08	46.35354209	1	2	1	1	1	932	0	0	co-expression	adjacent
16:69321051-69321270	16:69321051-69322700	alternative	alternative	140	0	0	5	2.01E-09	1.19E-08	Inf	1	1	0	0	1	1290	0	0	co-expression	adjacent
19:18436330-18437105	19:18436684-18436877	alternative	alternative	126	4	0	7	2.15E-09	1.27E-08	Inf	1	2	2	0	2	96	0	0	co-expression	adjacent
15:74620009-74622216	15:74620009-74622560	alternative	alternative	77	0	7	10	2.15E-09	1.27E-08	Inf	1	3	0	2	1	278	0	0	co-expression	adjacent
14:24292652-24292784	14:24296509-24296588	alternative	constitutive	138	0	0	5	2.15E-09	1.27E-08	Inf	1	2	0	0	1	337	0	0	co-expression	adjacent
1:161098666-161099796	1:161099346-161099505	alternative	alternative	54	1	0	8	2.32E-09	1.37E-08	Inf	1	3	1	0	2	93	0	0	co-expression	adjacent
11:73789335-73789490	11:73805027-73805079	alternative	alternative	206	9	0	7	2.39E-09	1.40E-08	Inf	1	4	3	0	1	3234	0	0	co-expression	adjacent
17:42666087-42666239	17:42666323-42666484	constitutive	constitutive	77	0	0	6	2.65E-09	1.55E-08	Inf	1	3	0	0	2	116	0	0	co-expression	adjacent
19:58183921-58183998	19:58185712-58185838	alternative	alternative	42	1	0	9	2.72E-09	1.59E-08	Inf	1	2	1	0	1	2949	1	0	co-expression	adjacent
16:54920298-54920410	16:54923585-54923650	alternative	alternative	76	0	0	6	2.86E-09	1.67E-08	Inf	1	4	0	0	1	1451	0	0	co-expression	adjacent
19:19186034-19186098	19:19186893-19187005	alternative	alternative	76	0	0	6	2.86E-09	1.67E-08	Inf	1	2	0	0	1	795	0	0	co-expression	adjacent
2:231460478-231460564	2:231460613-231460866	alternative	alternative	898	15	0	5	2.89E-09	1.69E-08	Inf	1	2	1	0	1	105	0	0	co-expression	adjacent
6:31970606-31970825	6:31970606-31971147	alternative	alternative	70	0	1	7	3.03E-09	1.77E-08	Inf	1	3	0	1	3	87	0	0	co-expression	adjacent
6:132772132-132772206	6:132772132-132773088	alternative	alternative	127	0	0	5	3.23E-09	1.89E-08	Inf	1	2	0	0	1	787	0	0	co-expression	adjacent
11:86270083-86270157	11:86276980-86277138	alternative	alternative	74	0	0	6	3.33E-09	1.94E-08	Inf	1	3	0	0	1	2240	0	0	co-expression	adjacent
17:42022376-42022640	17:42022565-42022640	alternative	alternative	6	20	0	581	3.40E-09	1.98E-08	Inf	1	1	1	0	6	93	0	0	co-expression	adjacent
14:105478266-105478360	14:105478450-105478507	alternative	alternative	2397	0	16	4	3.42E-09	1.99E-08	Inf	1	3	0	1	1	90	0	0	co-expression	adjacent
14:105478266-105478360	14:105478731-105478871	alternative	alternative	2397	0	16	4	3.42E-09	1.99E-08	Inf	1	3	0	1	1	371	1	0	co-expression	adjacent
14:105478266-105478360	14:105478979-105479047	alternative	alternative	2397	0	16	4	3.42E-09	1.99E-08	Inf	1	3	0	1	1	619	2	0	co-expression	adjacent
12:53425819-53425919	12:53428896-53429010	alternative	alternative	14	0	10	51	3.50E-09	2.04E-08	Inf	1	3	0	2	6	168	0	0	co-expression	adjacent
2:121757240-121757333	2:121758710-121758806	alternative	alternative	556	0	2	4	3.65E-09	2.12E-08	Inf	1	3	0	1	1	2603	0	0	co-expression	adjacent
12:122242382-122242508	12:122244569-122244762	alternative	alternative	50	0	0	7	3.78E-09	2.20E-08	Inf	1	1	0	0	1	2061	0	0	co-expression	adjacent
6:31411947-31412062	6:31412325-31412460	alternative	constitutive	0	78	14	19	3.89E-09	2.26E-08	0	1	0	1	1	3	588	0	0	mutually_exclusive	adjacent
10:17235846-17236379	10:17236294-17236379	alternative	alternative	1106	0	0	3	4.41E-09	2.56E-08	Inf	1	1	0	0	1	405	0	0	co-expression	adjacent
9:122285780-122285946	9:122286039-122286166	alternative	alternative	14	0	48	163	4.49E-09	2.61E-08	Inf	1	2	0	2	4	93	0	0	co-expression	adjacent
10:121898841-121898969	10:121924266-121924329	alternative	constitutive	0	46	10	3	4.55E-09	2.64E-08	0	1	0	2	1	1	897	0	0	mutually_exclusive	adjacent
7:72999055-72999162	7:72999055-72999550	alternative	alternative	70	0	0	6	4.57E-09	2.65E-08	Inf	1	3	0	0	2	309	0	0	co-expression	adjacent
12:118017690-118017815	12:118017690-118018053	alternative	alternative	7	5	0	127	4.64E-09	2.69E-08	Inf	1	1	1	0	2	180	0	0	co-expression	adjacent
9:127936553-127936655	9:127937434-127937523	alternative	alternative	63	4	0	9	5.02E-09	2.90E-08	Inf	1	1	1	0	1	779	0	0	co-expression	adjacent
9:120831331-120831459	9:120831832-120831945	alternative	alternative	166	1	0	5	5.07E-09	2.93E-08	Inf	1	2	1	0	1	1367	0	0	co-expression	adjacent
2:38746694-38746747	2:38748047-38748157	alternative	alternative	858	198	100	0	5.09E-09	2.94E-08	0	1	3	3	4	0	1868	1	0	mutually_exclusive	adjacent
5:36680395-36680589	5:36683864-36683998	constitutive	constitutive	5	0	0	115	5.25E-09	3.02E-08	Inf	1	1	0	0	3	371	0	0	co-expression	adjacent
6:99410741-99410964	6:99412551-99412739	constitutive	constitutive	207	6	0	6	6.46E-09	3.70E-08	Inf	1	6	1	0	1	1659	0	0	co-expression	adjacent
5:140668234-140668334	5:140668234-140668502	alternative	alternative	65	0	0	6	6.98E-09	3.99E-08	Inf	1	3	0	0	1	81	0	0	co-expression	adjacent
9:14179727-14179780	9:14306989-14307520	constitutive	constitutive	17	25	13	235	7.26E-09	4.15E-08	12.10075428	1	1	4	1	5	13671	1	0	co-expression	adjacent
17:76344671-76344737	17:76348529-76348581	constitutive	constitutive	107	0	0	5	7.45E-09	4.25E-08	Inf	1	1	0	0	1	805	0	0	co-expression	adjacent
5:10397293-10397344	5:10400784-10400842	constitutive	alternative	64	0	0	6	7.63E-09	4.35E-08	Inf	1	2	0	0	1	1217	0	0	co-expression	adjacent
2:169819561-169819643	2:169821092-169821273	constitutive	alternative	349	0	1	4	7.77E-09	4.43E-08	Inf	1	4	0	1	1	670	0	0	co-expression	adjacent
17:50464218-50464294	17:50474199-50474267	constitutive	constitutive	0	5	106	0	7.80E-09	4.44E-08	0	1	0	1	1	0	617	1	1	mutually_exclusive	distal
6:52469333-52469473	6:52479037-52479250	constitutive	constitutive	9	0	0	28	8.04E-09	4.57E-08	Inf	1	1	0	0	3	97	0	0	co-expression	adjacent
1:151167326-151167414	1:151168144-151168338	alternative	alternative	199	6	0	6	8.10E-09	4.61E-08	Inf	1	2	1	0	1	730	0	0	co-expression	adjacent
5:140693491-140693665	5:140695508-140695633	alternative	constitutive	130	14	0	9	8.20E-09	4.66E-08	Inf	1	2	2	0	1	2073	3	3	co-expression	distal
5:140693491-140693665	5:140695738-140695845	alternative	alternative	130	14	0	9	8.20E-09	4.66E-08	Inf	1	2	2	0	1	2438	4	3	co-expression	distal
5:140695508-140695633	5:140697932-140698078	constitutive	constitutive	0	130	9	14	8.20E-09	4.66E-08	0	1	0	2	1	2	2073	3	3	mutually_exclusive	distal
5:140695738-140695845	5:140697932-140698078	alternative	constitutive	0	130	9	14	8.20E-09	4.66E-08	0	1	0	2	1	2	2438	4	3	mutually_exclusive	distal
1:248855558-248855635	1:248855558-248855946	alternative	alternative	17	0	0	13	8.35E-09	4.74E-08	Inf	1	3	0	0	2	90	0	0	co-expression	adjacent
19:11777611-11777737	19:11777611-11778393	alternative	alternative	17	0	0	13	8.35E-09	4.74E-08	Inf	1	1	0	0	1	593	0	0	co-expression	adjacent
17:9505038-9505162	17:9545172-9545282	alternative	alternative	103	0	0	5	8.97E-09	5.08E-08	Inf	1	2	0	0	1	12152	0	0	co-expression	adjacent
16:206004-206147	16:220649-220747	constitutive	constitutive	11	13	0	82	8.98E-09	5.08E-08	Inf	1	3	2	0	5	997	0	0	co-expression	adjacent
12:106957082-106957149	12:106959270-106959385	alternative	alternative	21	357	0	521	9.01E-09	5.10E-08	Inf	1	1	3	0	1	2139	0	0	co-expression	adjacent
12:106957082-106957149	12:106967111-106967180	alternative	constitutive	21	357	0	521	9.01E-09	5.10E-08	Inf	1	1	3	0	1	2121	0	0	co-expression	adjacent
12:49565529-49565667	12:49566077-49566215	constitutive	alternative	224	0	0	4	9.12E-09	5.16E-08	Inf	1	2	0	0	1	507	0	0	co-expression	adjacent
1:224360495-224360563	1:224371283-224371423	alternative	alternative	0	222	4	0	9.45E-09	5.34E-08	0	1	0	3	1	0	3546	0	0	mutually_exclusive	adjacent
1:77584767-77584829	1:77631850-77633405	alternative	alternative	61	0	0	6	1.00E-08	5.65E-08	Inf	1	9	0	0	1	1920	1	0	co-expression	adjacent
14:21500495-21500682	14:21500913-21501129	alternative	alternative	4	0	0	218	1.02E-08	5.72E-08	Inf	1	1	0	0	5	215	0	0	co-expression	adjacent
14:99463486-99463578	14:99465703-99465813	constitutive	constitutive	100	0	0	5	1.04E-08	5.83E-08	Inf	1	3	0	0	1	811	0	0	co-expression	adjacent
11:57738664-57738770	11:57738974-57739039	alternative	alternative	830	0	0	3	1.04E-08	5.87E-08	Inf	1	4	0	0	1	204	0	0	co-expression	adjacent
13:41062644-41062716	13:41062644-41065078	alternative	alternative	60	0	0	6	1.10E-08	5.92E-08	Inf	1	2	0	0	1	2300	0	0	co-expression	adjacent
17:32931327-32931659	17:32936332-32936447	alternative	constitutive	297	29	0	8	1.09E-08	5.92E-08	Inf	1	2	2	0	1	1515	0	0	co-expression	adjacent
20:21330616-21330705	20:21331561-21331633	alternative	alternative	98	0	0	5	1.14E-08	5.92E-08	Inf	1	3	0	0	1	77	0	0	co-expression	adjacent
20:21330616-21330705	20:21331768-21331818	alternative	alternative	98	0	0	5	1.14E-08	5.92E-08	Inf	1	3	0	0	1	1022	1	0	co-expression	adjacent
20:21330616-21330705	20:21332283-21332440	alternative	alternative	98	0	0	5	1.14E-08	5.92E-08	Inf	1	3	0	0	1	1229	2	0	co-expression	adjacent
20:21330616-21330705	20:21333544-21333618	alternative	alternative	98	0	0	5	1.14E-08	5.92E-08	Inf	1	3	0	0	1	1744	3	0	co-expression	adjacent
20:21330616-21330705	20:21333704-21333837	alternative	alternative	98	0	0	5	1.14E-08	5.92E-08	Inf	1	3	0	0	1	3005	4	0	co-expression	adjacent
20:21330616-21330705	20:21333937-21333994	alternative	alternative	98	0	0	5	1.14E-08	5.92E-08	Inf	1	3	0	0	1	3165	5	0	co-expression	adjacent
20:21330616-21330705	20:21334078-21334185	alternative	alternative	98	0	0	5	1.14E-08	5.92E-08	Inf	1	3	0	0	1	3398	6	0	co-expression	adjacent
20:21330616-21330705	20:21339044-21339088	alternative	alternative	98	0	0	5	1.14E-08	5.92E-08	Inf	1	3	0	0	1	3539	7	0	co-expression	adjacent
20:21330616-21330705	20:21340721-21340852	alternative	alternative	98	0	0	5	1.14E-08	5.92E-08	Inf	1	3	0	0	1	8505	8	0	co-expression	adjacent
20:21330616-21330705	20:21344090-21344208	alternative	alternative	98	0	0	5	1.14E-08	5.92E-08	Inf	1	3	0	0	1	10182	9	0	co-expression	adjacent
20:21330616-21330705	20:21346415-21346550	alternative	alternative	98	0	0	5	1.14E-08	5.92E-08	Inf	1	3	0	0	1	13551	10	0	co-expression	adjacent
20:21330616-21330705	20:21348146-21348253	alternative	alternative	98	0	0	5	1.14E-08	5.92E-08	Inf	1	3	0	0	1	15876	11	0	co-expression	adjacent
20:21330616-21330705	20:21348341-21348430	alternative	alternative	98	0	0	5	1.14E-08	5.92E-08	Inf	1	3	0	0	1	17607	12	0	co-expression	adjacent
20:21330616-21330705	20:21349389-21349461	alternative	alternative	98	0	0	5	1.14E-08	5.92E-08	Inf	1	3	0	0	1	17802	13	0	co-expression	adjacent
20:21330616-21330705	20:21354789-21354872	alternative	alternative	98	0	0	5	1.14E-08	5.92E-08	Inf	1	3	0	0	1	18850	14	0	co-expression	adjacent
20:21330616-21330705	20:21356080-21356177	alternative	alternative	98	0	0	5	1.14E-08	5.92E-08	Inf	1	3	0	0	1	24250	15	0	co-expression	adjacent
20:21330616-21330705	20:21356586-21356665	alternative	alternative	98	0	0	5	1.14E-08	5.92E-08	Inf	1	3	0	0	1	25541	16	0	co-expression	adjacent
20:21330616-21330705	20:21357736-21357792	alternative	alternative	98	0	0	5	1.14E-08	5.92E-08	Inf	1	3	0	0	1	26047	17	0	co-expression	adjacent
20:21330616-21330705	20:21365421-21365489	alternative	alternative	98	0	0	5	1.14E-08	5.92E-08	Inf	1	3	0	0	1	27197	18	0	co-expression	adjacent
20:21330616-21330705	20:21365573-21365704	alternative	alternative	98	0	0	5	1.14E-08	5.92E-08	Inf	1	3	0	0	1	34882	19	0	co-expression	adjacent
20:21330616-21330705	20:21368463-21368590	alternative	alternative	98	0	0	5	1.14E-08	5.92E-08	Inf	1	3	0	0	1	35034	20	0	co-expression	adjacent
20:21330616-21330705	20:21381994-21382057	alternative	constitutive	98	0	0	5	1.14E-08	5.92E-08	Inf	1	3	0	0	1	37924	21	0	co-expression	adjacent
20:21331561-21331633	20:21331768-21331818	alternative	alternative	98	0	0	5	1.14E-08	5.92E-08	Inf	1	3	0	0	1	856	0	0	co-expression	adjacent
20:21331561-21331633	20:21332283-21332440	alternative	alternative	98	0	0	5	1.14E-08	5.92E-08	Inf	1	3	0	0	1	1063	1	0	co-expression	adjacent
20:21331561-21331633	20:21333544-21333618	alternative	alternative	98	0	0	5	1.14E-08	5.92E-08	Inf	1	3	0	0	1	1578	2	0	co-expression	adjacent
20:21331561-21331633	20:21333704-21333837	alternative	alternative	98	0	0	5	1.14E-08	5.92E-08	Inf	1	3	0	0	1	2839	3	0	co-expression	adjacent
20:21331561-21331633	20:21333937-21333994	alternative	alternative	98	0	0	5	1.14E-08	5.92E-08	Inf	1	3	0	0	1	2999	4	0	co-expression	adjacent
20:21331561-21331633	20:21334078-21334185	alternative	alternative	98	0	0	5	1.14E-08	5.92E-08	Inf	1	3	0	0	1	3232	5	0	co-expression	adjacent
20:21331561-21331633	20:21339044-21339088	alternative	alternative	98	0	0	5	1.14E-08	5.92E-08	Inf	1	3	0	0	1	3373	6	0	co-expression	adjacent
20:21331561-21331633	20:21340721-21340852	alternative	alternative	98	0	0	5	1.14E-08	5.92E-08	Inf	1	3	0	0	1	8339	7	0	co-expression	adjacent
20:21331561-21331633	20:21344090-21344208	alternative	alternative	98	0	0	5	1.14E-08	5.92E-08	Inf	1	3	0	0	1	10016	8	0	co-expression	adjacent
20:21331561-21331633	20:21346415-21346550	alternative	alternative	98	0	0	5	1.14E-08	5.92E-08	Inf	1	3	0	0	1	13385	9	0	co-expression	adjacent
20:21331561-21331633	20:21348146-21348253	alternative	alternative	98	0	0	5	1.14E-08	5.92E-08	Inf	1	3	0	0	1	15710	10	0	co-expression	adjacent
20:21331561-21331633	20:21348341-21348430	alternative	alternative	98	0	0	5	1.14E-08	5.92E-08	Inf	1	3	0	0	1	17441	11	0	co-expression	adjacent
20:21331561-21331633	20:21349389-21349461	alternative	alternative	98	0	0	5	1.14E-08	5.92E-08	Inf	1	3	0	0	1	17636	12	0	co-expression	adjacent
20:21331561-21331633	20:21354789-21354872	alternative	alternative	98	0	0	5	1.14E-08	5.92E-08	Inf	1	3	0	0	1	18684	13	0	co-expression	adjacent
20:21331561-21331633	20:21356080-21356177	alternative	alternative	98	0	0	5	1.14E-08	5.92E-08	Inf	1	3	0	0	1	24084	14	0	co-expression	adjacent
20:21331561-21331633	20:21356586-21356665	alternative	alternative	98	0	0	5	1.14E-08	5.92E-08	Inf	1	3	0	0	1	25375	15	0	co-expression	adjacent
20:21331561-21331633	20:21357736-21357792	alternative	alternative	98	0	0	5	1.14E-08	5.92E-08	Inf	1	3	0	0	1	25881	16	0	co-expression	adjacent
20:21331561-21331633	20:21365421-21365489	alternative	alternative	98	0	0	5	1.14E-08	5.92E-08	Inf	1	3	0	0	1	27031	17	0	co-expression	adjacent
20:21331561-21331633	20:21365573-21365704	alternative	alternative	98	0	0	5	1.14E-08	5.92E-08	Inf	1	3	0	0	1	34716	18	0	co-expression	adjacent
20:21331561-21331633	20:21368463-21368590	alternative	alternative	98	0	0	5	1.14E-08	5.92E-08	Inf	1	3	0	0	1	34868	19	0	co-expression	adjacent
20:21331561-21331633	20:21381994-21382057	alternative	constitutive	98	0	0	5	1.14E-08	5.92E-08	Inf	1	3	0	0	1	37758	20	0	co-expression	adjacent
20:21331768-21331818	20:21332283-21332440	alternative	alternative	98	0	0	5	1.14E-08	5.92E-08	Inf	1	3	0	0	1	135	0	0	co-expression	adjacent
20:21331768-21331818	20:21333544-21333618	alternative	alternative	98	0	0	5	1.14E-08	5.92E-08	Inf	1	3	0	0	1	650	1	0	co-expression	adjacent
20:21331768-21331818	20:21333704-21333837	alternative	alternative	98	0	0	5	1.14E-08	5.92E-08	Inf	1	3	0	0	1	1911	2	0	co-expression	adjacent
20:21331768-21331818	20:21333937-21333994	alternative	alternative	98	0	0	5	1.14E-08	5.92E-08	Inf	1	3	0	0	1	2071	3	0	co-expression	adjacent
20:21331768-21331818	20:21334078-21334185	alternative	alternative	98	0	0	5	1.14E-08	5.92E-08	Inf	1	3	0	0	1	2304	4	0	co-expression	adjacent
20:21331768-21331818	20:21339044-21339088	alternative	alternative	98	0	0	5	1.14E-08	5.92E-08	Inf	1	3	0	0	1	2445	5	0	co-expression	adjacent
20:21331768-21331818	20:21340721-21340852	alternative	alternative	98	0	0	5	1.14E-08	5.92E-08	Inf	1	3	0	0	1	7411	6	0	co-expression	adjacent
20:21331768-21331818	20:21344090-21344208	alternative	alternative	98	0	0	5	1.14E-08	5.92E-08	Inf	1	3	0	0	1	9088	7	0	co-expression	adjacent
20:21331768-21331818	20:21346415-21346550	alternative	alternative	98	0	0	5	1.14E-08	5.92E-08	Inf	1	3	0	0	1	12457	8	0	co-expression	adjacent
20:21331768-21331818	20:21348146-21348253	alternative	alternative	98	0	0	5	1.14E-08	5.92E-08	Inf	1	3	0	0	1	14782	9	0	co-expression	adjacent
20:21331768-21331818	20:21348341-21348430	alternative	alternative	98	0	0	5	1.14E-08	5.92E-08	Inf	1	3	0	0	1	16513	10	0	co-expression	adjacent
20:21331768-21331818	20:21349389-21349461	alternative	alternative	98	0	0	5	1.14E-08	5.92E-08	Inf	1	3	0	0	1	16708	11	0	co-expression	adjacent
20:21331768-21331818	20:21354789-21354872	alternative	alternative	98	0	0	5	1.14E-08	5.92E-08	Inf	1	3	0	0	1	17756	12	0	co-expression	adjacent
20:21331768-21331818	20:21356080-21356177	alternative	alternative	98	0	0	5	1.14E-08	5.92E-08	Inf	1	3	0	0	1	23156	13	0	co-expression	adjacent
20:21331768-21331818	20:21356586-21356665	alternative	alternative	98	0	0	5	1.14E-08	5.92E-08	Inf	1	3	0	0	1	24447	14	0	co-expression	adjacent
20:21331768-21331818	20:21357736-21357792	alternative	alternative	98	0	0	5	1.14E-08	5.92E-08	Inf	1	3	0	0	1	24953	15	0	co-expression	adjacent
20:21331768-21331818	20:21365421-21365489	alternative	alternative	98	0	0	5	1.14E-08	5.92E-08	Inf	1	3	0	0	1	26103	16	0	co-expression	adjacent
20:21331768-21331818	20:21365573-21365704	alternative	alternative	98	0	0	5	1.14E-08	5.92E-08	Inf	1	3	0	0	1	33788	17	0	co-expression	adjacent
20:21331768-21331818	20:21368463-21368590	alternative	alternative	98	0	0	5	1.14E-08	5.92E-08	Inf	1	3	0	0	1	33940	18	0	co-expression	adjacent
20:21331768-21331818	20:21381994-21382057	alternative	constitutive	98	0	0	5	1.14E-08	5.92E-08	Inf	1	3	0	0	1	36830	19	0	co-expression	adjacent
20:21332283-21332440	20:21333544-21333618	alternative	alternative	98	0	0	5	1.14E-08	5.92E-08	Inf	1	3	0	0	1	465	0	0	co-expression	adjacent
20:21332283-21332440	20:21333704-21333837	alternative	alternative	98	0	0	5	1.14E-08	5.92E-08	Inf	1	3	0	0	1	1726	1	0	co-expression	adjacent
20:21332283-21332440	20:21333937-21333994	alternative	alternative	98	0	0	5	1.14E-08	5.92E-08	Inf	1	3	0	0	1	1886	2	0	co-expression	adjacent
20:21332283-21332440	20:21334078-21334185	alternative	alternative	98	0	0	5	1.14E-08	5.92E-08	Inf	1	3	0	0	1	2119	3	0	co-expression	adjacent
20:21332283-21332440	20:21339044-21339088	alternative	alternative	98	0	0	5	1.14E-08	5.92E-08	Inf	1	3	0	0	1	2260	4	0	co-expression	adjacent
20:21332283-21332440	20:21340721-21340852	alternative	alternative	98	0	0	5	1.14E-08	5.92E-08	Inf	1	3	0	0	1	7226	5	0	co-expression	adjacent
20:21332283-21332440	20:21344090-21344208	alternative	alternative	98	0	0	5	1.14E-08	5.92E-08	Inf	1	3	0	0	1	8903	6	0	co-expression	adjacent
20:21332283-21332440	20:21346415-21346550	alternative	alternative	98	0	0	5	1.14E-08	5.92E-08	Inf	1	3	0	0	1	12272	7	0	co-expression	adjacent
20:21332283-21332440	20:21348146-21348253	alternative	alternative	98	0	0	5	1.14E-08	5.92E-08	Inf	1	3	0	0	1	14597	8	0	co-expression	adjacent
20:21332283-21332440	20:21348341-21348430	alternative	alternative	98	0	0	5	1.14E-08	5.92E-08	Inf	1	3	0	0	1	16328	9	0	co-expression	adjacent
20:21332283-21332440	20:21349389-21349461	alternative	alternative	98	0	0	5	1.14E-08	5.92E-08	Inf	1	3	0	0	1	16523	10	0	co-expression	adjacent
20:21332283-21332440	20:21354789-21354872	alternative	alternative	98	0	0	5	1.14E-08	5.92E-08	Inf	1	3	0	0	1	17571	11	0	co-expression	adjacent
20:21332283-21332440	20:21356080-21356177	alternative	alternative	98	0	0	5	1.14E-08	5.92E-08	Inf	1	3	0	0	1	22971	12	0	co-expression	adjacent
20:21332283-21332440	20:21356586-21356665	alternative	alternative	98	0	0	5	1.14E-08	5.92E-08	Inf	1	3	0	0	1	24262	13	0	co-expression	adjacent
20:21332283-21332440	20:21357736-21357792	alternative	alternative	98	0	0	5	1.14E-08	5.92E-08	Inf	1	3	0	0	1	24768	14	0	co-expression	adjacent
20:21332283-21332440	20:21365421-21365489	alternative	alternative	98	0	0	5	1.14E-08	5.92E-08	Inf	1	3	0	0	1	25918	15	0	co-expression	adjacent
20:21332283-21332440	20:21365573-21365704	alternative	alternative	98	0	0	5	1.14E-08	5.92E-08	Inf	1	3	0	0	1	33603	16	0	co-expression	adjacent
20:21332283-21332440	20:21368463-21368590	alternative	alternative	98	0	0	5	1.14E-08	5.92E-08	Inf	1	3	0	0	1	33755	17	0	co-expression	adjacent
20:21332283-21332440	20:21381994-21382057	alternative	constitutive	98	0	0	5	1.14E-08	5.92E-08	Inf	1	3	0	0	1	36645	18	0	co-expression	adjacent
20:21333544-21333618	20:21333704-21333837	alternative	alternative	98	0	0	5	1.14E-08	5.92E-08	Inf	1	3	0	0	1	1104	0	0	co-expression	adjacent
20:21333544-21333618	20:21333937-21333994	alternative	alternative	98	0	0	5	1.14E-08	5.92E-08	Inf	1	3	0	0	1	1264	1	0	co-expression	adjacent
20:21333544-21333618	20:21334078-21334185	alternative	alternative	98	0	0	5	1.14E-08	5.92E-08	Inf	1	3	0	0	1	1497	2	0	co-expression	adjacent
20:21333544-21333618	20:21339044-21339088	alternative	alternative	98	0	0	5	1.14E-08	5.92E-08	Inf	1	3	0	0	1	1638	3	0	co-expression	adjacent
20:21333544-21333618	20:21340721-21340852	alternative	alternative	98	0	0	5	1.14E-08	5.92E-08	Inf	1	3	0	0	1	6604	4	0	co-expression	adjacent
20:21333544-21333618	20:21344090-21344208	alternative	alternative	98	0	0	5	1.14E-08	5.92E-08	Inf	1	3	0	0	1	8281	5	0	co-expression	adjacent
20:21333544-21333618	20:21346415-21346550	alternative	alternative	98	0	0	5	1.14E-08	5.92E-08	Inf	1	3	0	0	1	11650	6	0	co-expression	adjacent
20:21333544-21333618	20:21348146-21348253	alternative	alternative	98	0	0	5	1.14E-08	5.92E-08	Inf	1	3	0	0	1	13975	7	0	co-expression	adjacent
20:21333544-21333618	20:21348341-21348430	alternative	alternative	98	0	0	5	1.14E-08	5.92E-08	Inf	1	3	0	0	1	15706	8	0	co-expression	adjacent
20:21333544-21333618	20:21349389-21349461	alternative	alternative	98	0	0	5	1.14E-08	5.92E-08	Inf	1	3	0	0	1	15901	9	0	co-expression	adjacent
20:21333544-21333618	20:21354789-21354872	alternative	alternative	98	0	0	5	1.14E-08	5.92E-08	Inf	1	3	0	0	1	16949	10	0	co-expression	adjacent
20:21333544-21333618	20:21356080-21356177	alternative	alternative	98	0	0	5	1.14E-08	5.92E-08	Inf	1	3	0	0	1	22349	11	0	co-expression	adjacent
20:21333544-21333618	20:21356586-21356665	alternative	alternative	98	0	0	5	1.14E-08	5.92E-08	Inf	1	3	0	0	1	23640	12	0	co-expression	adjacent
20:21333544-21333618	20:21357736-21357792	alternative	alternative	98	0	0	5	1.14E-08	5.92E-08	Inf	1	3	0	0	1	24146	13	0	co-expression	adjacent
20:21333544-21333618	20:21365421-21365489	alternative	alternative	98	0	0	5	1.14E-08	5.92E-08	Inf	1	3	0	0	1	25296	14	0	co-expression	adjacent
20:21333544-21333618	20:21365573-21365704	alternative	alternative	98	0	0	5	1.14E-08	5.92E-08	Inf	1	3	0	0	1	32981	15	0	co-expression	adjacent
20:21333544-21333618	20:21368463-21368590	alternative	alternative	98	0	0	5	1.14E-08	5.92E-08	Inf	1	3	0	0	1	33133	16	0	co-expression	adjacent
20:21333544-21333618	20:21381994-21382057	alternative	constitutive	98	0	0	5	1.14E-08	5.92E-08	Inf	1	3	0	0	1	36023	17	0	co-expression	adjacent
20:21333704-21333837	20:21333937-21333994	alternative	alternative	98	0	0	5	1.14E-08	5.92E-08	Inf	1	3	0	0	1	86	0	0	co-expression	adjacent
20:21333704-21333837	20:21334078-21334185	alternative	alternative	98	0	0	5	1.14E-08	5.92E-08	Inf	1	3	0	0	1	319	1	0	co-expression	adjacent
20:21333704-21333837	20:21339044-21339088	alternative	alternative	98	0	0	5	1.14E-08	5.92E-08	Inf	1	3	0	0	1	460	2	0	co-expression	adjacent
20:21333704-21333837	20:21340721-21340852	alternative	alternative	98	0	0	5	1.14E-08	5.92E-08	Inf	1	3	0	0	1	5426	3	0	co-expression	adjacent
20:21333704-21333837	20:21344090-21344208	alternative	alternative	98	0	0	5	1.14E-08	5.92E-08	Inf	1	3	0	0	1	7103	4	0	co-expression	adjacent
20:21333704-21333837	20:21346415-21346550	alternative	alternative	98	0	0	5	1.14E-08	5.92E-08	Inf	1	3	0	0	1	10472	5	0	co-expression	adjacent
20:21333704-21333837	20:21348146-21348253	alternative	alternative	98	0	0	5	1.14E-08	5.92E-08	Inf	1	3	0	0	1	12797	6	0	co-expression	adjacent
20:21333704-21333837	20:21348341-21348430	alternative	alternative	98	0	0	5	1.14E-08	5.92E-08	Inf	1	3	0	0	1	14528	7	0	co-expression	adjacent
20:21333704-21333837	20:21349389-21349461	alternative	alternative	98	0	0	5	1.14E-08	5.92E-08	Inf	1	3	0	0	1	14723	8	0	co-expression	adjacent
20:21333704-21333837	20:21354789-21354872	alternative	alternative	98	0	0	5	1.14E-08	5.92E-08	Inf	1	3	0	0	1	15771	9	0	co-expression	adjacent
20:21333704-21333837	20:21356080-21356177	alternative	alternative	98	0	0	5	1.14E-08	5.92E-08	Inf	1	3	0	0	1	21171	10	0	co-expression	adjacent
20:21333704-21333837	20:21356586-21356665	alternative	alternative	98	0	0	5	1.14E-08	5.92E-08	Inf	1	3	0	0	1	22462	11	0	co-expression	adjacent
20:21333704-21333837	20:21357736-21357792	alternative	alternative	98	0	0	5	1.14E-08	5.92E-08	Inf	1	3	0	0	1	22968	12	0	co-expression	adjacent
20:21333704-21333837	20:21365421-21365489	alternative	alternative	98	0	0	5	1.14E-08	5.92E-08	Inf	1	3	0	0	1	24118	13	0	co-expression	adjacent
20:21333704-21333837	20:21365573-21365704	alternative	alternative	98	0	0	5	1.14E-08	5.92E-08	Inf	1	3	0	0	1	31803	14	0	co-expression	adjacent
20:21333704-21333837	20:21368463-21368590	alternative	alternative	98	0	0	5	1.14E-08	5.92E-08	Inf	1	3	0	0	1	31955	15	0	co-expression	adjacent
20:21333704-21333837	20:21381994-21382057	alternative	constitutive	98	0	0	5	1.14E-08	5.92E-08	Inf	1	3	0	0	1	34845	16	0	co-expression	adjacent
20:21333937-21333994	20:21334078-21334185	alternative	alternative	98	0	0	5	1.14E-08	5.92E-08	Inf	1	3	0	0	1	100	0	0	co-expression	adjacent
20:21333937-21333994	20:21339044-21339088	alternative	alternative	98	0	0	5	1.14E-08	5.92E-08	Inf	1	3	0	0	1	241	1	0	co-expression	adjacent
20:21333937-21333994	20:21340721-21340852	alternative	alternative	98	0	0	5	1.14E-08	5.92E-08	Inf	1	3	0	0	1	5207	2	0	co-expression	adjacent
20:21333937-21333994	20:21344090-21344208	alternative	alternative	98	0	0	5	1.14E-08	5.92E-08	Inf	1	3	0	0	1	6884	3	0	co-expression	adjacent
20:21333937-21333994	20:21346415-21346550	alternative	alternative	98	0	0	5	1.14E-08	5.92E-08	Inf	1	3	0	0	1	10253	4	0	co-expression	adjacent
20:21333937-21333994	20:21348146-21348253	alternative	alternative	98	0	0	5	1.14E-08	5.92E-08	Inf	1	3	0	0	1	12578	5	0	co-expression	adjacent
20:21333937-21333994	20:21348341-21348430	alternative	alternative	98	0	0	5	1.14E-08	5.92E-08	Inf	1	3	0	0	1	14309	6	0	co-expression	adjacent
20:21333937-21333994	20:21349389-21349461	alternative	alternative	98	0	0	5	1.14E-08	5.92E-08	Inf	1	3	0	0	1	14504	7	0	co-expression	adjacent
20:21333937-21333994	20:21354789-21354872	alternative	alternative	98	0	0	5	1.14E-08	5.92E-08	Inf	1	3	0	0	1	15552	8	0	co-expression	adjacent
20:21333937-21333994	20:21356080-21356177	alternative	alternative	98	0	0	5	1.14E-08	5.92E-08	Inf	1	3	0	0	1	20952	9	0	co-expression	adjacent
20:21333937-21333994	20:21356586-21356665	alternative	alternative	98	0	0	5	1.14E-08	5.92E-08	Inf	1	3	0	0	1	22243	10	0	co-expression	adjacent
20:21333937-21333994	20:21357736-21357792	alternative	alternative	98	0	0	5	1.14E-08	5.92E-08	Inf	1	3	0	0	1	22749	11	0	co-expression	adjacent
20:21333937-21333994	20:21365421-21365489	alternative	alternative	98	0	0	5	1.14E-08	5.92E-08	Inf	1	3	0	0	1	23899	12	0	co-expression	adjacent
20:21333937-21333994	20:21365573-21365704	alternative	alternative	98	0	0	5	1.14E-08	5.92E-08	Inf	1	3	0	0	1	31584	13	0	co-expression	adjacent
20:21333937-21333994	20:21368463-21368590	alternative	alternative	98	0	0	5	1.14E-08	5.92E-08	Inf	1	3	0	0	1	31736	14	0	co-expression	adjacent
20:21333937-21333994	20:21381994-21382057	alternative	constitutive	98	0	0	5	1.14E-08	5.92E-08	Inf	1	3	0	0	1	34626	15	0	co-expression	adjacent
20:21334078-21334185	20:21339044-21339088	alternative	alternative	98	0	0	5	1.14E-08	5.92E-08	Inf	1	3	0	0	1	84	0	0	co-expression	adjacent
20:21334078-21334185	20:21340721-21340852	alternative	alternative	98	0	0	5	1.14E-08	5.92E-08	Inf	1	3	0	0	1	5050	1	0	co-expression	adjacent
20:21334078-21334185	20:21344090-21344208	alternative	alternative	98	0	0	5	1.14E-08	5.92E-08	Inf	1	3	0	0	1	6727	2	0	co-expression	adjacent
20:21334078-21334185	20:21346415-21346550	alternative	alternative	98	0	0	5	1.14E-08	5.92E-08	Inf	1	3	0	0	1	10096	3	0	co-expression	adjacent
20:21334078-21334185	20:21348146-21348253	alternative	alternative	98	0	0	5	1.14E-08	5.92E-08	Inf	1	3	0	0	1	12421	4	0	co-expression	adjacent
20:21334078-21334185	20:21348341-21348430	alternative	alternative	98	0	0	5	1.14E-08	5.92E-08	Inf	1	3	0	0	1	14152	5	0	co-expression	adjacent
20:21334078-21334185	20:21349389-21349461	alternative	alternative	98	0	0	5	1.14E-08	5.92E-08	Inf	1	3	0	0	1	14347	6	0	co-expression	adjacent
20:21334078-21334185	20:21354789-21354872	alternative	alternative	98	0	0	5	1.14E-08	5.92E-08	Inf	1	3	0	0	1	15395	7	0	co-expression	adjacent
20:21334078-21334185	20:21356080-21356177	alternative	alternative	98	0	0	5	1.14E-08	5.92E-08	Inf	1	3	0	0	1	20795	8	0	co-expression	adjacent
20:21334078-21334185	20:21356586-21356665	alternative	alternative	98	0	0	5	1.14E-08	5.92E-08	Inf	1	3	0	0	1	22086	9	0	co-expression	adjacent
20:21334078-21334185	20:21357736-21357792	alternative	alternative	98	0	0	5	1.14E-08	5.92E-08	Inf	1	3	0	0	1	22592	10	0	co-expression	adjacent
20:21334078-21334185	20:21365421-21365489	alternative	alternative	98	0	0	5	1.14E-08	5.92E-08	Inf	1	3	0	0	1	23742	11	0	co-expression	adjacent
20:21334078-21334185	20:21365573-21365704	alternative	alternative	98	0	0	5	1.14E-08	5.92E-08	Inf	1	3	0	0	1	31427	12	0	co-expression	adjacent
20:21334078-21334185	20:21368463-21368590	alternative	alternative	98	0	0	5	1.14E-08	5.92E-08	Inf	1	3	0	0	1	31579	13	0	co-expression	adjacent
20:21334078-21334185	20:21381994-21382057	alternative	constitutive	98	0	0	5	1.14E-08	5.92E-08	Inf	1	3	0	0	1	34469	14	0	co-expression	adjacent
20:21339044-21339088	20:21340721-21340852	alternative	alternative	98	0	0	5	1.14E-08	5.92E-08	Inf	1	3	0	0	1	4859	0	0	co-expression	adjacent
20:21339044-21339088	20:21344090-21344208	alternative	alternative	98	0	0	5	1.14E-08	5.92E-08	Inf	1	3	0	0	1	6536	1	0	co-expression	adjacent
20:21339044-21339088	20:21346415-21346550	alternative	alternative	98	0	0	5	1.14E-08	5.92E-08	Inf	1	3	0	0	1	9905	2	0	co-expression	adjacent
20:21339044-21339088	20:21348146-21348253	alternative	alternative	98	0	0	5	1.14E-08	5.92E-08	Inf	1	3	0	0	1	12230	3	0	co-expression	adjacent
20:21339044-21339088	20:21348341-21348430	alternative	alternative	98	0	0	5	1.14E-08	5.92E-08	Inf	1	3	0	0	1	13961	4	0	co-expression	adjacent
20:21339044-21339088	20:21349389-21349461	alternative	alternative	98	0	0	5	1.14E-08	5.92E-08	Inf	1	3	0	0	1	14156	5	0	co-expression	adjacent
20:21339044-21339088	20:21354789-21354872	alternative	alternative	98	0	0	5	1.14E-08	5.92E-08	Inf	1	3	0	0	1	15204	6	0	co-expression	adjacent
20:21339044-21339088	20:21356080-21356177	alternative	alternative	98	0	0	5	1.14E-08	5.92E-08	Inf	1	3	0	0	1	20604	7	0	co-expression	adjacent
20:21339044-21339088	20:21356586-21356665	alternative	alternative	98	0	0	5	1.14E-08	5.92E-08	Inf	1	3	0	0	1	21895	8	0	co-expression	adjacent
20:21339044-21339088	20:21357736-21357792	alternative	alternative	98	0	0	5	1.14E-08	5.92E-08	Inf	1	3	0	0	1	22401	9	0	co-expression	adjacent
20:21339044-21339088	20:21365421-21365489	alternative	alternative	98	0	0	5	1.14E-08	5.92E-08	Inf	1	3	0	0	1	23551	10	0	co-expression	adjacent
20:21339044-21339088	20:21365573-21365704	alternative	alternative	98	0	0	5	1.14E-08	5.92E-08	Inf	1	3	0	0	1	31236	11	0	co-expression	adjacent
20:21339044-21339088	20:21368463-21368590	alternative	alternative	98	0	0	5	1.14E-08	5.92E-08	Inf	1	3	0	0	1	31388	12	0	co-expression	adjacent
20:21339044-21339088	20:21381994-21382057	alternative	constitutive	98	0	0	5	1.14E-08	5.92E-08	Inf	1	3	0	0	1	34278	13	0	co-expression	adjacent
20:21340721-21340852	20:21344090-21344208	alternative	alternative	98	0	0	5	1.14E-08	5.92E-08	Inf	1	3	0	0	1	1633	0	0	co-expression	adjacent
20:21340721-21340852	20:21346415-21346550	alternative	alternative	98	0	0	5	1.14E-08	5.92E-08	Inf	1	3	0	0	1	5002	1	0	co-expression	adjacent
20:21340721-21340852	20:21348146-21348253	alternative	alternative	98	0	0	5	1.14E-08	5.92E-08	Inf	1	3	0	0	1	7327	2	0	co-expression	adjacent
20:21340721-21340852	20:21348341-21348430	alternative	alternative	98	0	0	5	1.14E-08	5.92E-08	Inf	1	3	0	0	1	9058	3	0	co-expression	adjacent
20:21340721-21340852	20:21349389-21349461	alternative	alternative	98	0	0	5	1.14E-08	5.92E-08	Inf	1	3	0	0	1	9253	4	0	co-expression	adjacent
20:21340721-21340852	20:21354789-21354872	alternative	alternative	98	0	0	5	1.14E-08	5.92E-08	Inf	1	3	0	0	1	10301	5	0	co-expression	adjacent
20:21340721-21340852	20:21356080-21356177	alternative	alternative	98	0	0	5	1.14E-08	5.92E-08	Inf	1	3	0	0	1	15701	6	0	co-expression	adjacent
20:21340721-21340852	20:21356586-21356665	alternative	alternative	98	0	0	5	1.14E-08	5.92E-08	Inf	1	3	0	0	1	16992	7	0	co-expression	adjacent
20:21340721-21340852	20:21357736-21357792	alternative	alternative	98	0	0	5	1.14E-08	5.92E-08	Inf	1	3	0	0	1	17498	8	0	co-expression	adjacent
20:21340721-21340852	20:21365421-21365489	alternative	alternative	98	0	0	5	1.14E-08	5.92E-08	Inf	1	3	0	0	1	18648	9	0	co-expression	adjacent
20:21340721-21340852	20:21365573-21365704	alternative	alternative	98	0	0	5	1.14E-08	5.92E-08	Inf	1	3	0	0	1	26333	10	0	co-expression	adjacent
20:21340721-21340852	20:21368463-21368590	alternative	alternative	98	0	0	5	1.14E-08	5.92E-08	Inf	1	3	0	0	1	26485	11	0	co-expression	adjacent
20:21340721-21340852	20:21381994-21382057	alternative	constitutive	98	0	0	5	1.14E-08	5.92E-08	Inf	1	3	0	0	1	29375	12	0	co-expression	adjacent
20:21344090-21344208	20:21346415-21346550	alternative	alternative	98	0	0	5	1.14E-08	5.92E-08	Inf	1	3	0	0	1	3238	0	0	co-expression	adjacent
20:21344090-21344208	20:21348146-21348253	alternative	alternative	98	0	0	5	1.14E-08	5.92E-08	Inf	1	3	0	0	1	5563	1	0	co-expression	adjacent
20:21344090-21344208	20:21348341-21348430	alternative	alternative	98	0	0	5	1.14E-08	5.92E-08	Inf	1	3	0	0	1	7294	2	0	co-expression	adjacent
20:21344090-21344208	20:21349389-21349461	alternative	alternative	98	0	0	5	1.14E-08	5.92E-08	Inf	1	3	0	0	1	7489	3	0	co-expression	adjacent
20:21344090-21344208	20:21354789-21354872	alternative	alternative	98	0	0	5	1.14E-08	5.92E-08	Inf	1	3	0	0	1	8537	4	0	co-expression	adjacent
20:21344090-21344208	20:21356080-21356177	alternative	alternative	98	0	0	5	1.14E-08	5.92E-08	Inf	1	3	0	0	1	13937	5	0	co-expression	adjacent
20:21344090-21344208	20:21356586-21356665	alternative	alternative	98	0	0	5	1.14E-08	5.92E-08	Inf	1	3	0	0	1	15228	6	0	co-expression	adjacent
20:21344090-21344208	20:21357736-21357792	alternative	alternative	98	0	0	5	1.14E-08	5.92E-08	Inf	1	3	0	0	1	15734	7	0	co-expression	adjacent
20:21344090-21344208	20:21365421-21365489	alternative	alternative	98	0	0	5	1.14E-08	5.92E-08	Inf	1	3	0	0	1	16884	8	0	co-expression	adjacent
20:21344090-21344208	20:21365573-21365704	alternative	alternative	98	0	0	5	1.14E-08	5.92E-08	Inf	1	3	0	0	1	24569	9	0	co-expression	adjacent
20:21344090-21344208	20:21368463-21368590	alternative	alternative	98	0	0	5	1.14E-08	5.92E-08	Inf	1	3	0	0	1	24721	10	0	co-expression	adjacent
20:21344090-21344208	20:21381994-21382057	alternative	constitutive	98	0	0	5	1.14E-08	5.92E-08	Inf	1	3	0	0	1	27611	11	0	co-expression	adjacent
20:21346415-21346550	20:21348146-21348253	alternative	alternative	98	0	0	5	1.14E-08	5.92E-08	Inf	1	3	0	0	1	2207	0	0	co-expression	adjacent
20:21346415-21346550	20:21348341-21348430	alternative	alternative	98	0	0	5	1.14E-08	5.92E-08	Inf	1	3	0	0	1	3938	1	0	co-expression	adjacent
20:21346415-21346550	20:21349389-21349461	alternative	alternative	98	0	0	5	1.14E-08	5.92E-08	Inf	1	3	0	0	1	4133	2	0	co-expression	adjacent
20:21346415-21346550	20:21354789-21354872	alternative	alternative	98	0	0	5	1.14E-08	5.92E-08	Inf	1	3	0	0	1	5181	3	0	co-expression	adjacent
20:21346415-21346550	20:21356080-21356177	alternative	alternative	98	0	0	5	1.14E-08	5.92E-08	Inf	1	3	0	0	1	10581	4	0	co-expression	adjacent
20:21346415-21346550	20:21356586-21356665	alternative	alternative	98	0	0	5	1.14E-08	5.92E-08	Inf	1	3	0	0	1	11872	5	0	co-expression	adjacent
20:21346415-21346550	20:21357736-21357792	alternative	alternative	98	0	0	5	1.14E-08	5.92E-08	Inf	1	3	0	0	1	12378	6	0	co-expression	adjacent
20:21346415-21346550	20:21365421-21365489	alternative	alternative	98	0	0	5	1.14E-08	5.92E-08	Inf	1	3	0	0	1	13528	7	0	co-expression	adjacent
20:21346415-21346550	20:21365573-21365704	alternative	alternative	98	0	0	5	1.14E-08	5.92E-08	Inf	1	3	0	0	1	21213	8	0	co-expression	adjacent
20:21346415-21346550	20:21368463-21368590	alternative	alternative	98	0	0	5	1.14E-08	5.92E-08	Inf	1	3	0	0	1	21365	9	0	co-expression	adjacent
20:21346415-21346550	20:21381994-21382057	alternative	constitutive	98	0	0	5	1.14E-08	5.92E-08	Inf	1	3	0	0	1	24255	10	0	co-expression	adjacent
20:21348146-21348253	20:21348341-21348430	alternative	alternative	98	0	0	5	1.14E-08	5.92E-08	Inf	1	3	0	0	1	1596	0	0	co-expression	adjacent
20:21348146-21348253	20:21349389-21349461	alternative	alternative	98	0	0	5	1.14E-08	5.92E-08	Inf	1	3	0	0	1	1791	1	0	co-expression	adjacent
20:21348146-21348253	20:21354789-21354872	alternative	alternative	98	0	0	5	1.14E-08	5.92E-08	Inf	1	3	0	0	1	2839	2	0	co-expression	adjacent
20:21348146-21348253	20:21356080-21356177	alternative	alternative	98	0	0	5	1.14E-08	5.92E-08	Inf	1	3	0	0	1	8239	3	0	co-expression	adjacent
20:21348146-21348253	20:21356586-21356665	alternative	alternative	98	0	0	5	1.14E-08	5.92E-08	Inf	1	3	0	0	1	9530	4	0	co-expression	adjacent
20:21348146-21348253	20:21357736-21357792	alternative	alternative	98	0	0	5	1.14E-08	5.92E-08	Inf	1	3	0	0	1	10036	5	0	co-expression	adjacent
20:21348146-21348253	20:21365421-21365489	alternative	alternative	98	0	0	5	1.14E-08	5.92E-08	Inf	1	3	0	0	1	11186	6	0	co-expression	adjacent
20:21348146-21348253	20:21365573-21365704	alternative	alternative	98	0	0	5	1.14E-08	5.92E-08	Inf	1	3	0	0	1	18871	7	0	co-expression	adjacent
20:21348146-21348253	20:21368463-21368590	alternative	alternative	98	0	0	5	1.14E-08	5.92E-08	Inf	1	3	0	0	1	19023	8	0	co-expression	adjacent
20:21348146-21348253	20:21381994-21382057	alternative	constitutive	98	0	0	5	1.14E-08	5.92E-08	Inf	1	3	0	0	1	21913	9	0	co-expression	adjacent
20:21348341-21348430	20:21349389-21349461	alternative	alternative	98	0	0	5	1.14E-08	5.92E-08	Inf	1	3	0	0	1	88	0	0	co-expression	adjacent
20:21348341-21348430	20:21354789-21354872	alternative	alternative	98	0	0	5	1.14E-08	5.92E-08	Inf	1	3	0	0	1	1136	1	0	co-expression	adjacent
20:21348341-21348430	20:21356080-21356177	alternative	alternative	98	0	0	5	1.14E-08	5.92E-08	Inf	1	3	0	0	1	6536	2	0	co-expression	adjacent
20:21348341-21348430	20:21356586-21356665	alternative	alternative	98	0	0	5	1.14E-08	5.92E-08	Inf	1	3	0	0	1	7827	3	0	co-expression	adjacent
20:21348341-21348430	20:21357736-21357792	alternative	alternative	98	0	0	5	1.14E-08	5.92E-08	Inf	1	3	0	0	1	8333	4	0	co-expression	adjacent
20:21348341-21348430	20:21365421-21365489	alternative	alternative	98	0	0	5	1.14E-08	5.92E-08	Inf	1	3	0	0	1	9483	5	0	co-expression	adjacent
20:21348341-21348430	20:21365573-21365704	alternative	alternative	98	0	0	5	1.14E-08	5.92E-08	Inf	1	3	0	0	1	17168	6	0	co-expression	adjacent
20:21348341-21348430	20:21368463-21368590	alternative	alternative	98	0	0	5	1.14E-08	5.92E-08	Inf	1	3	0	0	1	17320	7	0	co-expression	adjacent
20:21348341-21348430	20:21381994-21382057	alternative	constitutive	98	0	0	5	1.14E-08	5.92E-08	Inf	1	3	0	0	1	20210	8	0	co-expression	adjacent
20:21349389-21349461	20:21354789-21354872	alternative	alternative	98	0	0	5	1.14E-08	5.92E-08	Inf	1	3	0	0	1	959	0	0	co-expression	adjacent
20:21349389-21349461	20:21356080-21356177	alternative	alternative	98	0	0	5	1.14E-08	5.92E-08	Inf	1	3	0	0	1	6359	1	0	co-expression	adjacent
20:21349389-21349461	20:21356586-21356665	alternative	alternative	98	0	0	5	1.14E-08	5.92E-08	Inf	1	3	0	0	1	7650	2	0	co-expression	adjacent
20:21349389-21349461	20:21357736-21357792	alternative	alternative	98	0	0	5	1.14E-08	5.92E-08	Inf	1	3	0	0	1	8156	3	0	co-expression	adjacent
20:21349389-21349461	20:21365421-21365489	alternative	alternative	98	0	0	5	1.14E-08	5.92E-08	Inf	1	3	0	0	1	9306	4	0	co-expression	adjacent
20:21349389-21349461	20:21365573-21365704	alternative	alternative	98	0	0	5	1.14E-08	5.92E-08	Inf	1	3	0	0	1	16991	5	0	co-expression	adjacent
20:21349389-21349461	20:21368463-21368590	alternative	alternative	98	0	0	5	1.14E-08	5.92E-08	Inf	1	3	0	0	1	17143	6	0	co-expression	adjacent
20:21349389-21349461	20:21381994-21382057	alternative	constitutive	98	0	0	5	1.14E-08	5.92E-08	Inf	1	3	0	0	1	20033	7	0	co-expression	adjacent
20:21354789-21354872	20:21356080-21356177	alternative	alternative	98	0	0	5	1.14E-08	5.92E-08	Inf	1	3	0	0	1	5328	0	0	co-expression	adjacent
20:21354789-21354872	20:21356586-21356665	alternative	alternative	98	0	0	5	1.14E-08	5.92E-08	Inf	1	3	0	0	1	6619	1	0	co-expression	adjacent
20:21354789-21354872	20:21357736-21357792	alternative	alternative	98	0	0	5	1.14E-08	5.92E-08	Inf	1	3	0	0	1	7125	2	0	co-expression	adjacent
20:21354789-21354872	20:21365421-21365489	alternative	alternative	98	0	0	5	1.14E-08	5.92E-08	Inf	1	3	0	0	1	8275	3	0	co-expression	adjacent
20:21354789-21354872	20:21365573-21365704	alternative	alternative	98	0	0	5	1.14E-08	5.92E-08	Inf	1	3	0	0	1	15960	4	0	co-expression	adjacent
20:21354789-21354872	20:21368463-21368590	alternative	alternative	98	0	0	5	1.14E-08	5.92E-08	Inf	1	3	0	0	1	16112	5	0	co-expression	adjacent
20:21354789-21354872	20:21381994-21382057	alternative	constitutive	98	0	0	5	1.14E-08	5.92E-08	Inf	1	3	0	0	1	19002	6	0	co-expression	adjacent
20:21356080-21356177	20:21356586-21356665	alternative	alternative	98	0	0	5	1.14E-08	5.92E-08	Inf	1	3	0	0	1	1208	0	0	co-expression	adjacent
20:21356080-21356177	20:21357736-21357792	alternative	alternative	98	0	0	5	1.14E-08	5.92E-08	Inf	1	3	0	0	1	1714	1	0	co-expression	adjacent
20:21356080-21356177	20:21365421-21365489	alternative	alternative	98	0	0	5	1.14E-08	5.92E-08	Inf	1	3	0	0	1	2864	2	0	co-expression	adjacent
20:21356080-21356177	20:21365573-21365704	alternative	alternative	98	0	0	5	1.14E-08	5.92E-08	Inf	1	3	0	0	1	10549	3	0	co-expression	adjacent
20:21356080-21356177	20:21368463-21368590	alternative	alternative	98	0	0	5	1.14E-08	5.92E-08	Inf	1	3	0	0	1	10701	4	0	co-expression	adjacent
20:21356080-21356177	20:21381994-21382057	alternative	constitutive	98	0	0	5	1.14E-08	5.92E-08	Inf	1	3	0	0	1	13591	5	0	co-expression	adjacent
20:21356586-21356665	20:21357736-21357792	alternative	alternative	98	0	0	5	1.14E-08	5.92E-08	Inf	1	3	0	0	1	409	0	0	co-expression	adjacent
20:21356586-21356665	20:21365421-21365489	alternative	alternative	98	0	0	5	1.14E-08	5.92E-08	Inf	1	3	0	0	1	1559	1	0	co-expression	adjacent
20:21356586-21356665	20:21365573-21365704	alternative	alternative	98	0	0	5	1.14E-08	5.92E-08	Inf	1	3	0	0	1	9244	2	0	co-expression	adjacent
20:21356586-21356665	20:21368463-21368590	alternative	alternative	98	0	0	5	1.14E-08	5.92E-08	Inf	1	3	0	0	1	9396	3	0	co-expression	adjacent
20:21356586-21356665	20:21381994-21382057	alternative	constitutive	98	0	0	5	1.14E-08	5.92E-08	Inf	1	3	0	0	1	12286	4	0	co-expression	adjacent
20:21357736-21357792	20:21365421-21365489	alternative	alternative	98	0	0	5	1.14E-08	5.92E-08	Inf	1	3	0	0	1	1071	0	0	co-expression	adjacent
20:21357736-21357792	20:21365573-21365704	alternative	alternative	98	0	0	5	1.14E-08	5.92E-08	Inf	1	3	0	0	1	8756	1	0	co-expression	adjacent
20:21357736-21357792	20:21368463-21368590	alternative	alternative	98	0	0	5	1.14E-08	5.92E-08	Inf	1	3	0	0	1	8908	2	0	co-expression	adjacent
20:21357736-21357792	20:21381994-21382057	alternative	constitutive	98	0	0	5	1.14E-08	5.92E-08	Inf	1	3	0	0	1	11798	3	0	co-expression	adjacent
20:21365421-21365489	20:21365573-21365704	alternative	alternative	98	0	0	5	1.14E-08	5.92E-08	Inf	1	3	0	0	1	7629	0	0	co-expression	adjacent
20:21365421-21365489	20:21368463-21368590	alternative	alternative	98	0	0	5	1.14E-08	5.92E-08	Inf	1	3	0	0	1	7781	1	0	co-expression	adjacent
20:21365421-21365489	20:21381994-21382057	alternative	constitutive	98	0	0	5	1.14E-08	5.92E-08	Inf	1	3	0	0	1	10671	2	0	co-expression	adjacent
20:21365573-21365704	20:21368463-21368590	alternative	alternative	98	0	0	5	1.14E-08	5.92E-08	Inf	1	3	0	0	1	84	0	0	co-expression	adjacent
20:21365573-21365704	20:21381994-21382057	alternative	constitutive	98	0	0	5	1.14E-08	5.92E-08	Inf	1	3	0	0	1	2974	1	0	co-expression	adjacent
20:21368463-21368590	20:21381994-21382057	alternative	constitutive	98	0	0	5	1.14E-08	5.92E-08	Inf	1	3	0	0	1	2759	0	0	co-expression	adjacent
22:17683214-17683321	22:17688986-17689142	constitutive	alternative	96	31	6	25	1.08E-08	5.92E-08	12.65114826	1	5	2	1	2	6999	0	0	co-expression	adjacent
9:129638573-129638659	9:129638573-129639310	alternative	alternative	60	0	0	6	1.10E-08	5.92E-08	Inf	1	2	0	0	1	543	0	0	co-expression	adjacent
1:70324853-70324977	1:70336058-70336099	alternative	alternative	0	97	5	0	1.20E-08	6.21E-08	0	1	0	4	1	0	11081	0	0	mutually_exclusive	adjacent
22:20114965-20115079	22:20114965-20115780	alternative	alternative	41	0	0	7	1.36E-08	7.00E-08	Inf	1	2	0	0	1	187	0	0	co-expression	adjacent
22:20114965-20115079	22:20115266-20115447	alternative	alternative	41	0	0	7	1.36E-08	7.00E-08	Inf	1	2	0	0	1	593	1	0	co-expression	adjacent
22:20114965-20115780	22:20115266-20115447	alternative	alternative	41	0	0	7	1.36E-08	7.00E-08	Inf	1	2	0	0	1	225	0	0	co-expression	adjacent
3:88135061-88135202	3:88138705-88141048	constitutive	constitutive	22	0	0	10	1.55E-08	7.96E-08	Inf	1	2	0	0	2	2540	0	0	co-expression	adjacent
19:58415524-58415646	19:58415819-58415940	constitutive	alternative	12	36	0	147	1.56E-08	8.00E-08	Inf	1	1	2	0	5	5728	1	1	co-expression	distal
19:48982720-48982837	19:48985461-48985605	alternative	alternative	194	0	0	4	1.61E-08	8.25E-08	Inf	1	2	0	0	1	2624	0	0	co-expression	adjacent
19:48982720-48982837	19:48985850-48986035	alternative	alternative	194	0	0	4	1.61E-08	8.25E-08	Inf	1	2	0	0	1	3013	1	0	co-expression	adjacent
19:48982720-48982837	19:48987194-48987385	alternative	alternative	194	0	0	4	1.61E-08	8.25E-08	Inf	1	2	0	0	1	8465	3	0	co-expression	adjacent
19:48985461-48985605	19:48985850-48986035	alternative	alternative	194	0	0	4	1.61E-08	8.25E-08	Inf	1	2	0	0	1	245	0	0	co-expression	adjacent
19:48985461-48985605	19:48987194-48987385	alternative	alternative	194	0	0	4	1.61E-08	8.25E-08	Inf	1	2	0	0	1	5697	2	0	co-expression	adjacent
19:48985850-48986035	19:48987194-48987385	alternative	alternative	194	0	0	4	1.61E-08	8.25E-08	Inf	1	2	0	0	1	5267	1	0	co-expression	adjacent
17:59880894-59881110	17:59886083-59886230	alternative	alternative	49	10	0	13	1.61E-08	8.27E-08	Inf	1	4	2	0	2	4973	0	0	co-expression	adjacent
11:34895010-34895110	11:34896761-34896855	alternative	alternative	36	100	0	77	1.63E-08	8.37E-08	Inf	1	2	1	0	1	1651	0	0	co-expression	adjacent
6:10751133-10751234	6:10755142-10755232	alternative	alternative	916	73	0	7	1.68E-08	8.61E-08	Inf	1	1	2	0	2	3908	0	0	co-expression	adjacent
2:121758710-121758806	2:121763005-121763084	alternative	constitutive	554	4	0	4	1.70E-08	8.71E-08	Inf	1	2	2	0	1	4076	1	0	co-expression	adjacent
15:90931704-90931944	15:90931704-90932110	alternative	alternative	90	0	0	5	1.73E-08	8.82E-08	Inf	1	2	0	0	1	111	0	0	co-expression	adjacent
9:120821355-120821464	9:120833312-120833456	alternative	alternative	164	2	0	5	1.83E-08	9.33E-08	Inf	1	1	1	0	1	9867	3	0	co-expression	adjacent
9:120824494-120824685	9:120833312-120833456	alternative	alternative	164	2	0	5	1.83E-08	9.33E-08	Inf	1	1	1	0	1	6646	2	0	co-expression	adjacent
9:120826765-120826907	9:120833312-120833456	alternative	alternative	164	2	0	5	1.83E-08	9.33E-08	Inf	1	1	1	0	1	4424	1	0	co-expression	adjacent
9:120829099-120829208	9:120833312-120833456	alternative	alternative	164	2	0	5	1.83E-08	9.33E-08	Inf	1	1	1	0	1	2123	0	0	co-expression	adjacent
9:120831331-120831459	9:120833312-120833456	alternative	alternative	164	2	0	5	1.83E-08	9.33E-08	Inf	1	1	1	0	1	373	0	0	co-expression	adjacent
9:120831832-120831945	9:120833312-120833456	alternative	alternative	164	2	0	5	1.83E-08	9.33E-08	Inf	1	1	1	0	1	1853	1	0	co-expression	adjacent
14:35109819-35109931	14:35121902-35122101	alternative	constitutive	149	79	0	18	1.87E-08	9.52E-08	Inf	1	4	2	0	2	6679	1	1	co-expression	distal
6:143857303-143857444	6:143857303-143858007	alternative	alternative	88	0	0	5	1.92E-08	9.80E-08	Inf	1	1	0	0	1	308	0	0	co-expression	adjacent
13:36872658-36872915	13:36879278-36879875	alternative	constitutive	95	30	0	14	1.96E-08	9.99E-08	Inf	1	2	2	0	2	5275	0	0	co-expression	adjacent
15:43185820-43185879	15:43194081-43194137	alternative	alternative	275	1	0	4	1.99E-08	1.02E-07	Inf	1	3	1	0	2	275	0	0	co-expression	adjacent
Y:12913718-12913853	Y:12916517-12916634	constitutive	constitutive	89	4	0	7	2.06E-08	1.05E-07	Inf	1	4	1	0	1	418	1	0	co-expression	adjacent
1:108696277-108696337	1:108696277-108698827	alternative	alternative	53	0	0	6	2.22E-08	1.13E-07	Inf	1	2	0	0	1	2267	0	0	co-expression	adjacent
16:721801-721941	16:721801-722083	alternative	alternative	16	6	0	27	2.23E-08	1.13E-07	Inf	1	1	2	0	2	143	0	0	co-expression	adjacent
16:721801-722083	16:722084-722134	alternative	alternative	0	16	27	6	2.23E-08	1.13E-07	0	1	0	1	2	2	1	0	0	mutually_exclusive	adjacent
4:44717113-44717295	4:44722084-44722242	alternative	alternative	157	10	0	7	2.29E-08	1.16E-07	Inf	1	3	1	0	2	4789	1	0	co-expression	adjacent
4:44718309-44718410	4:44722084-44722242	alternative	alternative	157	10	0	7	2.29E-08	1.16E-07	Inf	1	3	1	0	2	3674	0	0	co-expression	adjacent
2:203292262-203292326	2:203296474-203296563	constitutive	constitutive	30	14	0	22	2.37E-08	1.20E-07	Inf	1	1	1	0	2	860	0	0	co-expression	adjacent
11:65085115-65085226	11:65085115-65086608	alternative	alternative	83	0	0	5	2.55E-08	1.29E-07	Inf	1	1	0	0	1	1189	0	0	co-expression	adjacent
1:15504611-15504758	1:15505990-15506079	alternative	alternative	24	0	0	9	2.59E-08	1.31E-07	Inf	1	2	0	0	1	1232	0	0	co-expression	adjacent
1:15504611-15504758	1:15506899-15507075	alternative	alternative	24	0	0	9	2.59E-08	1.31E-07	Inf	1	2	0	0	1	2141	1	0	co-expression	adjacent
1:15505990-15506079	1:15506899-15507075	alternative	alternative	24	0	0	9	2.59E-08	1.31E-07	Inf	1	2	0	0	1	820	0	0	co-expression	adjacent
7:151076913-151077027	7:151076913-151077236	alternative	alternative	179	7	0	6	2.67E-08	1.34E-07	Inf	1	3	1	0	2	74	0	0	co-expression	adjacent
2:97085699-97085861	2:97085699-97086198	alternative	alternative	170	0	0	4	2.71E-08	1.36E-07	Inf	1	3	0	0	1	278	0	0	co-expression	adjacent
1:212042993-212043118	1:212044660-212044758	alternative	alternative	0	7	130	8	2.79E-08	1.40E-07	0	1	0	1	1	1	57218	11	0	mutually_exclusive	adjacent
1:212044660-212044758	1:212047151-212047212	alternative	alternative	130	0	8	7	2.79E-08	1.40E-07	Inf	1	1	0	1	1	1542	0	0	co-expression	adjacent
1:212044660-212044758	1:212047297-212047417	alternative	alternative	130	0	8	7	2.79E-08	1.40E-07	Inf	1	1	0	1	1	4033	1	0	co-expression	adjacent
1:212044660-212044758	1:212062884-212062949	alternative	alternative	130	0	8	7	2.79E-08	1.40E-07	Inf	1	1	0	1	1	4179	2	0	co-expression	adjacent
1:212044660-212044758	1:212064917-212065029	alternative	alternative	130	0	8	7	2.79E-08	1.40E-07	Inf	1	1	0	1	1	19766	3	0	co-expression	adjacent
1:212044660-212044758	1:212066812-212066885	alternative	alternative	130	0	8	7	2.79E-08	1.40E-07	Inf	1	1	0	1	1	21799	4	0	co-expression	adjacent
1:212044660-212044758	1:212068224-212068327	alternative	alternative	130	0	8	7	2.79E-08	1.40E-07	Inf	1	1	0	1	1	23694	5	0	co-expression	adjacent
1:212044660-212044758	1:212068599-212068703	alternative	alternative	130	0	8	7	2.79E-08	1.40E-07	Inf	1	1	0	1	1	25106	6	0	co-expression	adjacent
1:212044660-212044758	1:212072101-212072213	alternative	alternative	130	0	8	7	2.79E-08	1.40E-07	Inf	1	1	0	1	1	25481	7	0	co-expression	adjacent
1:212044660-212044758	1:212078173-212078262	alternative	alternative	130	0	8	7	2.79E-08	1.40E-07	Inf	1	1	0	1	1	28983	8	0	co-expression	adjacent
1:212044660-212044758	1:212080615-212080750	alternative	alternative	130	0	8	7	2.79E-08	1.40E-07	Inf	1	1	0	1	1	35055	9	0	co-expression	adjacent
1:212044660-212044758	1:212100252-212101084	alternative	alternative	130	0	8	7	2.79E-08	1.40E-07	Inf	1	1	0	1	1	37497	10	0	co-expression	adjacent
1:212044660-212044758	1:212100336-212101084	alternative	alternative	130	0	8	7	2.79E-08	1.40E-07	Inf	1	1	0	1	1	57134	11	0	co-expression	adjacent
9:136791626-136791777	9:136791947-136792358	alternative	alternative	0	576	12	172	3.07E-08	1.54E-07	0	1	0	3	1	2	1	0	0	mutually_exclusive	adjacent
1:12029223-12029281	1:12029223-12029894	alternative	alternative	50	0	0	6	3.08E-08	1.54E-07	Inf	1	1	0	0	1	484	0	0	co-expression	adjacent
X:149603987-149604070	X:149611287-149611463	alternative	alternative	178	5	5	8	3.14E-08	1.57E-07	52.88106215	1	1	1	1	1	7217	1	0	co-expression	adjacent
13:23660365-23660490	13:23667980-23668082	alternative	alternative	163	0	0	4	3.20E-08	1.60E-07	Inf	1	5	0	0	1	610	0	0	co-expression	adjacent
11:47232814-47232959	11:47234573-47234672	alternative	alternative	20	0	0	10	3.33E-08	1.66E-07	Inf	1	2	0	0	2	1614	0	0	co-expression	adjacent
11:47232814-47232959	11:47234757-47234934	alternative	alternative	20	0	0	10	3.33E-08	1.66E-07	Inf	1	2	0	0	2	2311	2	0	co-expression	adjacent
11:47234573-47234672	11:47234757-47234934	alternative	alternative	20	0	0	10	3.33E-08	1.66E-07	Inf	1	2	0	0	2	598	1	0	co-expression	adjacent
18:23474948-23475107	18:23477006-23477086	constitutive	alternative	545	0	0	3	3.67E-08	1.83E-07	Inf	1	3	0	0	1	93	0	0	co-expression	adjacent
X:135347019-135347472	X:135347019-135349314	alternative	alternative	35	0	0	7	3.71E-08	1.84E-07	Inf	1	1	0	0	1	1638	0	0	co-expression	adjacent
12:48133315-48133480	12:48133315-48134829	alternative	alternative	539	0	0	3	3.79E-08	1.88E-07	Inf	1	6	0	0	1	752	0	0	co-expression	adjacent
12:48133315-48133480	12:48134232-48134276	alternative	alternative	539	0	0	3	3.79E-08	1.88E-07	Inf	1	6	0	0	1	1241	1	0	co-expression	adjacent
12:48133315-48134829	12:48134232-48134276	alternative	alternative	539	0	0	3	3.79E-08	1.88E-07	Inf	1	6	0	0	1	445	0	0	co-expression	adjacent
3:155775701-155775848	3:155802532-155802591	alternative	alternative	60	5	2	11	3.80E-08	1.88E-07	58.46182422	1	1	1	1	1	26684	0	0	co-expression	adjacent
2:74423855-74423982	2:74424875-74424975	constitutive	alternative	156	0	0	4	3.80E-08	1.89E-07	Inf	1	4	0	0	1	100	0	0	co-expression	adjacent
2:74423855-74423982	2:74425417-74425491	constitutive	constitutive	0	156	4	0	3.80E-08	1.89E-07	0	1	0	4	1	0	122	0	0	mutually_exclusive	adjacent
1:10434657-10434690	1:10442265-10442441	alternative	alternative	91	0	5	7	4.00E-08	1.98E-07	Inf	1	4	0	1	1	6382	1	0	co-expression	adjacent
1:10440347-10440413	1:10442265-10442441	alternative	alternative	91	0	5	7	4.00E-08	1.98E-07	Inf	1	4	0	1	1	5657	0	0	co-expression	adjacent
15:24998120-24998486	15:24998326-24998486	alternative	alternative	4	0	0	153	4.11E-08	2.03E-07	Inf	1	1	0	0	4	108	0	0	co-expression	adjacent
3:49032622-49032773	3:49032622-49033228	alternative	alternative	75	0	0	5	4.16E-08	2.05E-07	Inf	1	3	0	0	1	347	0	0	co-expression	adjacent
19:18436684-18436877	19:18436973-18437105	alternative	alternative	112	14	1	10	4.23E-08	2.09E-07	75.54644001	1	1	1	1	3	494	0	0	co-expression	adjacent
3:141279378-141279504	3:141287314-141287453	constitutive	constitutive	4	0	0	150	4.44E-08	2.19E-07	Inf	1	1	0	0	2	568	0	0	co-expression	adjacent
8:25487246-25487334	8:25488552-25488689	constitutive	constitutive	34	0	0	7	4.45E-08	2.19E-07	Inf	1	2	0	0	1	84	0	0	co-expression	adjacent
3:119643367-119643449	3:119659933-119660063	alternative	constitutive	52	534	9	524	4.56E-08	2.25E-07	5.662061434	1	1	3	1	3	4811	0	0	co-expression	adjacent
3:119648260-119648668	3:119659933-119660063	alternative	constitutive	9	524	52	534	4.56E-08	2.25E-07	0.17661412	1	1	3	1	3	4670	0	0	mutually_exclusive	adjacent
12:2931037-2931240	12:2938114-2938285	constitutive	constitutive	126	13	0	8	4.57E-08	2.25E-07	Inf	1	5	2	0	2	917	0	0	co-expression	adjacent
9:136889670-136889736	9:136890349-136890542	alternative	alternative	17	0	0	11	4.66E-08	2.29E-07	Inf	1	2	0	0	1	613	0	0	co-expression	adjacent
2:162359044-162359552	2:162359494-162359552	alternative	alternative	148	0	0	4	4.68E-08	2.30E-07	Inf	1	3	0	0	1	337	0	0	co-expression	adjacent
6:158983662-158983807	6:158986280-158986421	alternative	alternative	73	0	0	5	4.74E-08	2.33E-07	Inf	1	3	0	0	1	2473	0	0	co-expression	adjacent
17:35106988-35107122	17:35107366-35107447	alternative	alternative	47	0	4	9	4.84E-08	2.38E-07	Inf	1	3	0	1	1	244	0	0	co-expression	adjacent
7:43938431-43938494	7:43948632-43948737	constitutive	constitutive	47	4	0	9	4.84E-08	2.38E-07	Inf	1	3	1	0	1	97	0	0	co-expression	adjacent
3:37148894-37149038	3:37174539-37174605	constitutive	constitutive	9	0	0	22	4.96E-08	2.44E-07	Inf	1	1	0	0	3	5939	0	0	co-expression	adjacent
1:154273336-154273598	1:154274950-154275001	alternative	constitutive	535	11	8	7	5.32E-08	2.61E-07	41.26454523	1	1	2	1	2	176	0	0	co-expression	adjacent
4:59430-59556	4:60058-60153	alternative	alternative	45	0	0	6	5.55E-08	2.72E-07	Inf	1	1	0	0	1	502	0	0	co-expression	adjacent
1:40509451-40509625	1:40509733-40509790	alternative	alternative	26	3	0	12	5.76E-08	2.82E-07	Inf	1	3	2	0	2	108	0	0	co-expression	adjacent
19:41436392-41436472	19:41438218-41438414	alternative	alternative	293	0	16	6	5.77E-08	2.82E-07	Inf	1	5	0	2	1	1746	0	0	co-expression	adjacent
1:145856347-145856431	1:145856347-145857006	alternative	alternative	70	0	0	5	5.79E-08	2.83E-07	Inf	1	2	0	0	1	158	0	0	co-expression	adjacent
4:82897731-82898062	4:82897989-82898062	alternative	alternative	4	0	0	140	5.82E-08	2.84E-07	Inf	1	1	0	0	5	1467	0	0	co-expression	adjacent
14:21499025-21499137	14:21499764-21499802	alternative	constitutive	63	15	144	0	5.91E-08	2.88E-07	0	1	2	2	2	0	2128	3	1	mutually_exclusive	distal
14:21499764-21499802	14:21501728-21501903	constitutive	alternative	144	63	0	15	5.91E-08	2.88E-07	Inf	1	2	2	0	2	2591	5	1	co-expression	distal
14:21499764-21499802	14:21503173-21503291	constitutive	alternative	144	63	0	15	5.91E-08	2.88E-07	Inf	1	2	2	0	2	2357	4	1	co-expression	distal
14:21499764-21499802	14:21503173-21503577	constitutive	alternative	144	63	0	15	5.91E-08	2.88E-07	Inf	1	2	2	0	2	2128	3	1	co-expression	distal
7:101318124-101318213	7:101318124-101319032	alternative	alternative	270	38	74	43	6.10E-08	2.97E-07	4.112107885	1	1	1	3	3	743	0	0	co-expression	adjacent
12:55760551-55760640	12:55760551-55760673	alternative	alternative	138	0	0	4	6.16E-08	3.00E-07	Inf	1	3	0	0	1	28435	0	0	co-expression	adjacent
12:55760551-55760673	12:55803629-55803728	alternative	constitutive	0	138	4	0	6.16E-08	3.00E-07	0	1	0	3	1	0	28402	0	0	mutually_exclusive	adjacent
20:31544947-31545035	20:31549029-31549114	constitutive	alternative	138	0	0	4	6.16E-08	3.00E-07	Inf	1	4	0	0	1	93	0	0	co-expression	adjacent
17:17267885-17267977	17:17270896-17271008	alternative	constitutive	3	0	0	454	6.33E-08	3.08E-07	Inf	1	1	0	0	2	7990	2	2	co-expression	distal
17:17270896-17271008	17:17276035-17276164	constitutive	alternative	0	3	454	0	6.33E-08	3.08E-07	0	1	0	1	2	0	8058	2	2	mutually_exclusive	distal
8:123021447-123021499	8:123022684-123022779	constitutive	alternative	137	0	0	4	6.34E-08	3.08E-07	Inf	1	2	0	0	1	934	0	0	co-expression	adjacent
8:123021447-123021499	8:123023713-123023739	constitutive	alternative	137	0	0	4	6.34E-08	3.08E-07	Inf	1	2	0	0	1	2207	1	0	co-expression	adjacent
8:123021447-123021499	8:123024986-123025050	constitutive	alternative	137	0	0	4	6.34E-08	3.08E-07	Inf	1	2	0	0	1	7826	2	0	co-expression	adjacent
8:123022684-123022779	8:123023713-123023739	alternative	alternative	137	0	0	4	6.34E-08	3.08E-07	Inf	1	2	0	0	1	1247	0	0	co-expression	adjacent
8:123022684-123022779	8:123024986-123025050	alternative	alternative	137	0	0	4	6.34E-08	3.08E-07	Inf	1	2	0	0	1	6866	1	0	co-expression	adjacent
8:123023713-123023739	8:123024986-123025050	alternative	alternative	137	0	0	4	6.34E-08	3.08E-07	Inf	1	2	0	0	1	5555	0	0	co-expression	adjacent
X:119539544-119539789	X:119541328-119541420	alternative	alternative	32	0	0	7	6.50E-08	3.15E-07	Inf	1	4	0	0	1	1085	0	0	co-expression	adjacent
X:119539544-119539789	X:119542505-119542594	alternative	alternative	32	0	0	7	6.50E-08	3.15E-07	Inf	1	4	0	0	1	2933	1	0	co-expression	adjacent
X:119539544-119539789	X:119544353-119544491	alternative	alternative	32	0	0	7	6.50E-08	3.15E-07	Inf	1	4	0	0	1	4043	2	0	co-expression	adjacent
X:119541328-119541420	X:119542505-119542594	alternative	alternative	32	0	0	7	6.50E-08	3.15E-07	Inf	1	4	0	0	1	1759	0	0	co-expression	adjacent
X:119541328-119541420	X:119544353-119544491	alternative	alternative	32	0	0	7	6.50E-08	3.15E-07	Inf	1	4	0	0	1	2869	1	0	co-expression	adjacent
X:119542505-119542594	X:119544353-119544491	alternative	alternative	32	0	0	7	6.50E-08	3.15E-07	Inf	1	4	0	0	1	972	0	0	co-expression	adjacent
1:147650143-147650238	1:147650143-147652647	alternative	alternative	45	4	0	9	6.71E-08	3.25E-07	Inf	1	2	1	0	2	2211	0	0	co-expression	adjacent
12:120579514-120579597	12:120579774-120579923	alternative	alternative	200	17	0	7	6.78E-08	3.27E-07	Inf	1	3	1	0	1	177	0	0	co-expression	adjacent
2:233852565-233852620	2:233853844-233853910	alternative	constitutive	131	0	0	4	7.56E-08	3.63E-07	Inf	1	2	0	0	1	2706	0	0	co-expression	adjacent
15:24920473-24920547	15:24967029-24967152	alternative	alternative	0	215	40	383	7.86E-08	3.77E-07	0	1	0	3	1	1	30028	1	0	mutually_exclusive	adjacent
1:95244211-95244651	1:95244211-95246657	alternative	alternative	0	57	16	24	7.93E-08	3.80E-07	0	1	0	4	1	2	1827	0	0	mutually_exclusive	adjacent
19:48982720-48982837	19:48991302-48991483	alternative	alternative	193	1	0	4	8.05E-08	3.85E-07	Inf	1	1	1	0	1	4357	2	0	co-expression	adjacent
19:48985461-48985605	19:48991302-48991483	alternative	alternative	193	1	0	4	8.05E-08	3.85E-07	Inf	1	1	1	0	1	1589	1	0	co-expression	adjacent
19:48985850-48986035	19:48991302-48991483	alternative	alternative	193	1	0	4	8.05E-08	3.85E-07	Inf	1	1	1	0	1	1159	0	0	co-expression	adjacent
19:48987194-48987385	19:48991302-48991483	alternative	alternative	193	1	0	4	8.05E-08	3.85E-07	Inf	1	1	1	0	1	3917	0	0	co-expression	adjacent
20:35284176-35284261	20:35284176-35284492	alternative	alternative	414	0	0	3	8.33E-08	3.99E-07	Inf	1	3	0	0	1	120	0	0	co-expression	adjacent
14:20474472-20475252	14:20474773-20474948	alternative	alternative	41	0	0	6	9.31E-08	4.44E-07	Inf	1	2	0	0	1	198	0	0	co-expression	adjacent
14:20474472-20475252	14:20475062-20475252	alternative	alternative	41	0	0	6	9.31E-08	4.44E-07	Inf	1	2	0	0	1	487	1	0	co-expression	adjacent
14:20474773-20474948	14:20475062-20475252	alternative	alternative	41	0	0	6	9.31E-08	4.44E-07	Inf	1	2	0	0	1	114	0	0	co-expression	adjacent
17:44350691-44350800	17:44351037-44351163	alternative	alternative	395	0	0	3	9.59E-08	4.56E-07	Inf	1	2	0	0	1	200	0	0	co-expression	adjacent
18:35478282-35478349	18:35479300-35479411	alternative	alternative	63	0	0	5	9.59E-08	4.56E-07	Inf	1	2	0	0	1	951	0	0	co-expression	adjacent
18:35478282-35478349	18:35480453-35480563	alternative	alternative	63	0	0	5	9.59E-08	4.56E-07	Inf	1	2	0	0	1	2104	1	0	co-expression	adjacent
18:35479300-35479411	18:35480453-35480563	alternative	alternative	63	0	0	5	9.59E-08	4.56E-07	Inf	1	2	0	0	1	1042	0	0	co-expression	adjacent
10:119161027-119161081	10:119161055-119161081	alternative	alternative	30	0	0	7	9.71E-08	4.62E-07	Inf	1	2	0	0	2	1666	0	0	co-expression	adjacent
3:155833468-155833585	3:155833468-155834041	alternative	alternative	121	0	0	4	1.03E-07	4.90E-07	Inf	1	3	0	0	1	272	0	0	co-expression	adjacent
6:155296953-155297104	6:155298477-155298585	alternative	alternative	121	0	0	4	1.03E-07	4.90E-07	Inf	1	3	0	0	1	1373	0	0	co-expression	adjacent
11:57738354-57738430	11:57738664-57738770	alternative	alternative	828	0	2	3	1.04E-07	4.94E-07	Inf	1	3	0	1	1	234	0	0	co-expression	adjacent
11:57738354-57738430	11:57738974-57739039	alternative	alternative	828	0	2	3	1.04E-07	4.94E-07	Inf	1	3	0	1	1	544	1	0	co-expression	adjacent
13:110634545-110634595	13:110634545-110634776	alternative	alternative	120	0	0	4	1.07E-07	5.05E-07	Inf	1	6	0	0	2	1868	0	0	co-expression	adjacent
14:60114700-60114879	14:60114974-60115041	alternative	alternative	126	6	0	6	1.08E-07	5.10E-07	Inf	1	4	2	0	1	95	0	0	co-expression	adjacent
1:6820181-6820250	1:6871757-6871840	alternative	alternative	14	19	31	0	1.10E-07	5.21E-07	0	1	1	1	1	0	51507	1	1	mutually_exclusive	distal
2:159259810-159259843	2:159279761-159279945	alternative	constitutive	24	3	0	12	1.16E-07	5.50E-07	Inf	1	2	1	0	2	13838	2	0	co-expression	adjacent
2:159271702-159271795	2:159279761-159279945	alternative	constitutive	24	3	0	12	1.16E-07	5.50E-07	Inf	1	2	1	0	2	13717	1	0	co-expression	adjacent
2:159275546-159275638	2:159279761-159279945	alternative	constitutive	24	3	0	12	1.16E-07	5.50E-07	Inf	1	2	1	0	2	11859	0	0	co-expression	adjacent
7:125403504-125403664	7:125431349-125431593	alternative	alternative	33	0	6	12	1.17E-07	5.53E-07	Inf	1	4	0	1	2	27685	0	0	co-expression	adjacent
14:22926702-22926814	14:22927526-22927614	constitutive	alternative	366	0	0	3	1.20E-07	5.68E-07	Inf	1	4	0	0	1	466	0	0	co-expression	adjacent
14:22927526-22927614	14:22928497-22928615	alternative	constitutive	0	366	3	0	1.20E-07	5.68E-07	0	1	0	4	1	0	512	0	0	mutually_exclusive	adjacent
8:51839447-51839638	8:51860845-51861246	alternative	alternative	0	9	155	27	1.22E-07	5.76E-07	0	1	0	1	1	2	21207	1	0	mutually_exclusive	adjacent
4:110515695-110515876	4:110595732-110595808	alternative	alternative	6	0	0	38	1.42E-07	6.62E-07	Inf	1	1	0	0	1	79856	0	0	co-expression	adjacent
20:64037927-64038448	20:64038296-64038448	alternative	alternative	19	0	0	9	1.45E-07	6.76E-07	Inf	1	1	0	0	1	94	0	0	co-expression	adjacent
17:49668027-49668078	17:49675895-49676016	alternative	alternative	33	132	9	241	1.50E-07	6.98E-07	6.663150716	1	1	3	1	2	7817	0	0	co-expression	adjacent
6:54202105-54202233	6:54257308-54257361	constitutive	constitutive	154	338	0	46	1.50E-07	6.99E-07	Inf	1	3	11	0	4	92428	7	1	co-expression	distal
16:10438101-10438235	16:10440364-10440462	alternative	alternative	56	0	3	7	1.54E-07	7.17E-07	Inf	1	4	0	2	1	14581	0	0	co-expression	adjacent
12:47964209-47967261	12:47967208-47967261	alternative	alternative	284	146	0	15	1.54E-07	7.18E-07	Inf	1	3	2	0	2	744	1	0	co-expression	adjacent
12:47965282-47965345	12:47967208-47967261	alternative	alternative	284	146	0	15	1.54E-07	7.18E-07	Inf	1	3	2	0	2	92	0	0	co-expression	adjacent
14:24214262-24214395	14:24214492-24214599	alternative	alternative	132	12	0	7	1.63E-07	7.59E-07	Inf	1	2	2	0	2	97	0	0	co-expression	adjacent
14:24214492-24214599	14:24215737-24215797	alternative	alternative	0	132	7	12	1.63E-07	7.59E-07	0	1	0	2	2	2	151	0	0	mutually_exclusive	adjacent
22:31620553-31620599	22:31620553-31620713	alternative	alternative	126	0	3	5	1.68E-07	7.78E-07	Inf	1	4	0	2	1	283	0	0	co-expression	adjacent
14:68789527-68789668	14:68789527-68790492	alternative	alternative	5	0	0	56	1.68E-07	7.79E-07	Inf	1	1	0	0	1	497	0	0	co-expression	adjacent
12:47966089-47966172	12:47967208-47967261	alternative	alternative	281	146	0	15	1.71E-07	7.93E-07	Inf	1	2	2	0	2	511	0	0	co-expression	adjacent
12:47966089-47966229	12:47967208-47967261	alternative	alternative	281	146	0	15	1.71E-07	7.93E-07	Inf	1	2	2	0	2	1036	1	0	co-expression	adjacent
12:109082663-109082743	12:109082843-109083062	constitutive	constitutive	55	3	0	7	1.72E-07	7.98E-07	Inf	1	3	1	0	1	1135	0	0	co-expression	adjacent
6:54149056-54149127	6:54160516-54160599	alternative	alternative	32	308	0	206	1.78E-07	8.23E-07	Inf	1	3	8	0	9	308	1	0	co-expression	adjacent
9:91217277-91217327	9:91217277-91220992	alternative	alternative	105	0	0	4	1.80E-07	8.29E-07	Inf	1	2	0	0	1	3478	0	0	co-expression	adjacent
15:99645561-99645764	15:99710634-99710760	constitutive	constitutive	0	16	10	0	1.88E-07	8.68E-07	0	1	0	4	2	0	66	0	0	mutually_exclusive	adjacent
13:48521898-48521962	13:48522308-48522403	alternative	alternative	13	0	0	12	1.92E-07	8.78E-07	Inf	1	1	0	0	1	346	0	0	co-expression	adjacent
13:48521898-48521962	13:48524659-48524757	alternative	alternative	13	0	0	12	1.92E-07	8.78E-07	Inf	1	1	0	0	1	2697	1	0	co-expression	adjacent
13:48522308-48522403	13:48524659-48524757	alternative	alternative	13	0	0	12	1.92E-07	8.78E-07	Inf	1	1	0	0	1	2256	0	0	co-expression	adjacent
17:59169748-59169842	17:59169748-59169880	alternative	alternative	12	0	0	13	1.92E-07	8.78E-07	Inf	1	3	0	0	1	15174	0	0	co-expression	adjacent
17:59169748-59169842	17:59185054-59185204	alternative	alternative	12	0	0	13	1.92E-07	8.78E-07	Inf	1	3	0	0	1	15560	1	0	co-expression	adjacent
17:59169748-59169842	17:59185440-59185562	alternative	alternative	12	0	0	13	1.92E-07	8.78E-07	Inf	1	3	0	0	1	23612	2	0	co-expression	adjacent
17:59169748-59169842	17:59193492-59193734	alternative	alternative	12	0	0	13	1.92E-07	8.78E-07	Inf	1	3	0	0	1	24877	3	0	co-expression	adjacent
17:59169748-59169842	17:59194757-59194855	alternative	alternative	12	0	0	13	1.92E-07	8.78E-07	Inf	1	3	0	0	1	25451	4	0	co-expression	adjacent
17:59169748-59169842	17:59195331-59195443	alternative	alternative	12	0	0	13	1.92E-07	8.78E-07	Inf	1	3	0	0	1	27664	5	0	co-expression	adjacent
17:59169748-59169842	17:59197544-59197603	alternative	alternative	12	0	0	13	1.92E-07	8.78E-07	Inf	1	3	0	0	1	27813	6	0	co-expression	adjacent
17:59169748-59169880	17:59185054-59185204	alternative	alternative	12	0	0	13	1.92E-07	8.78E-07	Inf	1	3	0	0	1	236	0	0	co-expression	adjacent
17:59169748-59169880	17:59185440-59185562	alternative	alternative	12	0	0	13	1.92E-07	8.78E-07	Inf	1	3	0	0	1	8288	1	0	co-expression	adjacent
17:59169748-59169880	17:59193492-59193734	alternative	alternative	12	0	0	13	1.92E-07	8.78E-07	Inf	1	3	0	0	1	9553	2	0	co-expression	adjacent
17:59169748-59169880	17:59194757-59194855	alternative	alternative	12	0	0	13	1.92E-07	8.78E-07	Inf	1	3	0	0	1	10127	3	0	co-expression	adjacent
17:59169748-59169880	17:59195331-59195443	alternative	alternative	12	0	0	13	1.92E-07	8.78E-07	Inf	1	3	0	0	1	12340	4	0	co-expression	adjacent
17:59169748-59169880	17:59197544-59197603	alternative	alternative	12	0	0	13	1.92E-07	8.78E-07	Inf	1	3	0	0	1	12489	5	0	co-expression	adjacent
17:59169748-59169880	17:59197693-59197789	alternative	alternative	0	12	13	0	1.92E-07	8.78E-07	0	1	0	3	1	0	15212	0	0	mutually_exclusive	adjacent
17:59185054-59185204	17:59185440-59185562	alternative	alternative	12	0	0	13	1.92E-07	8.78E-07	Inf	1	3	0	0	1	7930	0	0	co-expression	adjacent
17:59185054-59185204	17:59193492-59193734	alternative	alternative	12	0	0	13	1.92E-07	8.78E-07	Inf	1	3	0	0	1	9195	1	0	co-expression	adjacent
17:59185054-59185204	17:59194757-59194855	alternative	alternative	12	0	0	13	1.92E-07	8.78E-07	Inf	1	3	0	0	1	9769	2	0	co-expression	adjacent
17:59185054-59185204	17:59195331-59195443	alternative	alternative	12	0	0	13	1.92E-07	8.78E-07	Inf	1	3	0	0	1	11982	3	0	co-expression	adjacent
17:59185054-59185204	17:59197544-59197603	alternative	alternative	12	0	0	13	1.92E-07	8.78E-07	Inf	1	3	0	0	1	12131	4	0	co-expression	adjacent
17:59185054-59185204	17:59197693-59197789	alternative	alternative	0	12	13	0	1.92E-07	8.78E-07	0	1	0	3	1	0	15598	1	0	mutually_exclusive	adjacent
17:59185440-59185562	17:59193492-59193734	alternative	alternative	12	0	0	13	1.92E-07	8.78E-07	Inf	1	3	0	0	1	1023	0	0	co-expression	adjacent
17:59185440-59185562	17:59194757-59194855	alternative	alternative	12	0	0	13	1.92E-07	8.78E-07	Inf	1	3	0	0	1	1597	1	0	co-expression	adjacent
17:59185440-59185562	17:59195331-59195443	alternative	alternative	12	0	0	13	1.92E-07	8.78E-07	Inf	1	3	0	0	1	3810	2	0	co-expression	adjacent
17:59185440-59185562	17:59197544-59197603	alternative	alternative	12	0	0	13	1.92E-07	8.78E-07	Inf	1	3	0	0	1	3959	3	0	co-expression	adjacent
17:59185440-59185562	17:59197693-59197789	alternative	alternative	0	12	13	0	1.92E-07	8.78E-07	0	1	0	3	1	0	23650	2	0	mutually_exclusive	adjacent
17:59193492-59193734	17:59194757-59194855	alternative	alternative	12	0	0	13	1.92E-07	8.78E-07	Inf	1	3	0	0	1	476	0	0	co-expression	adjacent
17:59193492-59193734	17:59195331-59195443	alternative	alternative	12	0	0	13	1.92E-07	8.78E-07	Inf	1	3	0	0	1	2689	1	0	co-expression	adjacent
17:59193492-59193734	17:59197544-59197603	alternative	alternative	12	0	0	13	1.92E-07	8.78E-07	Inf	1	3	0	0	1	2838	2	0	co-expression	adjacent
17:59193492-59193734	17:59197693-59197789	alternative	alternative	0	12	13	0	1.92E-07	8.78E-07	0	1	0	3	1	0	24915	3	0	mutually_exclusive	adjacent
17:59194757-59194855	17:59195331-59195443	alternative	alternative	12	0	0	13	1.92E-07	8.78E-07	Inf	1	3	0	0	1	2101	0	0	co-expression	adjacent
17:59194757-59194855	17:59197544-59197603	alternative	alternative	12	0	0	13	1.92E-07	8.78E-07	Inf	1	3	0	0	1	2250	1	0	co-expression	adjacent
17:59194757-59194855	17:59197693-59197789	alternative	alternative	0	12	13	0	1.92E-07	8.78E-07	0	1	0	3	1	0	25489	4	0	mutually_exclusive	adjacent
17:59195331-59195443	17:59197544-59197603	alternative	alternative	12	0	0	13	1.92E-07	8.78E-07	Inf	1	3	0	0	1	90	0	0	co-expression	adjacent
17:59195331-59195443	17:59197693-59197789	alternative	alternative	0	12	13	0	1.92E-07	8.78E-07	0	1	0	3	1	0	27702	5	0	mutually_exclusive	adjacent
17:59197544-59197603	17:59197693-59197789	alternative	alternative	0	12	13	0	1.92E-07	8.78E-07	0	1	0	3	1	0	27851	6	0	mutually_exclusive	adjacent
7:99561888-99561973	7:99561888-99562494	alternative	alternative	9	4	6	106	1.93E-07	8.81E-07	36.84622334	1	2	1	1	9	395	0	0	co-expression	adjacent
19:38898379-38898425	19:38898794-38898918	alternative	alternative	11	53	0	180	2.04E-07	9.32E-07	Inf	1	1	1	0	2	369	0	0	co-expression	adjacent
5:176968555-176969291	5:176969601-176969706	alternative	alternative	14	0	1	14	2.06E-07	9.40E-07	Inf	1	3	0	1	2	310	0	0	co-expression	adjacent
1:15504611-15504758	1:15507873-15507907	alternative	alternative	18	0	0	9	2.13E-07	9.70E-07	Inf	1	1	0	0	1	3115	2	0	co-expression	adjacent
1:15505990-15506079	1:15507873-15507907	alternative	alternative	18	0	0	9	2.13E-07	9.70E-07	Inf	1	1	0	0	1	1794	1	0	co-expression	adjacent
1:15506899-15507075	1:15507873-15507907	alternative	alternative	18	0	0	9	2.13E-07	9.70E-07	Inf	1	1	0	0	1	798	0	0	co-expression	adjacent
15:66503058-66503164	15:66503358-66503529	alternative	constitutive	3053	0	0	2	2.14E-07	9.74E-07	Inf	1	3	0	0	1	308	0	0	co-expression	adjacent
6:10749622-10749698	6:10755142-10755232	alternative	alternative	924	74	0	6	2.14E-07	9.74E-07	Inf	1	2	3	0	1	1435	0	0	co-expression	adjacent
X:65523560-65523707	X:65524056-65524614	constitutive	alternative	4	0	0	100	2.17E-07	9.86E-07	Inf	1	1	0	0	6	3646	1	1	co-expression	distal
X:65523560-65523707	X:65529594-65529878	constitutive	constitutive	0	4	100	0	2.17E-07	9.86E-07	0	1	0	1	6	0	3646	1	1	mutually_exclusive	distal
X:65523560-65523707	X:65531357-65531438	constitutive	constitutive	0	4	100	0	2.17E-07	9.86E-07	0	1	0	1	6	0	4598	2	1	mutually_exclusive	distal
X:65524056-65524614	X:65529212-65529258	alternative	alternative	0	4	100	0	2.17E-07	9.86E-07	0	1	0	1	6	0	3998	2	1	mutually_exclusive	distal
X:65529212-65529258	X:65529594-65529878	alternative	constitutive	100	0	0	4	2.17E-07	9.86E-07	Inf	1	6	0	0	1	3998	2	1	co-expression	distal
X:65529212-65529258	X:65531357-65531438	alternative	constitutive	100	0	0	4	2.17E-07	9.86E-07	Inf	1	6	0	0	1	4950	3	1	co-expression	distal
X:65529594-65529878	X:65531357-65531438	constitutive	constitutive	100	0	0	4	2.17E-07	9.86E-07	Inf	1	6	0	0	1	843	0	0	co-expression	adjacent
15:66500949-66501105	15:66501375-66501504	alternative	alternative	2	0	0	3020	2.19E-07	9.91E-07	Inf	1	1	0	0	1	1108	1	1	co-expression	distal
15:66500949-66501105	15:66503058-66503164	alternative	alternative	0	2	3020	0	2.19E-07	9.91E-07	0	1	0	1	1	0	1108	1	1	mutually_exclusive	distal
15:66500949-66501105	15:66503358-66503529	alternative	constitutive	0	2	3020	0	2.19E-07	9.91E-07	0	1	0	1	1	0	1554	2	1	mutually_exclusive	distal
15:66501375-66501504	15:66502612-66502750	alternative	alternative	0	2	3020	0	2.19E-07	9.91E-07	0	1	0	1	1	0	1507	2	1	mutually_exclusive	distal
15:66501375-66501504	15:66502612-66503164	alternative	alternative	0	2	3020	0	2.19E-07	9.91E-07	0	1	0	1	1	0	1108	1	1	mutually_exclusive	distal
15:66502612-66502750	15:66502612-66503164	alternative	alternative	3020	0	0	2	2.19E-07	9.91E-07	Inf	1	1	0	0	1	270	0	0	co-expression	adjacent
15:66502612-66502750	15:66503058-66503164	alternative	alternative	3020	0	0	2	2.19E-07	9.91E-07	Inf	1	1	0	0	1	1507	2	1	co-expression	distal
15:66502612-66502750	15:66503358-66503529	alternative	constitutive	3020	0	0	2	2.19E-07	9.91E-07	Inf	1	1	0	0	1	1953	3	1	co-expression	distal
15:66502612-66503164	15:66503058-66503164	alternative	alternative	3020	0	0	2	2.19E-07	9.91E-07	Inf	1	1	0	0	1	1108	1	1	co-expression	distal
15:66502612-66503164	15:66503358-66503529	alternative	constitutive	3020	0	0	2	2.19E-07	9.91E-07	Inf	1	1	0	0	1	1554	2	1	co-expression	distal
13:19837656-19837821	13:19838700-19838985	alternative	alternative	26	0	0	7	2.34E-07	1.06E-06	Inf	1	3	0	0	2	879	0	0	co-expression	adjacent
13:19837656-19837821	13:19851355-19851448	alternative	alternative	26	0	0	7	2.34E-07	1.06E-06	Inf	1	3	0	0	2	13534	1	0	co-expression	adjacent
4:55364074-55364271	4:55367588-55367722	alternative	alternative	98	0	0	4	2.35E-07	1.06E-06	Inf	1	1	0	0	1	3317	0	0	co-expression	adjacent
19:12676017-12676142	19:12677108-12677211	alternative	alternative	145	0	35	10	2.40E-07	1.08E-06	Inf	1	1	0	2	1	80	0	0	co-expression	adjacent
7:102404598-102404683	7:102404598-102404726	alternative	alternative	97	0	0	4	2.45E-07	1.10E-06	Inf	1	4	0	0	1	2751	0	0	co-expression	adjacent
7:102404598-102404726	7:102407434-102407498	alternative	alternative	0	97	4	0	2.45E-07	1.10E-06	0	1	0	4	1	0	2708	0	0	mutually_exclusive	adjacent
1:70324853-70324957	1:70324853-70324977	alternative	alternative	95	0	2	5	2.52E-07	1.13E-06	Inf	1	3	0	1	1	11101	0	0	co-expression	adjacent
5:178617344-178617434	5:178622393-178622459	alternative	alternative	0	16	36	15	2.67E-07	1.20E-06	0	1	0	2	2	2	2404	1	1	mutually_exclusive	distal
19:49489850-49489922	19:49490232-49490297	alternative	alternative	2691	0	0	2	2.76E-07	1.24E-06	Inf	1	3	0	0	1	178	0	0	co-expression	adjacent
12:53295839-53295941	12:53296454-53296551	alternative	alternative	0	1460	8	256	2.76E-07	1.24E-06	0	1	0	2	1	4	489	1	0	mutually_exclusive	adjacent
16:15047442-15047550	16:15047997-15048099	alternative	alternative	33	26	0	24	2.81E-07	1.26E-06	Inf	1	1	2	0	1	77	0	0	co-expression	adjacent
4:113661713-113661772	4:113759320-113759414	constitutive	constitutive	9	4	0	37	2.85E-07	1.28E-06	Inf	1	1	1	0	4	52415	6	3	co-expression	distal
19:35745125-35745187	19:35745125-35745212	alternative	alternative	5	0	0	50	2.87E-07	1.29E-06	Inf	1	1	0	0	4	91	0	0	co-expression	adjacent
11:10305680-10305798	11:10305680-10306098	alternative	alternative	273	0	0	3	2.89E-07	1.29E-06	Inf	1	2	0	0	1	151	0	0	co-expression	adjacent
6:31158897-31159035	6:31158897-31159707	alternative	alternative	17	0	19	39	2.90E-07	1.29E-06	Inf	1	1	0	1	1	108	0	0	co-expression	adjacent
1:161167995-161168127	1:161168432-161168576	alternative	alternative	25	0	0	7	2.97E-07	1.32E-06	Inf	1	2	0	0	1	417	0	0	co-expression	adjacent
1:161167995-161168127	1:161168993-161169183	alternative	alternative	25	0	0	7	2.97E-07	1.32E-06	Inf	1	2	0	0	1	1084	1	0	co-expression	adjacent
1:161167995-161168127	1:161169660-161169720	alternative	alternative	25	0	0	7	2.97E-07	1.32E-06	Inf	1	2	0	0	1	1330	2	0	co-expression	adjacent
1:161167995-161168127	1:161169906-161170024	alternative	alternative	25	0	0	7	2.97E-07	1.32E-06	Inf	1	2	0	0	1	1833	3	0	co-expression	adjacent
1:161168432-161168576	1:161168993-161169183	alternative	alternative	25	0	0	7	2.97E-07	1.32E-06	Inf	1	2	0	0	1	477	0	0	co-expression	adjacent
1:161168432-161168576	1:161169660-161169720	alternative	alternative	25	0	0	7	2.97E-07	1.32E-06	Inf	1	2	0	0	1	723	1	0	co-expression	adjacent
1:161168432-161168576	1:161169906-161170024	alternative	alternative	25	0	0	7	2.97E-07	1.32E-06	Inf	1	2	0	0	1	1226	2	0	co-expression	adjacent
1:161168993-161169183	1:161169660-161169720	alternative	alternative	25	0	0	7	2.97E-07	1.32E-06	Inf	1	2	0	0	1	186	0	0	co-expression	adjacent
1:161168993-161169183	1:161169906-161170024	alternative	alternative	25	0	0	7	2.97E-07	1.32E-06	Inf	1	2	0	0	1	689	1	0	co-expression	adjacent
1:161169660-161169720	1:161169906-161170024	alternative	alternative	25	0	0	7	2.97E-07	1.32E-06	Inf	1	2	0	0	1	385	0	0	co-expression	adjacent
1:53218867-53218923	1:53218867-53220344	alternative	alternative	91	0	0	4	3.14E-07	1.39E-06	Inf	1	1	0	0	1	1338	0	0	co-expression	adjacent
12:53295839-53296275	12:53296454-53296551	alternative	alternative	0	1455	8	261	3.21E-07	1.42E-06	0	1	0	1	1	5	155	0	0	mutually_exclusive	adjacent
5:178222355-178222545	5:178222852-178222934	alternative	constitutive	8	0	0	20	3.22E-07	1.42E-06	Inf	1	1	0	0	1	2071	2	1	co-expression	distal
5:178222355-178222545	5:178229940-178230099	alternative	constitutive	0	8	20	0	3.22E-07	1.42E-06	0	1	0	1	1	0	1903	1	1	mutually_exclusive	distal
5:178222355-178222545	5:178231405-178231523	alternative	constitutive	0	8	20	0	3.22E-07	1.42E-06	0	1	0	1	1	0	2097	2	1	mutually_exclusive	distal
5:178222852-178222934	5:178225355-178225429	constitutive	constitutive	0	8	20	0	3.22E-07	1.42E-06	0	1	0	1	1	0	2036	2	1	mutually_exclusive	distal
5:178222852-178222934	5:178229940-178230099	constitutive	constitutive	0	8	20	0	3.22E-07	1.42E-06	0	1	0	1	1	0	52	0	0	mutually_exclusive	adjacent
5:178225355-178225429	5:178229940-178230099	constitutive	constitutive	20	0	0	8	3.22E-07	1.42E-06	Inf	1	1	0	0	1	1868	1	1	co-expression	distal
5:178225355-178225429	5:178231405-178231523	constitutive	constitutive	20	0	0	8	3.22E-07	1.42E-06	Inf	1	1	0	0	1	2062	2	1	co-expression	distal
5:178229940-178230099	5:178231405-178231523	constitutive	constitutive	20	0	0	8	3.22E-07	1.42E-06	Inf	1	1	0	0	1	78	0	0	co-expression	adjacent
5:180808648-180808810	5:180808648-180809076	alternative	alternative	8	0	0	20	3.22E-07	1.42E-06	Inf	1	1	0	0	1	200	0	0	co-expression	adjacent
14:31846471-31846591	14:31850119-31850201	alternative	alternative	127	4	0	5	3.50E-07	1.54E-06	Inf	1	1	1	0	1	3528	0	0	co-expression	adjacent
X:155889458-155889612	X:155939701-155939793	alternative	constitutive	13	196	16	26	3.59E-07	1.58E-06	0.109366534	1	1	3	1	1	6076	0	0	mutually_exclusive	adjacent
19:39482885-39482916	19:39486187-39486291	alternative	alternative	0	7	130	14	3.77E-07	1.66E-06	0	1	0	1	2	2	2551	1	0	mutually_exclusive	adjacent
19:39482885-39482916	19:39486397-39486495	alternative	alternative	0	7	130	14	3.77E-07	1.66E-06	0	1	0	1	2	2	2311	0	0	mutually_exclusive	adjacent
12:121416159-121416377	12:121417504-121417911	alternative	alternative	243	0	0	3	4.08E-07	1.79E-06	Inf	1	2	0	0	1	1127	0	0	co-expression	adjacent
12:121416159-121416377	12:121420242-121420334	alternative	alternative	243	0	0	3	4.08E-07	1.79E-06	Inf	1	2	0	0	1	3865	1	0	co-expression	adjacent
12:121416159-121416377	12:121420577-121420778	alternative	alternative	243	0	0	3	4.08E-07	1.79E-06	Inf	1	2	0	0	1	4200	2	0	co-expression	adjacent
12:121417504-121417911	12:121420242-121420334	alternative	alternative	243	0	0	3	4.08E-07	1.79E-06	Inf	1	2	0	0	1	2331	0	0	co-expression	adjacent
12:121417504-121417911	12:121420577-121420778	alternative	alternative	243	0	0	3	4.08E-07	1.79E-06	Inf	1	2	0	0	1	2666	1	0	co-expression	adjacent
12:121420242-121420334	12:121420577-121420778	alternative	alternative	243	0	0	3	4.08E-07	1.79E-06	Inf	1	2	0	0	1	243	0	0	co-expression	adjacent
9:113392119-113392169	9:113392119-113392335	alternative	alternative	85	0	0	4	4.10E-07	1.79E-06	Inf	1	2	0	0	1	122	0	0	co-expression	adjacent
7:140343412-140343563	7:140345216-140345263	alternative	alternative	46	0	0	5	4.26E-07	1.86E-06	Inf	1	3	0	0	1	1653	0	0	co-expression	adjacent
7:140343412-140343563	7:140345869-140345970	alternative	alternative	46	0	0	5	4.26E-07	1.86E-06	Inf	1	3	0	0	1	2306	1	0	co-expression	adjacent
7:140345216-140345263	7:140345869-140345970	alternative	alternative	46	0	0	5	4.26E-07	1.86E-06	Inf	1	3	0	0	1	606	0	0	co-expression	adjacent
4:184659340-184659437	4:184691666-184691712	constitutive	constitutive	28	11	0	16	4.38E-07	1.91E-06	Inf	1	1	1	0	2	4454	1	1	co-expression	distal
1:46658687-46658737	1:46665256-46665364	constitutive	constitutive	83	0	0	4	4.49E-07	1.96E-06	Inf	1	1	0	0	1	1860	0	0	co-expression	adjacent
12:55957186-55957671	12:55957923-55958084	alternative	alternative	234	0	0	3	4.56E-07	1.99E-06	Inf	1	5	0	0	1	159	0	0	co-expression	adjacent
2:8862271-8862322	2:8862271-8864234	alternative	alternative	82	0	0	4	4.71E-07	2.05E-06	Inf	1	5	0	0	1	1448	0	0	co-expression	adjacent
17:59119299-59119495	17:59119319-59119495	alternative	alternative	219	134	37	71	4.88E-07	2.12E-06	3.128109662	1	2	3	2	2	11786	0	0	co-expression	adjacent
7:75987360-75987419	7:75992144-75992260	alternative	constitutive	0	4	81	0	4.94E-07	2.15E-06	0	1	0	1	3	0	119	0	0	mutually_exclusive	adjacent
7:75989165-75989224	7:75992144-75992260	constitutive	constitutive	81	0	0	4	4.94E-07	2.15E-06	Inf	1	3	0	0	1	110	0	0	co-expression	adjacent
22:17743803-17744013	22:17750105-17750174	alternative	alternative	67	14	3	14	5.01E-07	2.17E-06	21.3316423	1	1	1	1	1	6092	0	0	co-expression	adjacent
6:75353539-75353717	6:75362744-75362917	constitutive	constitutive	84	44	0	15	5.22E-07	2.27E-06	Inf	1	1	2	0	1	3500	0	0	co-expression	adjacent
12:27714780-27714820	12:27737539-27737608	alternative	alternative	599	17	21	9	5.22E-07	2.27E-06	14.92150562	1	1	1	1	1	20627	3	0	co-expression	adjacent
1:113901755-113904793	1:113902638-113902862	alternative	alternative	44	0	0	5	5.24E-07	2.27E-06	Inf	1	2	0	0	1	753	0	0	co-expression	adjacent
2:164508455-164508550	2:164508455-164508852	alternative	alternative	44	0	0	5	5.24E-07	2.27E-06	Inf	1	1	0	0	1	192	0	0	co-expression	adjacent
5:34918364-34918475	5:34924847-34924975	alternative	constitutive	222	0	0	3	5.34E-07	2.31E-06	Inf	1	1	0	0	1	1365	0	0	co-expression	adjacent
6:87530784-87530942	6:87534735-87534858	constitutive	alternative	201	9	0	5	5.48E-07	2.37E-06	Inf	1	9	1	0	1	3622	0	0	co-expression	adjacent
1:153976693-153976775	1:153976693-153977013	alternative	alternative	216	0	0	3	5.79E-07	2.51E-06	Inf	1	2	0	0	1	201	0	0	co-expression	adjacent
1:120578706-120578881	1:120579071-120579194	alternative	alternative	29	0	0	6	6.16E-07	2.66E-06	Inf	1	4	0	0	1	190	0	0	co-expression	adjacent
12:57069234-57069306	12:57070820-57070893	alternative	alternative	0	6	29	0	6.16E-07	2.66E-06	0	1	0	1	1	0	1514	0	0	mutually_exclusive	adjacent
12:57070820-57070893	12:57072788-57072912	alternative	constitutive	29	0	0	6	6.16E-07	2.66E-06	Inf	1	1	0	0	1	1368	0	0	co-expression	adjacent
7:105038126-105038199	7:105090009-105090273	alternative	constitutive	4	3	0	186	6.25E-07	2.70E-06	Inf	1	1	1	0	5	186	0	0	co-expression	adjacent
11:86266083-86266216	11:86268456-86268561	alternative	alternative	76	0	0	4	6.32E-07	2.73E-06	Inf	1	3	0	0	1	780	0	0	co-expression	adjacent
2:241499257-241499388	2:241499257-241499414	alternative	alternative	61	0	3	6	6.41E-07	2.76E-06	Inf	1	5	0	1	1	759	0	0	co-expression	adjacent
20:33394032-33394066	20:33395013-33395116	alternative	alternative	42	0	0	5	6.52E-07	2.81E-06	Inf	1	4	0	0	1	947	0	0	co-expression	adjacent
5:36607173-36607311	5:36680395-36680589	alternative	constitutive	5	4	0	111	6.61E-07	2.83E-06	Inf	1	1	1	0	2	22632	2	2	co-expression	distal
5:36607173-36607311	5:36683864-36683998	alternative	constitutive	5	4	0	111	6.61E-07	2.83E-06	Inf	1	1	1	0	2	23104	3	2	co-expression	distal
4:83470203-83470396	4:83482154-83482244	alternative	constitutive	44	3	0	7	6.78E-07	2.90E-06	Inf	1	2	1	0	1	1826	0	0	co-expression	adjacent
16:634889-635063	16:635612-635774	alternative	alternative	335	20	32	15	6.92E-07	2.96E-06	7.780888109	1	4	5	2	1	272	0	0	co-expression	adjacent
5:40767466-40767690	5:40769416-40769503	alternative	alternative	74	0	0	4	7.01E-07	2.99E-06	Inf	1	4	0	0	1	1726	0	0	co-expression	adjacent
5:40767466-40767690	5:40771719-40771863	alternative	alternative	74	0	0	4	7.01E-07	2.99E-06	Inf	1	4	0	0	1	4029	1	0	co-expression	adjacent
5:40767466-40767690	5:40775410-40775503	alternative	alternative	74	0	0	4	7.01E-07	2.99E-06	Inf	1	4	0	0	1	7720	3	0	co-expression	adjacent
5:40767466-40767690	5:40777268-40777586	alternative	alternative	74	0	0	4	7.01E-07	2.99E-06	Inf	1	4	0	0	1	9755	4	0	co-expression	adjacent
5:40767466-40767690	5:40777445-40777586	alternative	alternative	0	74	4	0	7.01E-07	2.99E-06	0	1	0	4	1	0	9578	4	0	mutually_exclusive	adjacent
5:40769416-40769503	5:40771719-40771863	alternative	alternative	74	0	0	4	7.01E-07	2.99E-06	Inf	1	4	0	0	1	2216	0	0	co-expression	adjacent
5:40769416-40769503	5:40775410-40775503	alternative	alternative	74	0	0	4	7.01E-07	2.99E-06	Inf	1	4	0	0	1	5907	2	0	co-expression	adjacent
5:40769416-40769503	5:40777268-40777586	alternative	alternative	74	0	0	4	7.01E-07	2.99E-06	Inf	1	4	0	0	1	7942	3	0	co-expression	adjacent
5:40769416-40769503	5:40777445-40777586	alternative	alternative	0	74	4	0	7.01E-07	2.99E-06	0	1	0	4	1	0	7765	3	0	mutually_exclusive	adjacent
5:40771719-40771863	5:40775410-40775503	alternative	alternative	74	0	0	4	7.01E-07	2.99E-06	Inf	1	4	0	0	1	3547	1	0	co-expression	adjacent
5:40771719-40771863	5:40777268-40777586	alternative	alternative	74	0	0	4	7.01E-07	2.99E-06	Inf	1	4	0	0	1	5582	2	0	co-expression	adjacent
5:40771719-40771863	5:40777445-40777586	alternative	alternative	0	74	4	0	7.01E-07	2.99E-06	0	1	0	4	1	0	5405	2	0	mutually_exclusive	adjacent
5:40775410-40775503	5:40777268-40777586	alternative	alternative	74	0	0	4	7.01E-07	2.99E-06	Inf	1	4	0	0	1	1942	0	0	co-expression	adjacent
5:40775410-40775503	5:40777445-40777586	alternative	alternative	0	74	4	0	7.01E-07	2.99E-06	0	1	0	4	1	0	1765	0	0	mutually_exclusive	adjacent
X:101398370-101398567	X:101398370-101398946	alternative	alternative	74	0	0	4	7.01E-07	2.99E-06	Inf	1	2	0	0	1	218	0	0	co-expression	adjacent
Y:12913718-12913853	Y:12916261-12916442	constitutive	constitutive	84	9	0	7	7.15E-07	3.05E-06	Inf	1	3	2	0	1	235	0	0	co-expression	adjacent
11:85714413-85714507	11:85717483-85717530	alternative	alternative	15	0	0	9	7.65E-07	3.25E-06	Inf	1	7	0	0	1	2976	0	0	co-expression	adjacent
5:40764514-40764640	5:40764752-40765238	alternative	alternative	71	0	0	4	8.23E-07	3.48E-06	Inf	1	3	0	0	1	112	0	0	co-expression	adjacent
5:40764514-40764640	5:40767466-40767690	alternative	alternative	71	0	0	4	8.23E-07	3.48E-06	Inf	1	3	0	0	1	2826	1	0	co-expression	adjacent
5:40764514-40764640	5:40769416-40769503	alternative	alternative	71	0	0	4	8.23E-07	3.48E-06	Inf	1	3	0	0	1	4776	2	0	co-expression	adjacent
5:40764514-40764640	5:40771719-40771863	alternative	alternative	71	0	0	4	8.23E-07	3.48E-06	Inf	1	3	0	0	1	7079	3	0	co-expression	adjacent
5:40764514-40764640	5:40775410-40775503	alternative	alternative	71	0	0	4	8.23E-07	3.48E-06	Inf	1	3	0	0	1	10770	5	0	co-expression	adjacent
5:40764514-40764640	5:40777268-40777586	alternative	alternative	71	0	0	4	8.23E-07	3.48E-06	Inf	1	3	0	0	1	12805	6	0	co-expression	adjacent
5:40764514-40764640	5:40777445-40777586	alternative	alternative	0	71	4	0	8.23E-07	3.48E-06	0	1	0	3	1	0	12628	6	0	mutually_exclusive	adjacent
5:40764752-40765238	5:40767466-40767690	alternative	alternative	71	0	0	4	8.23E-07	3.48E-06	Inf	1	3	0	0	1	2228	0	0	co-expression	adjacent
5:40764752-40765238	5:40769416-40769503	alternative	alternative	71	0	0	4	8.23E-07	3.48E-06	Inf	1	3	0	0	1	4178	1	0	co-expression	adjacent
5:40764752-40765238	5:40771719-40771863	alternative	alternative	71	0	0	4	8.23E-07	3.48E-06	Inf	1	3	0	0	1	6481	2	0	co-expression	adjacent
5:40764752-40765238	5:40775410-40775503	alternative	alternative	71	0	0	4	8.23E-07	3.48E-06	Inf	1	3	0	0	1	10172	4	0	co-expression	adjacent
5:40764752-40765238	5:40777268-40777586	alternative	alternative	71	0	0	4	8.23E-07	3.48E-06	Inf	1	3	0	0	1	12207	5	0	co-expression	adjacent
5:40764752-40765238	5:40777445-40777586	alternative	alternative	0	71	4	0	8.23E-07	3.48E-06	0	1	0	3	1	0	12030	5	0	mutually_exclusive	adjacent
10:44970165-44970264	10:44970165-44971848	alternative	alternative	70	0	0	4	8.69E-07	3.67E-06	Inf	1	4	0	0	1	1509	0	0	co-expression	adjacent
16:2528452-2528559	16:2528994-2529095	alternative	constitutive	21	3	0	11	8.72E-07	3.69E-06	Inf	1	1	1	0	1	91	0	0	co-expression	adjacent
2:74527471-74527590	2:74528248-74528321	constitutive	constitutive	176	33	0	8	8.93E-07	3.76E-06	Inf	1	2	2	0	1	913	3	2	co-expression	distal
2:74527471-74527590	2:74528417-74528489	constitutive	constitutive	176	33	0	8	8.93E-07	3.76E-06	Inf	1	2	2	0	1	1294	4	2	co-expression	distal
2:74527471-74527590	2:74528751-74529282	constitutive	alternative	33	176	8	0	8.93E-07	3.76E-06	0	1	2	2	1	0	913	3	2	mutually_exclusive	distal
2:74527736-74527838	2:74528248-74528321	alternative	constitutive	176	33	0	8	8.93E-07	3.76E-06	Inf	1	2	2	0	1	745	2	2	co-expression	distal
2:74527736-74527838	2:74528417-74528489	alternative	constitutive	176	33	0	8	8.93E-07	3.76E-06	Inf	1	2	2	0	1	1126	3	2	co-expression	distal
2:74527736-74527838	2:74528751-74529282	alternative	alternative	33	176	8	0	8.93E-07	3.76E-06	0	1	2	2	1	0	745	2	2	mutually_exclusive	distal
2:74528248-74528321	2:74529132-74529282	constitutive	alternative	0	176	8	33	8.93E-07	3.76E-06	0	1	0	2	1	2	745	2	2	mutually_exclusive	distal
2:74528417-74528489	2:74529132-74529282	constitutive	alternative	0	176	8	33	8.93E-07	3.76E-06	0	1	0	2	1	2	1126	3	2	mutually_exclusive	distal
2:74528751-74529282	2:74529132-74529282	alternative	alternative	8	33	0	176	8.93E-07	3.76E-06	Inf	1	1	2	0	2	745	2	2	co-expression	distal
18:32111754-32111919	18:32113745-32113860	alternative	alternative	69	0	0	4	9.19E-07	3.87E-06	Inf	1	2	0	0	1	1826	0	0	co-expression	adjacent
22:38780926-38781009	22:38782663-38782870	alternative	alternative	118	5	0	5	9.53E-07	4.01E-06	Inf	1	1	1	0	1	1654	0	0	co-expression	adjacent
1:205853788-205853874	1:205862445-205862598	alternative	alternative	29	29	17	102	9.70E-07	4.08E-06	5.926759645	1	3	2	1	2	4269	0	0	co-expression	adjacent
14:24291139-24291219	14:24291139-24291625	alternative	alternative	5	0	6	132	9.95E-07	4.17E-06	Inf	1	1	0	1	1	559	0	0	co-expression	adjacent
14:24291139-24291219	14:24296738-24296881	alternative	constitutive	0	5	132	6	9.95E-07	4.17E-06	0	1	0	1	1	1	559	0	0	mutually_exclusive	adjacent
[truncated: 804 more rows]
