# Supplementary material for: Single-molecule, full-length transcript isoform sequencing reveals disease-associated RNA isoforms in cardiomyocytes
Source: Nat Commun. 2021 Jul 9;12:4203. doi: 10.1038/s41467-021-24484-z (PMC8270901; doi:10.1038/s41467-021-24484-z)
Supplement: Supplementary file 6 — Supplementary Dataset 5 [file 41467_2021_24484_MOESM6_ESM.txt]

# log2FoldChange: fold change of WT/Mutant in log2 by DESeq2
# n_isoforms: number of isoforms in the gene
# gene_sig: if the gene is differentially expressed between WT and mutants
# gene_exprs_perc: percentage of this isoform in total gene expression (isoform count/gene count)
# is_major_isoform: if this isoform has more than 50% of the gene expression (gene_exprs_perc>0.5)
transcript	gene	type	log2FoldChange	padj	n_isoforms	gene_sig	long_total	gene_count	gene_exprs_perc	is_major_isoform
TUBB3-201	AC092143.1	REF	4.555086239	9.71E-04	1	TRUE	50	50	1	TRUE
ACTA2-201	ACTA2	REF	1.469871381	1.64E-10	4	TRUE	24925	25260	0.986737926	TRUE
ACTA2-204	ACTA2	REF	1.837832047	1.06E-05	4	TRUE	273	25260	0.010807601	FALSE
ACTG2-201	ACTG2	REF	4.439154737	9.70E-06	2	TRUE	197	205	0.96097561	TRUE
AGT-201	AGT	REF	1.162941787	3.48E-05	1	TRUE	505	505	1	TRUE
ALDH3A2-201	ALDH3A2	REF	1.26982945	9.71E-04	7	TRUE	473	581	0.814113597	TRUE
ANKRD1-201	ANKRD1	REF	2.787362656	3.75E-05	1	TRUE	659	659	1	TRUE
ANXA2-204	ANXA2	REF	0.945333526	3.60E-04	8	TRUE	1227	1391	0.882099209	TRUE
AP002884.3-203	AP002884.3	REF	3.149452724	8.50E-05	2	TRUE	83	99	0.838383838	TRUE
ARL4D-201	ARL4D	REF	1.67854861	3.60E-04	1	TRUE	243	243	1	TRUE
ASCL1-201	ASCL1	REF	2.288751519	4.71E-12	1	TRUE	421	421	1	TRUE
ASPN-202	ASPN	REF	2.945092597	3.62E-04	2	TRUE	83	85	0.976470588	TRUE
BCL2A1-201	BCL2A1	REF	5.908406368	6.24E-05	1	TRUE	33	33	1	TRUE
BNIP3-201	BNIP3	REF	-1.190429038	3.00E-06	3	TRUE	2288	2327	0.983240223	TRUE
C4orf46-201	C4orf46	REF	1.575966896	1.71E-05	2	TRUE	273	309	0.883495146	TRUE
CALD1-202	CALD1	REF	6.065128861	7.36E-05	6	FALSE	35	123	0.284552846	FALSE
CASQ2-201	CASQ2	REF	1.933793445	1.28E-10	1	TRUE	1103	1103	1	TRUE
CAV3-201	CAV3	REF	4.161481965	4.04E-06	1	TRUE	82	82	1	TRUE
CAVIN4-201	CAVIN4	REF	1.431940448	9.51E-04	1	TRUE	355	355	1	TRUE
CCL2-201	CCL2	REF	5.735832837	6.03E-04	1	TRUE	27	27	1	TRUE
CCND1-201	CCND1	REF	1.427754412	2.81E-04	4	TRUE	696	715	0.973426573	TRUE
CD200-201	CD200	REF	2.163599296	8.60E-05	3	TRUE	129	150	0.86	TRUE
CDC42EP3-201	CDC42EP3	REF	1.574450443	2.71E-11	3	TRUE	2845	2878	0.988533704	TRUE
CHCHD3-203	CHCHD3	REF	4.632969669	9.57E-04	2	FALSE	53	1340	0.039552239	FALSE
CNN1-201	CNN1	REF	4.238387147	1.50E-05	2	TRUE	340	358	0.94972067	TRUE
CNN3-201	CNN3	REF	1.655505536	5.77E-10	3	TRUE	1141	1151	0.991311903	TRUE
COL3A1-201	COL3A1	REF	5.956421998	1.42E-04	1	TRUE	32	32	1	TRUE
COTL1-201	COTL1	REF	3.537248917	3.44E-06	2	TRUE	104	107	0.971962617	TRUE
COX6A2-201	COX6A2	REF	-1.653119601	4.47E-05	2	TRUE	319	334	0.95508982	TRUE
CRABP2-203	CRABP2	REF	3.449443471	5.04E-04	1	TRUE	766	766	1	TRUE
CRMP1-202	CRMP1	REF	2.213162535	6.03E-04	2	TRUE	94	101	0.930693069	TRUE
CSRP2-201	CSRP2	REF	0.976894317	1.74E-05	4	TRUE	1291	1402	0.920827389	TRUE
CXCL12-201	CXCL12	REF	2.091540697	7.05E-14	4	TRUE	1362	1383	0.984815618	TRUE
DAAM1-207	DAAM1	REF	3.606529509	9.57E-04	12	FALSE	54	244	0.221311475	FALSE
DECR1-201	DECR1	REF	-0.917380859	8.09E-04	4	TRUE	1685	1799	0.936631462	TRUE
FAM129A-201	FAM129A	REF	3.175762679	3.60E-04	1	TRUE	66	66	1	TRUE
FHL1-204	FHL1	REF	2.720779855	1.74E-05	14	TRUE	564	3104	0.181701031	FALSE
FHL1-205	FHL1	REF	1.46733004	6.94E-10	14	TRUE	2177	3104	0.701353093	TRUE
FILIP1L-203	FILIP1L	REF	4.258981554	3.94E-07	1	TRUE	98	98	1	TRUE
FLRT2-201	FLRT2	REF	1.115056027	4.13E-04	3	TRUE	666	707	0.942008487	TRUE
GATB-204	GATB	REF	1.872142014	5.44E-07	5	FALSE	392	847	0.462809917	FALSE
GJA1-201	GJA1	REF	4.985884907	8.13E-08	1	TRUE	196	196	1	TRUE
GJA5-203;GJA5-201	GJA5	REF	1.67698915	3.48E-08	2	TRUE	604	654	0.923547401	TRUE
GLUL-202	GLUL	REF	-0.650354732	9.73E-04	5	TRUE	2370	2484	0.95410628	TRUE
GNAI1-201	GNAI1	REF	1.530877625	3.70E-04	1	TRUE	251	251	1	TRUE
GSN-SL1	GSN	NC	1.16657042	6.88E-04	10	FALSE	520	1139	0.456540825	FALSE
GYPC-201	GYPC	REF	2.399465019	5.96E-07	2	TRUE	179	199	0.899497487	TRUE
HIST1H4H-202;HIST1H4H-204	HIST1H4H	REF	2.572730382	9.59E-04	1	TRUE	78	78	1	TRUE
HLA-A-203	HLA-A	REF	1.417588603	9.16E-04	3	FALSE	230	250	0.92	TRUE
HNMT-202	HNMT	REF	3.475405325	5.92E-07	4	TRUE	106	118	0.898305085	TRUE
HSPB1-201	HSPB1	REF	0.818186962	3.43E-04	2	TRUE	19526	19668	0.99278015	TRUE
HSPB8-201	HSPB8	REF	1.84408854	2.53E-13	3	TRUE	2089	2101	0.994288434	TRUE
IFITM3-201	IFITM3	REF	0.998352989	1.22E-05	1	TRUE	3481	3481	1	TRUE
IMMT-SL1	IMMT	ASS	-3.928985139	2.29E-04	7	FALSE	89	843	0.105575326	FALSE
IMMT-SL2	IMMT	ASS	-3.721560514	9.71E-04	7	FALSE	75	843	0.088967972	FALSE
KCNMB1-201	KCNMB1	REF	4.691128782	2.50E-04	2	TRUE	57	59	0.966101695	TRUE
KRT18-201	KRT18	REF	1.077412525	1.05E-05	3	TRUE	3291	3360	0.979464286	TRUE
LGALS1-201	LGALS1	REF	2.990622662	5.53E-07	1	TRUE	1302	1302	1	TRUE
LGMN-201	LGMN	REF	1.038298872	1.26E-04	8	TRUE	832	1191	0.698572628	TRUE
MFAP2-202	MFAP2	REF	1.916528499	7.45E-04	2	TRUE	181	247	0.732793522	TRUE
MFAP4-201	MFAP4	REF	2.707216088	1.60E-17	4	TRUE	1059	1364	0.776392962	TRUE
MFAP4-202	MFAP4	REF	2.446834747	3.27E-06	4	TRUE	145	1364	0.106304985	FALSE
MFAP4-203	MFAP4	REF	3.308242586	3.96E-09	4	TRUE	159	1364	0.116568915	FALSE
MLLT11-201	MLLT11	REF	1.013593392	3.72E-06	1	TRUE	2575	2575	1	TRUE
MMP11-201	MMP11	REF	2.21042697	1.49E-06	3	TRUE	237	246	0.963414634	TRUE
MYC-207;MYC-202;MYC-206	MYC	REF	-1.224582499	8.32E-04	3	TRUE	605	614	0.98534202	TRUE
MYL12A-201	MYL12A	REF	0.912461187	2.68E-04	6	TRUE	2909	3587	0.810984109	TRUE
MYL12A-209;MYL12A-202	MYL12A	REF	3.710050812	2.65E-05	6	TRUE	606	3587	0.168943407	FALSE
MYLK-206	MYLK	REF	5.837664761	1.80E-11	4	TRUE	13262	14090	0.941234918	TRUE
MYLK-219	MYLK	REF	5.094509367	5.04E-04	4	TRUE	49	14090	0.003477644	FALSE
MYLK-220	MYLK	REF	6.977487647	2.17E-07	4	TRUE	67	14090	0.004755145	FALSE
MYLK-221	MYLK	REF	5.952608015	1.15E-07	4	TRUE	712	14090	0.050532292	FALSE
NKX2-6-201	NKX2-6	REF	-1.786688407	1.27E-04	1	TRUE	218	218	1	TRUE
NPPA-202	NPPA	REF	3.782220735	1.20E-07	2	TRUE	4558	4567	0.998029341	TRUE
NPPB-201	NPPB	REF	4.026485433	1.30E-07	1	TRUE	1255	1255	1	TRUE
PDE1A-201	PDE1A	REF	-1.800875137	1.71E-04	3	TRUE	231	389	0.593830334	TRUE
PDK1-201	PDK1	REF	-1.302441501	3.23E-05	4	TRUE	562	739	0.760487145	TRUE
PDLIM3-203	PDLIM3	REF	4.210284187	1.31E-10	5	TRUE	1576	1629	0.967464702	TRUE
PIK3IP1-201	PIK3IP1	REF	3.154779188	3.28E-04	3	TRUE	68	99	0.686868687	TRUE
PKM-202	PKM	REF	-1.074179717	3.60E-04	9	FALSE	1336	1920	0.695833333	TRUE
PMP22-203	PMP22	REF	-1.371582381	1.42E-04	6	FALSE	767	2499	0.306922769	FALSE
PPP1R14A-201	PPP1R14A	REF	5.68502964	7.50E-04	3	FALSE	26	75	0.346666667	FALSE
PPP1R14A-203	PPP1R14A	REF	5.048615153	7.50E-04	3	FALSE	47	75	0.626666667	TRUE
PPP1R3A-201	PPP1R3A	REF	-2.100633957	2.23E-06	3	TRUE	251	295	0.850847458	TRUE
PROCR-201	PROCR	REF	3.166228129	5.04E-04	1	TRUE	58	58	1	TRUE
PRSS23-201	PRSS23	REF	1.605686977	3.70E-09	3	TRUE	1171	1234	0.948946515	TRUE
PTN-201	PTN	REF	1.605325184	2.71E-11	2	TRUE	705	708	0.995762712	TRUE
RCAN1-202	RCAN1	REF	2.779373597	9.07E-05	4	TRUE	553	600	0.921666667	TRUE
RGS5-201	RGS5	REF	1.960923947	7.33E-04	5	TRUE	1471	1517	0.969676994	TRUE
RPS27L-201	RPS27L	REF	0.824768728	2.13E-05	7	TRUE	3133	3342	0.937462597	TRUE
S100A10-202	S100A10	REF	2.716685683	3.98E-05	1	TRUE	408	408	1	TRUE
S100A11-201	S100A11	REF	4.45702741	9.16E-04	1	TRUE	109	109	1	TRUE
SAT1-204	SAT1	REF	1.566275304	2.05E-08	6	TRUE	508	688	0.738372093	TRUE
SELENOM-201	SELENOM	REF	2.837166134	1.50E-09	5	TRUE	214	225	0.951111111	TRUE
SH3BGRL-201	SH3BGRL	REF	0.899230242	3.34E-05	2	TRUE	1206	1214	0.993410214	TRUE
SH3BGRL3-201	SH3BGRL3	REF	1.331446508	5.13E-04	2	TRUE	476	483	0.985507246	TRUE
SHISA5-206	SHISA5	REF	3.616384767	4.81E-10	3	TRUE	149	187	0.796791444	TRUE
SLC26A9-SL1	SLC26A9	ASS	-2.317931359	9.23E-08	1	TRUE	302	302	1	TRUE
SNAP25-202	SNAP25	REF	4.229485532	2.30E-05	3	TRUE	70	96	0.729166667	TRUE
SNX22-201	SNX22	REF	2.750605629	3.29E-05	2	TRUE	95	97	0.979381443	TRUE
SPARC-201	SPARC	REF	3.111619242	1.38E-06	3	TRUE	1387	1427	0.971969166	TRUE
SPINT2-201	SPINT2	REF	1.859607576	6.35E-07	4	TRUE	413	454	0.90969163	TRUE
SPON1-201	SPON1	REF	2.811471372	8.46E-06	2	TRUE	120	129	0.930232558	TRUE
SULT1E1-201	SULT1E1	REF	6.74554816	2.12E-04	2	TRUE	225	233	0.965665236	TRUE
SYNPO-204	SYNPO	REF	4.31166095	1.06E-12	1	TRUE	202	202	1	TRUE
TAGLN-201	TAGLN	REF	2.784300244	1.37E-04	5	TRUE	85	3454	0.024609149	FALSE
TAGLN-202	TAGLN	REF	3.220519364	8.87E-08	5	TRUE	3226	3454	0.933989577	TRUE
TAGLN-207	TAGLN	REF	2.992333283	4.78E-07	5	TRUE	132	3454	0.038216561	FALSE
TGM2-201	TGM2	REF	1.270678053	5.29E-04	4	TRUE	544	591	0.920473773	TRUE
TIMP1-201	TIMP1	REF	3.632598722	3.53E-11	3	TRUE	199	206	0.966019417	TRUE
TMEM189-203	TMEM189	REF	2.954003125	4.33E-05	5	TRUE	78	222	0.351351351	FALSE
TMSB4X-204	TMSB4X	REF	2.695642619	1.02E-05	3	TRUE	6608	6712	0.984505364	TRUE
TNFRSF12A-201	TNFRSF12A	REF	1.695898169	2.14E-04	3	TRUE	315	328	0.960365854	TRUE
TPM1-201	TPM1	REF	3.973463198	1.32E-08	18	FALSE	129	35810	0.003602346	FALSE
TPM1-220	TPM1	REF	2.873788784	1.50E-05	18	FALSE	416	35810	0.011616867	FALSE
TPM2-203	TPM2	REF	3.68833557	9.71E-04	6	TRUE	179	1392	0.128591954	FALSE
TPM2-SL1	TPM2	NC	2.217569021	1.71E-05	6	TRUE	160	1392	0.114942529	FALSE
TPM4-201	TPM4	REF	1.757011307	3.74E-05	5	TRUE	390	893	0.436730123	FALSE
TUBA4A-201	TUBA4A	REF	3.924432574	3.23E-05	3	TRUE	70	72	0.972222222	TRUE
TUBB2A-201	TUBB2A	REF	1.568322948	1.03E-05	2	TRUE	375	380	0.986842105	TRUE
TUBB6-201	TUBB6	REF	0.888224417	1.22E-04	7	TRUE	1578	1854	0.851132686	TRUE
