# Supplementary material for: Single-molecule, full-length transcript isoform sequencing reveals disease-associated RNA isoforms in cardiomyocytes
Source: Nat Commun. 2021 Jul 9;12:4203. doi: 10.1038/s41467-021-24484-z (PMC8270901; doi:10.1038/s41467-021-24484-z)
Supplement: Supplementary file 7 — Supplementary Dataset 6 [file 41467_2021_24484_MOESM7_ESM.txt]

# hit_len: length of target size including the novel splicing events in bp
# unique_targets_length: length of all possible targets based on the annotation
# comment: validation status
target_tx	type	strand	forward_name	reverse_name	forward_seq	reverse_seq	forward_loc	reverse_loc	hit_len	unique_targets_length	comment
IMMT-SL1	ES	-	IMMT-SL1_fwd_4	IMMT-SL1_rev_5	CTAAACAGCCTGCCTCACAA	CAATAGCCTGCAGAGTGACAC	2:86173690-86173709:+	2:86166582-86166602:+	228	261;357;324;228	validated
AIMP2-SL1	ES	+	AIMP2-SL1_fwd_3	AIMP2-SL1_rev_4	CTCCGTCGTGACCTCTGAC	GAAGGTTTTCAGGCACGCTC	7:6009290-6009308:+	7:6017948-6017967:+	450	450;570;363	validated
APMAP-SL1	ES	-	APMAP-SL1_fwd_1	APMAP-SL1_rev_2	TTTTATTGGACCAGCTGCGG	GTCGCTGAGTTCTAGGACGA	20:24969603-24969622:+	20:24963957-24963976:+	163	163;356	validated
C1orf105-SL1	ES	+	C1orf105-SL1_fwd_1	C1orf105-SL1_rev_3	TGACTCCATGCTGCTCAGAA	CATCATGGAAAGGCTCAGGTG	1:172456432-172456451:+	1:172465331-172465351:+	111	111;179	validated
HACD1-SL1	ES	-	HACD1-SL1_fwd_5	HACD1-SL1_rev_5	TTCCAGACATTTGCCTTGCTT	GGTCAAGAAGGCTGAATGTGT	10:17603933-17603953:+	10:17599318-17599338:+	118	118;237	validated
LGMN-SL1	ES	-	LGMN-SL1_fwd_5	LGMN-SL1_rev_2	CGGACCCACTGCTTCAACT	CGCTCACACTTGGAAAAGCT	14:92706497-92706515:+	14:92704283-92704302:+	112	180;112	not validated
MCM6-SL1	ES	-	MCM6-SL1_fwd_3	MCM6-SL1_rev_3	ATGGAGGTAGATGAGGGTGC	GAGCCTTTCAATCCAGCCTG	2:135848067-135848086:+	2:135840908-135840927:+	218	218;78;374	validated
NTRK2-SL1	ES	+	NTRK2-SL1_fwd_1	NTRK2-SL1_rev_1	GTGTGAATTAGGGACCGGGA	GGGCGCAGATTCCTTGTTAG	9:84669372-84669391:+	9:84670409-84670428:+	104	104;313	validated
PRDX5-SL1	ES	+	PRDX5-SL1_fwd_1	PRDX5-SL1_rev_1	AGCGGGCTATATACTCGTCG	TAACACTCAGACAGGCCACC	11:64318251-64318270:+	11:64320720-64320739:+	215	215;350	not validated
PRKRA-SL1	ES	-	PRKRA-SL1_fwd_1	PRKRA-SL1_rev_1	GAGGACAGTGGGACCTTCAG	CAGCTCTATGTTTCGCCAGC	2:178450966-178450985:+	2:178447548-178447567:+	59	229;59	validated
REEP1-SL1	ES	-	REEP1-SL1_fwd_3	REEP1-SL1_rev_4	CTTATCGGAGAGACTGCGGA	GTCTTCCTCCTCGTCGTCAG	2:86232772-86232791:+	2:86220027-86220046:+	262	298;262	validated
UQCRH-SL1	ES	+	UQCRH-SL1_fwd_2	UQCRH-SL1_rev_2	TGTTGCTGCTCGTGTTGAAT	CCTCGCATGCAAGAAGTCAA	1:46303729-46303748:+	1:46310288-46310307:+	245	288;420;272;245	not validated
YTHDF2-SL1	ES	+	YTHDF2-SL1_fwd_3	YTHDF2-SL1_rev_5	CCTTACTTGAGTCCACAGGCA	TGCCTTTTATTTCCCACGACC	1:28738312-28738332:+	1:28768938-28768958:+	57	1641;57	validated
ARGLU1-SL1	IR	-	ARGLU1-SL1_fwd_1	ARGLU1-SL1_rev_1	AACTCGAGCGACAGAGACAA	TAGCTCCTCACGTTTTGCAC	13:106559462-106559481:+	13:106557102-106557121:+	2380	2380;80	not validated
DHRS3-SL2	IR	-	DHRS3-SL2_fwd_4	DHRS3-SL2_rev_1	CGGACTGAGAAATGCCTGAAG	CAGGGTGTTGATGTGTTGGG	1:12580631-12580651:+	1:12579305-12579324:+	1347	1347;237	not validated
FHL1-SL1	IR	+	FHL1-SL1_fwd_3	FHL1-SL1_rev_4	CCTTGGCCAATGAGACCTTT	TCACGCAGTAGAAGTCCTCC	X:136207080-136207099:+	X:136207895-136207914:+	835	234;835	not validated
MYL7-SL2	IR	-	MYL7-SL2_fwd_3	MYL7-SL2_rev_1	GGCAGACCTGAGGGAGACC	CCAAAGAGCGTGAGGAAGAC	7:44140725-44140743:+	7:44140337-44140356:+	407	123;407;213	validated
RSRP1-SL1	IR	-	RSRP1-SL1_fwd_3	RSRP1-SL1_rev_2	AAATCATGAATGTGGTCTGCAGA	GCTATGCTTCTTTGCTGGGT	1:25244476-25244498:+	1:25243563-25243582:+	936	936;389;707	validated
SAT1-SL1	IR	+	SAT1-SL1_fwd_2	SAT1-SL1_rev_2	GGAGAGCACCCCTTTTACCA	TTGCCAATCCACGGGTCATA	X:23783820-23783839:+	X:23785366-23785385:+	1566	122;232;1566	not validated
WSB1-SL1	IR	+	WSB1-SL1_fwd_4	WSB1-SL1_rev_1	TGTTCAGTCGGAGCCAGTAA	GGTGATGTCCTTCTAGTTTCCG	17:27306859-27306878:+	17:27309136-27309157:+	2299	1438;82;1091;2299	validated
ARMCX2-SL1	NE	-	ARMCX2-SL1_fwd_2	ARMCX2-SL1_rev_1	CCAACTCTATTGCGCAGCTC	TCCAGGACTGAAAAGACGGG	X:101659819-101659838:+	X:101659088-101659107:+	225	142;225;213;258;236	validated
BRK1-SL1	NE	+	BRK1-SL1_fwd_3	BRK1-SL1_rev_5	GGCTAACCGGGAGTACATTG	TGTGGCCTGTGTTGTGTAAAG	3:10115749-10115768:+	3:10126325-10126345:+	296	296;231	validated
GATA6-AS1-SL3	NE	-	GATA6-AS1-SL3_fwd_1	GATA6-AS1-SL3_rev_2	ATGGGGTACGCAGAATGGAA	TCTCCACCCCAGTTCAACTC	18:22168755-22168774:+	18:22168117-22168136:+	227	227;375	validated
HIST1H2AC-SL2	NE	+	HIST1H2AC-SL2_fwd_1	HIST1H2AC-SL2_rev_2	CTCAACAAACTGCTAGGCCG	AGTTTGGCAGGCACTTAGGA	6:26124512-26124531:+	6:26138090-26138109:+	242	294;178;358;242	validated
KAT14-SL1	NE	+	KAT14-SL1_fwd_2	KAT14-SL1_rev_3	GTCTAGGAGCTCGAAGGTGG	GCTGAGCAATCCGAACAAGTAA	20:18137958-18137977:+	20:18145284-18145305:+	879	879	not validated
KLHL20-SL1	NE	+	KLHL20-SL1_fwd_1	KLHL20-SL1_rev_3	GTTGGATTCTCAGCAACGCA	ACTTCTGTCTGACGGCTCTC	1:173637957-173637976:+	1:173733996-173734015:+	546	546;445	validated
MAGED1-SL1	NE	+	MAGED1-SL1_fwd_1	MAGED1-SL1_rev_1	GTTGCTGCCTTCTTCGTCAA	ATAGGCAGCATTTGGACCCT	X:51803097-51803116:+	X:51895366-51895385:+	681	681;435	not validated
MTHFD2-SL1	NE	+	MTHFD2-SL1_fwd_3	MTHFD2-SL1_rev_4	TTCGCCCTTTCCACCTCG	GTGACTTGCAGGATTCTCGC	2:74198715-74198732:+	2:74205830-74205849:+	271	271;173	not validated
PPP1R12A-SL1	NE	-	PPP1R12A-SL1_fwd_2	PPP1R12A-SL1_rev_3	TGTGTCATCAGGTCAAGCAAC	CTGGGACTTGAAGCTGAACG	12:79817416-79817436:+	12:79809826-79809845:+	345	228;345	validated
PRSS35-SL1	NE	+	PRSS35-SL1_fwd_4	PRSS35-SL1_rev_4	CCTCGGGAGCTCTGATCTC	CATTCGATGCCACACACTGT	6:83512638-83512656:+	6:83523619-83523638:+	379	379;274	validated
SNRPN-SL3	NE	+	SNRPN-SL3_fwd_5	SNRPN-SL3_rev_2	GCTGCCCCTTTTACCAGTG	CCTCTGGTACGTGCTGTTCT	15:24920085-24920103:+	15:24962141-24962160:+	203	261;203;87;162	validated
TIMM17A-SL1	NE	+	TIMM17A-SL1_fwd_2	TIMM17A-SL1_rev_2	TAAAACCAGGGCTCCACAGT	AGTATGGCTCCCGTTAAGGC	1:201957549-201957568:+	1:201963714-201963733:+	214	144;214	validated
TUBG2-SL2	NE	+	TUBG2-SL2_fwd_4	TUBG2-SL2_rev_5	GACCGAGAAGCAGATGGAAG	TCATTCAGTCGCTCCAGGA	17:42660675-42660694:+	17:42663031-42663049:+	137	110;137	not validated
