# Supplementary material for: Single-molecule, full-length transcript isoform sequencing reveals disease-associated RNA isoforms in cardiomyocytes
Source: Nat Commun. 2021 Jul 9;12:4203. doi: 10.1038/s41467-021-24484-z (PMC8270901; doi:10.1038/s41467-021-24484-z)
Supplement: Supplementary file 10 — Source data [file 41467_2021_24484_MOESM10_ESM.zip]

Archive with 18 entries (17 files):
- source_data/
- __MACOSX/._source_data
- source_data/fig3.txt
- __MACOSX/source_data/._fig3.txt
- source_data/fig2f.txt
- __MACOSX/source_data/._fig2f.txt
- source_data/fig2e.txt
- __MACOSX/source_data/._fig2e.txt
- source_data/fig2a_recall.txt
- __MACOSX/source_data/._fig2a_recall.txt
- source_data/fig2d.xlsx
- __MACOSX/source_data/._fig2d.xlsx
- source_data/fig2a_precision.txt
- __MACOSX/source_data/._fig2a_precision.txt
- source_data/fig4b.txt
- __MACOSX/source_data/._fig4b.txt
- source_data/fig4a.txt
- __MACOSX/source_data/._fig4a.txt
