# Supplementary material for: Single-molecule, full-length transcript isoform sequencing reveals disease-associated RNA isoforms in cardiomyocytes
Source: Nat Commun. 2021 Jul 9;12:4203. doi: 10.1038/s41467-021-24484-z (PMC8270901; doi:10.1038/s41467-021-24484-z)
Supplement: Supplementary file 10 — Source data [file 41467_2021_24484_MOESM10_ESM.zip › source_data/fig3.txt]

gene_name	a_name	b_name	ht_estimate	c1	c2	c3	c4	pval	pval_adjust	pval_corr
TPM1	exon_28462	exon_28463	0	0	1428	26610	0	0	0	1e-200
TPM1	exon_28471	exon_28472	0	0	27732	81	290	5.236717707722559e-157	1.3280316106784408e-154	5.236717707722559e-157
TPM1	exon_28467	exon_28468	0	0	38	28061	0	4.776809690195415e-125	9.112292892199324e-123	4.776809690195415e-125
TPM1	exon_28467	exon_28471	0	0	38	27732	328	3.230453985983004e-73	2.9886551983626452e-71	3.230453985983004e-73
TPM1	exon_28468	exon_28471	Inf	27732	328	0	38	3.230453985982753e-73	2.9886551983626452e-71	3.230453985982753e-73
TPM1	exon_28462	exon_28471	0.2391206886253885	1363	65	26310	300	8.183935126420331e-19	9.280005554188146e-18	8.183935126420331e-19
TPM1	exon_28463	exon_28471	4.1819886256959755	26310	300	1363	65	8.183935126420282e-19	9.280005554188146e-18	8.183935126420282e-19
TPM1	exon_28462	exon_28467	6.020388306998037	9	1419	28	26582	7.65493805171385e-5	2.4632011440923085e-4	7.65493805171385e-5
TPM1	exon_28462	exon_28468	0.1661022427469669	1419	9	26582	28	7.65493805171385e-5	2.4632011440923085e-4	7.65493805171385e-5
TPM1	exon_28463	exon_28467	0.1662192427577957	28	26582	9	1420	7.694199041424661e-5	2.474357072011786e-4	7.694199041424661e-5
TPM1	exon_28463	exon_28468	6.016150617754116	26582	28	1420	9	7.694199041424661e-5	2.474357072011786e-4	7.694199041424661e-5
TPM1	exon_28462	exon_28472	0	0	1428	81	26529	0.036251978047978445	0.07491588906166459	0.036251978047978445
TPM1	exon_28463	exon_28472	Inf	81	26529	0	1428	0.036251978047978445	0.07491588906166459	0.036251978047978445
TPM1	exon_28467	exon_28472	0	0	38	81	27979	0.9999999999999999	1	0.9999999999999999
TPM1	exon_28468	exon_28472	Inf	81	27979	0	38	1	1	1
MYL7	exon_78641	exon_78642	0	0	1709	46201	1358	0	0	1e-200
MYL7	exon_78642	exon_78643	0	0	46201	1358	1709	0	0	1e-200
MYL7	exon_78645	exon_78647	0	0	47252	2002	1	0	0	1e-200
MYL7	exon_78645	exon_78648	16383.999999940395	42846	4406	1	2002	0	0	1e-200
MYL7	exon_78647	exon_78648	0	0	2002	42847	4406	0	0	1e-200
MYL7	exon_78648	exon_78649	0	0	42847	4401	2007	0	0	1e-200
MYL7	exon_78642	exon_78648	0	39798	6403	3048	0	2.3830040272516175e-191	7.666870867378487e-189	2.3830040272516175e-191
MYL7	exon_78642	exon_78649	Inf	4401	41800	0	3048	1.2755673133804777e-128	2.5459378710397754e-126	1.2755673133804777e-128
MYL7	exon_78641	exon_78648	Inf	1690	0	41156	6403	1.5410309246563426e-104	2.2444907170197377e-102	1.5410309246563426e-104
MYL7	exon_78643	exon_78648	Inf	1358	0	41488	6403	6.9722165262285675e-84	7.440252447494208e-82	6.9722165262285675e-84
MYL7	exon_78645	exon_78649	Inf	4401	42851	0	2003	9.061446630214837e-84	9.574928605927012e-82	9.061446630214837e-84
MYL7	exon_78647	exon_78649	0	0	2002	4401	42852	1.4717257042375415e-83	1.5475375258802168e-81	1.4717257042375415e-83
MYL7	exon_78641	exon_78649	0	0	1690	4401	43158	1.802725004454179e-70	1.5669169433876727e-68	1.802725004454179e-70
MYL7	exon_78642	exon_78645	0	44199	2002	3048	0	3.269729580329946e-57	1.7888906302942215e-55	3.269729580329946e-57
MYL7	exon_78642	exon_78647	Inf	2002	44199	0	3048	3.269729580329946e-57	1.7888906302942215e-55	3.269729580329946e-57
MYL7	exon_78643	exon_78649	0	0	1358	4401	43490	2.3155414014581185e-56	1.2294041982717046e-54	2.3155414014581185e-56
MYL7	exon_78641	exon_78645	Inf	1690	0	45557	2002	2.0659560621619745e-31	3.683519344579282e-30	2.0659560621619745e-31
MYL7	exon_78641	exon_78647	0	0	1690	2002	45557	2.0659560621619745e-31	3.683519344579282e-30	2.0659560621619745e-31
MYL7	exon_78643	exon_78645	Inf	1358	0	45889	2002	2.658441277623177e-25	4.032748781171372e-24	2.658441277623177e-25
MYL7	exon_78643	exon_78647	0	0	1358	2002	45889	2.658441277623177e-25	4.032748781171372e-24	2.658441277623177e-25
MYL7	exon_78641	exon_78643	0	0	1709	1358	46201	1.2601313960467658e-21	1.597846610187299e-20	1.2601313960467658e-21
MYL7	exon_78645	exon_78646	0	0	47252	1	2002	0.04066592224139681	0.08307378883960857	0.04066592224139681
MYL7	exon_78646	exon_78647	0	0	1	2002	47252	1	1	1
MYL7	exon_78646	exon_78648	Inf	1	0	42846	6408	1	1	1
MYL7	exon_78646	exon_78649	0	0	1	4401	44853	1	1	1
MYL7	exon_78641	exon_78646	NA	0	1690	0	47559	NA	NA	NA
MYL7	exon_78642	exon_78646	NA	0	46201	0	3048	NA	NA	NA
MYL7	exon_78643	exon_78646	NA	0	1358	0	47891	NA	NA	NA
