# Supplementary material for: Single-molecule, full-length transcript isoform sequencing reveals disease-associated RNA isoforms in cardiomyocytes
Source: Nat Commun. 2021 Jul 9;12:4203. doi: 10.1038/s41467-021-24484-z (PMC8270901; doi:10.1038/s41467-021-24484-z)
Supplement: Supplementary file 10 — Source data [file 41467_2021_24484_MOESM10_ESM.zip › source_data/fig2e.txt]

category_name	count
Ambiguous	34
Alternative splice site	1646
Novel exon skipping	725
Novel intron retention	238
Multiple novel events	139
Novel combination	2462
Novel exons	496
