# Supplementary material for: Single-molecule, full-length transcript isoform sequencing reveals disease-associated RNA isoforms in cardiomyocytes
Source: Nat Commun. 2021 Jul 9;12:4203. doi: 10.1038/s41467-021-24484-z (PMC8270901; doi:10.1038/s41467-021-24484-z)
Supplement: Supplementary file 10 — Source data [file 41467_2021_24484_MOESM10_ESM.zip › source_data/fig2a_recall.txt]

max_tx_length_log10	recall
2.73719264270474	1
2.73719264270474	1
2.8494194137969	1
2.8494194137969	1
2.89320675305985	1
2.89320675305985	1
2.89486965674525	0.875
2.89486965674525	0.875
2.91645394854993	0.9
2.91645394854993	0.9
2.93801909747621	0.916666666666667
2.93801909747621	0.916666666666667
2.94939000664491	0.928571428571429
2.94939000664491	0.928571428571429
2.95999483832842	0.9375
2.95999483832842	0.9375
2.97497199429807	0.882352941176471
2.98900461569854	0.894736842105263
2.98900461569854	0.894736842105263
2.99343623049761	0.904761904761905
2.99343623049761	0.904761904761905
3.00043407747932	0.91304347826087
3.00043407747932	0.91304347826087
3.01661554755718	0.92
3.01661554755718	0.92
3.01911629044707	0.925925925925926
3.01911629044707	0.925925925925926
3.02897770520878	0.9
3.02897770520878	0.9
3.02897770520878	0.9
3.06781451116184	0.90625
3.06781451116184	0.90625
3.12807601266872	0.909090909090909
3.14612803567824	0.914285714285714
3.14612803567824	0.914285714285714
3.16613397030511	0.918918918918919
3.16613397030511	0.918918918918919
3.17318626841227	0.894736842105263
3.19617618503997	0.9
3.19617618503997	0.9
3.19920647916166	0.902439024390244
3.21404867941194	0.883720930232558
3.21404867941194	0.883720930232558
3.2169572073611	0.863636363636364
3.21774707326279	0.869565217391304
3.21774707326279	0.869565217391304
3.22762964957101	0.872340425531915
3.23678909940929	0.877551020408163
3.23678909940929	0.877551020408163
3.23754373814287	0.882352941176471
3.23754373814287	0.882352941176471
3.26623169668989	0.886792452830189
3.26623169668989	0.886792452830189
3.26857797188284	0.890909090909091
3.26857797188284	0.890909090909091
3.28780172993023	0.894736842105263
3.28780172993023	0.894736842105263
3.29797924415936	0.879310344827586
3.33885474625232	0.883333333333333
3.33885474625232	0.883333333333333
3.35082927358297	0.887096774193548
3.35082927358297	0.887096774193548
3.36847283844036	0.890625
3.36847283844036	0.890625
3.45712462630341	0.893939393939394
3.45712462630341	0.893939393939394
3.46344503177043	0.897058823529412
3.46344503177043	0.897058823529412
3.47610671684019	0.9
3.47610671684019	0.9
3.57840997033124	0.901408450704225
3.59039594718401	0.904109589041096
3.59039594718401	0.904109589041096
3.64355136856295	0.893333333333333
3.64355136856295	0.893333333333333
3.6605809124273	0.894736842105263
3.84154716525655	0.897435897435897
3.84154716525655	0.897435897435897
