# Supplementary material for: Single-molecule, full-length transcript isoform sequencing reveals disease-associated RNA isoforms in cardiomyocytes
Source: Nat Commun. 2021 Jul 9;12:4203. doi: 10.1038/s41467-021-24484-z (PMC8270901; doi:10.1038/s41467-021-24484-z)
Supplement: Supplementary file 10 — Source data [file 41467_2021_24484_MOESM10_ESM.zip › source_data/fig2a_precision.txt]

max_tx_length_log10	precision
2.71850168886727	1
2.73719264270474	1
2.73719264270474	1
2.82151352840477	1
2.8494194137969	1
2.8494194137969	1
2.85672889038288	1
2.85672889038288	1
2.89320675305985	1
2.89320675305985	1
2.89486965674525	1
2.91645394854993	1
2.91645394854993	1
2.93801909747621	1
2.93801909747621	1
2.94939000664491	1
2.94939000664491	1
2.95999483832842	1
2.95999483832842	1
2.98900461569854	1
2.98900461569854	1
2.99343623049761	1
2.99343623049761	1
3.00043407747932	1
3.00043407747932	1
3.01661554755718	1
3.01661554755718	1
3.01911629044707	1
3.01911629044707	1
3.02897770520878	1
3.02897770520878	1
3.06781451116184	1
3.06781451116184	1
3.12807601266872	1
3.12807601266872	1
3.14363923527454	1
3.14612803567824	1
3.14612803567824	1
3.16613397030511	1
3.16613397030511	1
3.19617618503997	1
3.19617618503997	1
3.19920647916166	1
3.21404867941194	1
3.2169572073611	1
3.21774707326279	1
3.21774707326279	1
3.22762964957101	1
3.22762964957101	1
3.23678909940929	1
3.23678909940929	1
3.23754373814287	0.981481481481482
3.23754373814287	0.981481481481482
3.23754373814287	0.981481481481482
3.26623169668989	0.964912280701754
3.26623169668989	0.964912280701754
3.26623169668989	0.964912280701754
3.26857797188284	0.966101694915254
3.26857797188284	0.966101694915254
3.28780172993023	0.967213114754098
3.28780172993023	0.967213114754098
3.29292029960001	0.967741935483871
3.33885474625232	0.96875
3.33885474625232	0.96875
3.35082927358297	0.96969696969697
3.35082927358297	0.96969696969697
3.35295391171009	0.970588235294118
3.35295391171009	0.970588235294118
3.36847283844036	0.971428571428571
3.36847283844036	0.971428571428571
3.3911116137028	0.971830985915493
3.45712462630341	0.972602739726027
3.45712462630341	0.972602739726027
3.46344503177043	0.973333333333333
3.46344503177043	0.973333333333333
3.47610671684019	0.974025974025974
3.47610671684019	0.974025974025974
3.57840997033124	0.974358974358974
3.59039594718401	0.975
3.59039594718401	0.975
3.64355136856295	0.975308641975309
3.6605809124273	0.975609756097561
3.84154716525655	0.976190476190476
3.84154716525655	0.976190476190476
