# Supplementary material for: Single-molecule, full-length transcript isoform sequencing reveals disease-associated RNA isoforms in cardiomyocytes
Source: Nat Commun. 2021 Jul 9;12:4203. doi: 10.1038/s41467-021-24484-z (PMC8270901; doi:10.1038/s41467-021-24484-z)
Supplement: Supplementary file 10 — Source data [file 41467_2021_24484_MOESM10_ESM.zip › source_data/fig4b.txt]

name	gene	log2FoldChange	padj	n_isoforms
TPM1-201	TPM1	3.9734631977430754	1.3193402441207513e-8	11
TPM1-220	TPM1	2.8737887841220555	1.4968082861248287e-5	11
TPM1-SL1	TPM1	0.6982305757692642	0.00821711134142116	11
TPM1-219	TPM1	3.2129703977281343	0.012676265782774853	11
TPM1-206	TPM1	3.7622728821131752	0.07983831611559321	11
TPM1-213	TPM1	-0.7819818092757991	0.45753758247973203	11
TPM1-222	TPM1	0.4485308494633456	0.8503244396037756	11
TPM1-233	TPM1	0.3534114230804378	0.874787622810113	11
TPM1-227	TPM1	0.42433430891622	0.9517897531521798	11
TPM1-207	TPM1	0.13339550153876897	0.9728423209897027	11
TPM1-218	TPM1	0.2013175352746163	0.9989794510167914	11
DAAM1-207	DAAM1	3.6065295091918945	9.565311637711706e-4	8
DAAM1-203	DAAM1	1.5568360323835864	0.2595819458081987	8
DAAM1-SL3	DAAM1	1.0620937595877673	0.41096249789126715	8
DAAM1-SL4	DAAM1	-0.52375444265867	0.6773925281968511	8
DAAM1-SL2	DAAM1	1.4036688667598358	0.8312640266758602	8
DAAM1-208	DAAM1	-0.5628706378270655	0.9939212277713433	8
DAAM1-209	DAAM1	-0.17041062861152753	0.9989794510167914	8
DAAM1-SL1	DAAM1	0.04251938322072379	0.9994209305109292	8
FHL1-205	FHL1	1.4673300396604898	6.94022866171224e-10	8
FHL1-204	FHL1	2.7207798545054387	1.7418390103436392e-5	8
FHL1-SL1	FHL1	1.7967116753484524	0.008849946236629814	8
FHL1-207	FHL1	1.2414694849550518	0.05333818862576771	8
FHL1-229	FHL1	2.586960974559206	0.09221013208244418	8
FHL1-230	FHL1	1.6923709865070027	0.22694730085076373	8
FHL1-219	FHL1	1.800443622205698	0.4828308828015169	8
FHL1-218	FHL1	0.4869039464809777	0.987838999481712	8
GSN-SL1	GSN	1.1665704201086962	6.884711974288714e-4	6
GSN-206	GSN	-0.6225543203646194	0.23259106629322546	6
GSN-211	GSN	0.7241680094580841	0.47973740684485316	6
GSN-SL3	GSN	0.829185420255507	0.9605197416083644	6
GSN-SL2	GSN	0.44196779996270724	0.9969924506298438	6
GSN-215	GSN	0.2718700316520037	0.9989794510167914	6
PKM-202	PKM	-1.0741797169695537	3.599115147634774e-4	6
PKM-214	PKM	-1.5471667868108168	0.47904791464893415	6
PKM-212	PKM	-0.61730267852990806	0.5672423776998333	6
PKM-224	PKM	-1.5757991534057658	0.6873350402992261	6
PKM-211	PKM	-0.29664672611261855	0.8066618297963799	6
PKM-SL1	PKM	-0.2180843567296268	0.9903566213192746	6
SAT1-204	SAT1	1.5662753041777777	2.0529520652360492e-8	6
SAT1-201	SAT1	1.6008815766680604	0.2899943707581672	6
SAT1-207	SAT1	-0.1054265847279709	0.9205289557842569	6
SAT1-209	SAT1	0.9330573632615643	0.9578864236260497	6
SAT1-202	SAT1	-0.1457201832473043	0.9992490488418714	6
SAT1-SL1	SAT1	0.024453956719714554	0.9994209305109292	6
TPM2-SL1	TPM2	2.217569021086853	1.7054914925240028e-5	6
TPM2-203	TPM2	3.6883355703041554	9.706923457117621e-4	6
TPM2-SL3	TPM2	2.0689161878180937	0.0017067944570346542	6
TPM2-201	TPM2	3.1944552022770374	0.03113082129455011	6
TPM2-SL2	TPM2	1.0389343682607917	0.18788735058031533	6
TPM2-202	TPM2	0.4383121716024773	0.5877922026512271	6
IMMT-SL1	IMMT	-3.9289851394145825	2.291141816993042e-4	5
IMMT-SL2	IMMT	-3.721560514425422	9.706923457117621e-4	5
IMMT-204	IMMT	0.4984363008911793	0.7188067421134826	5
IMMT-207	IMMT	0.3526072720072453	0.8551073079146332	5
IMMT-210	IMMT	-0.3986405762892932	0.9989794510167914	5
LGMN-201	LGMN	1.0382988718840784	1.2573762871774261e-4	5
LGMN-SL1	LGMN	0.8517023553652745	0.31983112806848857	5
LGMN-211	LGMN	0.6868752155666802	0.6060922066006316	5
LGMN-218	LGMN	0.8001418073322429	0.9226969451287331	5
LGMN-216	LGMN	0.8247842015823414	0.9349900376677343	5
ACTA2-201	ACTA2	1.469871380903277	1.6426861692235766e-10	4
ACTA2-204	ACTA2	1.8378320474301209	1.0615173368861697e-5	4
ACTA2-205	ACTA2	1.6258554649539663	0.13227438000854425	4
ACTA2-206	ACTA2	1.319517379834367	0.48224392352547696	4
ANXA2-204	ANXA2	0.9453335262767827	3.599115147634774e-4	4
ANXA2-SL1	ANXA2	1.0090526012356558	0.7858107544387558	4
ANXA2-228	ANXA2	0.38339906233895626	0.9989794510167914	4
ANXA2-203	ANXA2	0.23812910353681804	0.9989794510167914	4
CALD1-202	CALD1	6.065128860644669	7.35537452409438e-5	4
CALD1-217	CALD1	1.0529576473527131	0.59105654449748	4
CALD1-SL1	CALD1	-0.6409673788871286	0.6764200027270711	4
CALD1-219	CALD1	0.12245885715826531	0.9077295482076382	4
GLUL-202	GLUL	-0.6503547316716408	9.731747339846603e-4	4
GLUL-204	GLUL	-0.2414337114064899	0.9989794510167914	4
GLUL-206	GLUL	-0.3212602155394974	0.9989794510167914	4
GLUL-205	GLUL	-0.20869109361168137	0.9992490488418714	4
MYLK-206	MYLK	5.837664761196785	1.804945883036386e-11	4
MYLK-221	MYLK	5.952608015114303	1.146268317934031e-7	4
MYLK-220	MYLK	6.977487646743568	2.1690843342916622e-7	4
MYLK-219	MYLK	5.09450936746063	5.044927228045915e-4	4
PDK1-201	PDK1	-1.3024415014323445	3.231095963173344e-5	4
PDK1-202	PDK1	-2.8438347978720464	0.06933393502571993	4
PDK1-209	PDK1	-1.8195869333559238	0.2083904072922514	4
PDK1-203	PDK1	-1.0090266526213805	0.49478508967582074	4
PDLIM3-203	PDLIM3	4.210284186732691	1.3062262163536802e-10	4
PDLIM3-211	PDLIM3	4.532216385669914	0.0011276845955678185	4
PDLIM3-210	PDLIM3	4.3423871831354965	0.04400925577214125	4
PDLIM3-204	PDLIM3	3.8928443530528285	0.058890729133848914	4
RCAN1-202	RCAN1	2.779373597405778	9.066453806936392e-5	4
RCAN1-201	RCAN1	1.4410721304271117	0.21974279879856404	4
RCAN1-212	RCAN1	2.1796039490465167	0.458131152837978	4
RCAN1-208	RCAN1	2.0367071847159517	0.6035838927065039	4
RPS27L-201	RPS27L	0.824768727651424	2.132551332477159e-5	4
RPS27L-204	RPS27L	1.43598617278409	0.5613992087875359	4
RPS27L-205	RPS27L	0.17276263873317635	0.9989794510167914	4
RPS27L-203	RPS27L	-0.03220350733732144	0.9994209305109292	4
TAGLN-202	TAGLN	3.2205193643435344	8.870203225370788e-8	4
TAGLN-207	TAGLN	2.9923332834614724	4.784341073494398e-7	4
TAGLN-201	TAGLN	2.7843002441186453	1.3685328152778024e-4	4
TAGLN-203	TAGLN	3.3856809771594745	0.02337897019701586	4
TMEM189-203	TMEM189	2.95400312452316	4.330220124395054e-5	4
TMEM189-SL1	TMEM189	2.4468881550940664	0.19885584842582385	4
TMEM189-202	TMEM189	0.8101953595445894	0.614562170511974	4
TMEM189-205	TMEM189	0.4218896099631548	0.7576932193819061	4
TPM4-201	TPM4	1.7570113072003626	3.7432104685614544e-5	4
TPM4-SL1	TPM4	0.5875094688738842	0.24085600423703823	4
TPM4-216	TPM4	1.2693837309673734	0.324707739791524	4
TPM4-202	TPM4	2.065226359441381	0.3627319766328298	4
TUBB6-201	TUBB6	0.8882244168171911	1.2216783392582882e-4	4
TUBB6-213	TUBB6	1.4309422076171856	0.012097396683354572	4
TUBB6-203	TUBB6	1.1199718564932843	0.59105654449748	4
TUBB6-202	TUBB6	0.5549841823108617	0.8989241166768543	4
