# Supplementary material for: Single-molecule, full-length transcript isoform sequencing reveals disease-associated RNA isoforms in cardiomyocytes
Source: Nat Commun. 2021 Jul 9;12:4203. doi: 10.1038/s41467-021-24484-z (PMC8270901; doi:10.1038/s41467-021-24484-z)
Supplement: Supplementary file 10 — Source data [file 41467_2021_24484_MOESM10_ESM.zip › source_data/fig4a.txt]

transcript	wt_count_log10p	mutant_count_log10p
1_827775-1_829003;1_829104-1_847654;1_847806-1_851927;1_852110-1_852671;1_852766-1_853391;1_853634-1_853686	0.21756733393606867	0.1827674906442023
1_827775-1_829003;1_829104-1_847654;1_847806-1_851927;1_852110-1_852671	0	0.109119082697648
1_827775-1_829003;1_829104-1_847654;1_847806-1_851927;1_852110-1_852671;1_852766-1_853391;1_853438-1_853488	0.23777901197216333	0
1_827775-1_829003;1_829104-1_847654;1_847806-1_851927;1_852110-1_852671;1_852766-1_853391	0.5128929607382726	0.33592403834843765
1_827775-1_829003;1_829104-1_851927;1_852110-1_852671;1_852766-1_853391	0.15700352295651154	0.1827674906442023
1_827775-1_829003;1_829104-1_851927;1_852110-1_852671;1_852766-1_853391;1_853487-1_853539	0.21756733393606867	0.19625310245368485
1_1013576-1_1013984	1.1148371817364806	1.269195519009852
1_1053977-1_1054448;1_1054551-1_1054824	0.06988979320471318	0
1_1308720-1_1308915;1_1308972-1_1309086;1_1309273-1_1309454;1_1309603-1_1309681;1_1309851-1_1310634;1_1310688-1_1310909;1_1311071-1_1311330	0.6679461624537623	0.6936221452837513
1_1400303-1_1400605	0.6676737364720199	0.6412115392896233
1_1399689-1_1400158;1_1400303-1_1400605	0.8306628233970874	0.7037688407545132
1_1399689-1_1400158;1_1400249-1_1400605	0.20472645829267838	0.25142106857691304
1_1512473-1_1516012;1_1516088-1_1517311;1_1517412-1_1517716;1_1517775-1_1518921;1_1518990-1_1520141;1_1520306-1_1520548;1_1520617-1_1522744;1_1522899-1_1523511;1_1523567-1_1523839;1_1523964-1_1524273;1_1524397-1_1525240;1_1525291-1_1526461;1_1526531-1_1527695;1_1527862-1_1529223;1_1529331-1_1533926	0.06988979320471318	0.246390863679156
1_1616100-1_1616508	0.06988979320471318	0.11740640147586053
1_1629704-1_1630292	0	0.19053705459641943
1_1632374-1_1632783;1_1632913-1_1632981;1_1633120-1_1633188;1_1633355-1_1633748;1_1633912-1_1633989;1_1634099-1_1634202;1_1634328-1_1634451	0.31763578289410266	0.38110115662547295
1_1633912-1_1633989;1_1634099-1_1634202;1_1634328-1_1634451	0.37302326760191923	0.1264248387047666
1_1634328-1_1634451	0.11431666829975037	0
1_2050701-1_2055441;1_2055562-1_2056484;1_2056573-1_2059541;1_2059591-1_2135262;1_2135347-1_2144210;1_2144341-1_2146027;1_2146108-1_2148872;1_2148924-1_2150790;1_2150978-1_2155995;1_2156092-1_2169518;1_2169604-1_2172055;1_2172190-1_2172301;1_2172388-1_2173897;1_2174016-1_2174754;1_2174833-1_2175224;1_2175313-1_2184583;1_2184698-1_2184922	0	0.1827674906442023
1_2391958-1_2393208;1_2393355-1_2395784;1_2395871-1_2397116;1_2397220-1_2399415;1_2399514-1_2400857;1_2400935-1_2402207;1_2402342-1_2403035	0.2903540454924622	0.3778715797531167
1_2391958-1_2395784;1_2395871-1_2397116;1_2397220-1_2399415;1_2399514-1_2400857;1_2400935-1_2402207;1_2402342-1_2403035	1.49878566414626	1.5873118610244163
1_2391958-1_2395784;1_2395871-1_2397116;1_2397220-1_2399415;1_2399514-1_2400857;1_2400935-1_2402097;1_2402342-1_2403035	0.3300292886443334	0.46947758370994375
1_2391958-1_2393270;1_2393355-1_2395784;1_2395871-1_2397116;1_2397220-1_2399415;1_2399514-1_2400857;1_2400935-1_2402207;1_2402342-1_2403035	0.4733127028389154	0.17564763894621083
1_2395871-1_2397116;1_2397220-1_2399415;1_2399514-1_2400857;1_2400935-1_2402207;1_2402342-1_2403035	0.3805927379656358	0.4269574358021535
1_2402342-1_2403035	0.16900319800934738	0.08379973088734545
1_2586591-1_2587091;1_2587295-1_2587741;1_2587792-1_2588390;1_2588453-1_2588550;1_2588625-1_2588922;1_2589040-1_2589410	0.20685299245274683	0.11740640147586053
1_2586591-1_2587091;1_2587295-1_2587741;1_2587792-1_2588390;1_2588453-1_2588550;1_2588625-1_2588954;1_2589040-1_2589410	0.10174806168343674	0
1_2586948-1_2587091;1_2587295-1_2587741;1_2587792-1_2588336;1_2588453-1_2588550;1_2588625-1_2588922;1_2589040-1_2589410	0.12049709249405943	0
1_2586948-1_2587091;1_2587295-1_2587741;1_2587792-1_2588390;1_2588453-1_2588550;1_2588625-1_2588922;1_2589040-1_2589410	0.6021424511896213	0.7119452931616287
1_2586948-1_2587091;1_2587295-1_2587741;1_2587792-1_2588390;1_2588453-1_2588550;1_2588625-1_2588954;1_2589040-1_2589410	0.5044017751650226	0.5439983273463842
1_2587295-1_2587741;1_2587792-1_2588390;1_2588453-1_2588550;1_2588625-1_2588922;1_2589040-1_2589410	0.3396512007414965	0.4265140027869864
1_2587295-1_2587741;1_2587792-1_2588390;1_2588453-1_2588550;1_2588625-1_2588954;1_2589040-1_2589410	0.2752853884217479	0.46762450259197386
1_3773181-1_3775299	0.11431666829975037	0
1_3857717-1_3858718;1_3858844-1_3865812;1_3866000-1_3867974;1_3868053-1_3869605;1_3869775-1_3872472;1_3872572-1_3883507	0.36556068170229367	0.38995592708004734
1_5992788-1_6040517;1_6040645-1_6041831;1_6041872-1_6072755;1_6072798-1_6073733	0.160253874717387	0
1_5992788-1_6040517;1_6040645-1_6041831;1_6041872-1_6072755;1_6072798-1_6073733;1_6073770-1_6082195;1_6082274-1_6085204;1_6085248-1_6087467;1_6087511-1_6089008;1_6089051-1_6090389;1_6090475-1_6094400;1_6094485-1_6095323;1_6095443-1_6095530;1_6095624-1_6096636;1_6096756-1_6097269;1_6097357-1_6098485	0.24510996941008692	0.3210835368975095
1_6096756-1_6097269;1_6097357-1_6098485	0	0.109119082697648
1_6206101-1_6206196;1_6206302-1_6206536;1_6206726-1_6207379	0.05886883442595503	0.08379973088734545
1_6206302-1_6206536;1_6206726-1_6207379;1_6207511-1_6208881;1_6209025-1_6209115;1_6209196-1_6209268;1_6209343-1_6209414;1_6209539-1_6209924;1_6209970-1_6210223;1_6210295-1_6210370;1_6210438-1_6210870;1_6210938-1_6211021;1_6211118-1_6211867;1_6212053-1_6212231;1_6212482-1_6212682;1_6212733-1_6213066;1_6213183-1_6218289;1_6218369-1_6219236	0.21756733393606867	0
1_6206302-1_6206536;1_6206726-1_6207379;1_6207511-1_6208881;1_6209025-1_6209115;1_6209196-1_6209268;1_6209343-1_6209414;1_6209539-1_6209924;1_6209970-1_6210223;1_6210295-1_6210370;1_6210438-1_6210870;1_6210938-1_6211021;1_6211118-1_6211867;1_6212053-1_6212231;1_6212416-1_6212682;1_6212733-1_6213066;1_6213183-1_6218289;1_6218369-1_6219236	1.0359369420999476	0.796650522935674
1_6206302-1_6206536;1_6206726-1_6207379	1.7240417623543185	1.6661059206609428
1_6206302-1_6206536;1_6206726-1_6207379;1_6207472-1_6208881;1_6209025-1_6209115;1_6209196-1_6209268;1_6209343-1_6209414;1_6209539-1_6209924;1_6209970-1_6210223;1_6210295-1_6210370;1_6210438-1_6210870;1_6210938-1_6211021;1_6211118-1_6211867;1_6212053-1_6212231;1_6212416-1_6212682;1_6212733-1_6213066;1_6213183-1_6218289;1_6218369-1_6219236	0.21756733393606867	0.109119082697648
1_6580049-1_6580541;1_6581299-1_6582058;1_6582299-1_6585919;1_6586030-1_6586695;1_6586787-1_6587205;1_6587291-1_6587478;1_6587632-1_6588060;1_6588196-1_6588278;1_6588442-1_6588756;1_6588844-1_6588916	0.17445695645124412	0.11740640147586053
1_6580070-1_6580541;1_6581299-1_6582058;1_6582299-1_6585919;1_6586030-1_6586695;1_6586787-1_6587205;1_6587291-1_6587478;1_6587632-1_6588060;1_6588196-1_6588278;1_6588442-1_6588756;1_6588844-1_6588916	0.4172762877517071	0.3773750555516731
1_6580136-1_6580541;1_6581299-1_6582058;1_6582299-1_6585919;1_6586030-1_6586695;1_6586787-1_6587205;1_6587291-1_6587478;1_6587632-1_6588060;1_6588196-1_6588278;1_6588442-1_6588756;1_6588844-1_6588916	0.24510996941008692	0.3057179159601022
1_6586787-1_6587205;1_6587291-1_6587478;1_6587632-1_6588060;1_6588196-1_6588278;1_6588442-1_6588756;1_6588844-1_6588916	0.17445695645124412	0.11740640147586053
1_6614105-1_6616757;1_6616858-1_6619803;1_6620337-1_6621411	0.9563646541093217	0.7018712932624253
1_6625292-1_6628499;1_6628691-1_6630288;1_6630353-1_6632391;1_6632495-1_6632796	1.251308484020961	1.0642763994016582
1_6625292-1_6628499;1_6628691-1_6630288;1_6630353-1_6632391	0.11431666829975037	0.109119082697648
1_6625292-1_6628499;1_6628691-1_6630288;1_6630353-1_6632391;1_6632495-1_6632914	0.24700335210923383	0.35109212735035755
1_6785575-1_6820181;1_6820250-1_6825092;1_6825210-1_6871757;1_6871840-1_6887654	0.5733434177438698	0.3261891106159211
1_6785575-1_6820181;1_6820250-1_6825092;1_6825210-1_6871757	1.709609258287719	1.7392411809772148
1_6785575-1_6825092;1_6825210-1_6871757	1.1372351105666398	0.9934863143803687
1_6785575-1_6825092;1_6825210-1_6871757;1_6871840-1_6887654	0.7328736276644296	0.7560554358402054
1_6785575-1_6820181;1_6820250-1_6825092;1_6825210-1_6887654	0.628010252489708	0.17564763894621083
1_7771385-1_7773442;1_7773511-1_7777160;1_7777318-1_7778118;1_7778169-1_7779626	1.685327525321268	1.9336126289915931
1_7773198-1_7773442;1_7773511-1_7777160;1_7777318-1_7778118;1_7778169-1_7779626	0.12049709249405943	0.368257272983329
1_7837149-1_7842672	0.2076886912076225	0.109119082697648
1_7961793-1_7962763;1_7962875-1_7965324;1_7965425-1_7969345;1_7969404-1_7970894	0.06988979320471318	0.25740883683096677
1_7961735-1_7962763;1_7962875-1_7965324;1_7965425-1_7969345;1_7969404-1_7970894;1_7970963-1_7977652;1_7977738-1_7984894	1.9682269137866497	1.9427100723213553
1_7961735-1_7962763;1_7962875-1_7965324;1_7965425-1_7970894;1_7970963-1_7977652;1_7977738-1_7984894	0.05886883442595503	0.11740640147586053
1_7961793-1_7962763;1_7962875-1_7965324;1_7965425-1_7969345;1_7969404-1_7970894;1_7970963-1_7977652;1_7977738-1_7984894	1.9091418000785738	1.9250601384404207
1_9539747-1_9553626;1_9553805-1_9567284;1_9567361-1_9570258;1_9570358-1_9573346;1_9573412-1_9579954;1_9580234-1_9582299	0.4728595606350764	0.35109212735035755
1_9589043-1_9595890;1_9596010-1_9596859;1_9597053-1_9598449;1_9598625-1_9601105;1_9601454-1_9602069	0.34696296936480575	0.08379973088734545
1_9943515-1_9972018;1_9972188-1_9975592;1_9975775-1_9981031;1_9981170-1_9982301	1.163683605956322	0.9660120847794693
1_9943621-1_9972018;1_9972188-1_9975592;1_9975775-1_9981031;1_9981170-1_9982301	0.24239305849988904	0.25740883683096677
1_9943515-1_9972018;1_9972188-1_9975592;1_9975775-1_9981031;1_9981170-1_9981256	0.44072159097598707	0.23332564635970685
1_9943515-1_9972018;1_9972188-1_9975592;1_9975775-1_9981031;1_9981170-1_9982301;1_9983436-1_9984258	0.06988979320471318	0.3413991156715178
1_9997331-1_10007570;1_10007748-1_10008173;1_10008274-1_10015782	0.6171806494379383	0.20304560167525684
1_10033694-1_10072028;1_10072214-1_10095461;1_10095596-1_10101108;1_10101195-1_10102948;1_10103092-1_10105516;1_10105744-1_10106197;1_10106583-1_10117459;1_10117600-1_10119513;1_10119613-1_10121962;1_10122076-1_10126794;1_10126877-1_10129392;1_10129448-1_10130500;1_10130616-1_10130715;1_10130813-1_10132369;1_10132482-1_10134988;1_10135186-1_10137067;1_10137205-1_10144940;1_10145039-1_10146963;1_1…	0.11431666829975037	0
1_10171329-1_10178644;1_10178822-1_10179416;1_10179562-1_10179895	0.20179354482697984	0.32674770340616804
1_10210878-1_10232250;1_10232434-1_10256247;1_10256323-1_10258493;1_10258672-1_10261905;1_10261970-1_10267380;1_10267558-1_10268152;1_10268263-1_10271502;1_10271579-1_10272241;1_10272306-1_10275428;1_10275503-1_10276321;1_10276399-1_10277986;1_10278128-1_10282322;1_10282533-1_10291082;1_10291161-1_10292047;1_10292122-1_10295086;1_10295165-1_10295660;1_10295766-1_10296582;1_10296665-1_10296897;1_1…	0.2076886912076225	0.11740640147586053
1_10282533-1_10291082;1_10291161-1_10292047	0	0.08379973088734545
1_10399125-1_10399629;1_10399704-1_10400393;1_10400572-1_10403071;1_10403136-1_10404161	0.10174806168343674	0.1264248387047666
1_10399125-1_10399629;1_10399704-1_10400393;1_10400572-1_10403071;1_10403136-1_10404161;1_10404279-1_10408071;1_10408140-1_10411418;1_10411552-1_10413062;1_10413251-1_10416987;1_10417117-1_10417376;1_10417509-1_10418826;1_10418925-1_10419417;1_10419539-1_10419630	1.6607166113911158	1.4755590596936878
1_10430568-1_10450165;1_10450322-1_10451377	0.25866898037406694	0.31680249681301614
1_10430568-1_10433842;1_10433965-1_10434657;1_10434690-1_10440347;1_10440413-1_10442265	0.6636777433794938	0.6471493137189039
1_10430568-1_10433842;1_10433965-1_10434657;1_10434690-1_10440347;1_10440413-1_10451377	0.10174806168343674	0.26331517113836106
1_10431401-1_10433842;1_10433965-1_10434657;1_10434690-1_10440347;1_10440413-1_10442265;1_10442441-1_10450165;1_10450322-1_10451377	0.2770519405008842	0.109119082697648
1_10431401-1_10433842;1_10433965-1_10434657;1_10434690-1_10440347;1_10440413-1_10442265	0.973424700443343	0.9663873898419273
1_10431401-1_10440347;1_10440413-1_10442265	0.2930324157404617	0
1_10440413-1_10442265	0.05886883442595503	0.11740640147586053
1_10450322-1_10451386	0	0.109119082697648
1_10475002-1_10495274;1_10495321-1_10536213;1_10536297-1_10599238;1_10599366-1_10618332;1_10618417-1_10623019	0.13007597853134256	0.08379973088734545
1_10475002-1_10495274;1_10495321-1_10536213;1_10536297-1_10599238;1_10599366-1_10618332;1_10618417-1_10623019;1_10623121-1_10624340;1_10624437-1_10627272;1_10627363-1_10629531	0.13007597853134256	0.1264248387047666
1_11012743-1_11013716;1_11013965-1_11016844;1_11017007-1_11018733;1_11018873-1_11022124	0.3570594095351588	0
1_11012743-1_11013716;1_11013965-1_11016844;1_11017007-1_11018733;1_11018873-1_11020429;1_11020599-1_11022124	2.047648768130381	2.040110158244685
1_11012743-1_11013716;1_11013965-1_11018733;1_11018873-1_11020429;1_11020599-1_11022124	0.05886883442595503	0.26748096868853205
1_11012743-1_11013716;1_11013965-1_11016844;1_11017007-1_11018733;1_11018873-1_11020429;1_11020599-1_11022124;1_11022241-1_11023193	0.13007597853134256	0.19053705459641943
1_11013965-1_11016844;1_11017007-1_11018733;1_11018873-1_11020429;1_11020599-1_11022124;1_11022250-1_11023193	0	0.08379973088734545
1_11017007-1_11018733;1_11018873-1_11020429;1_11020599-1_11022124;1_11022241-1_11023193	0.10174806168343674	0
1_11024335-1_11025110	0	0.25740883683096677
1_11273723-1_11273824;1_11274060-1_11285644	0.28131033557956686	0.2639607150356629
1_11274060-1_11285644	1.5064552778457827	1.4940946179779142
1_11274060-1_11294873	0.18412498840030986	0
1_11654952-1_11655806;1_11656100-1_11658267;1_11658393-1_11658533;1_11658628-1_11658736;1_11658871-1_11661130	0.16900319800934738	0.20973349804198782
1_11654952-1_11655806;1_11656100-1_11658267;1_11658364-1_11658736;1_11658871-1_11661130	0.3653535998521975	0.15401562434102278
1_11736235-1_11745803;1_11745837-1_11745988;1_11746223-1_11747440;1_11747545-1_11748415;1_11748610-1_11750077	0.1579407578287486	0.17564763894621083
1_11736235-1_11747424;1_11747545-1_11748415;1_11748589-1_11750077	0.06988979320471318	0
1_11736235-1_11745803;1_11745837-1_11746127;1_11746223-1_11747440;1_11747545-1_11748415;1_11748610-1_11750077	0.4453586762092534	0.5212761584423775
1_11736235-1_11745803;1_11747545-1_11748415;1_11748610-1_11750077	0.32464766489159974	0.36311248727216383
1_11736235-1_11745803;1_11745837-1_11747440;1_11747545-1_11748415;1_11748610-1_11750077	1.0464364308791605	0.985725899267208
1_11736235-1_11745803;1_11745837-1_11746127;1_11746223-1_11747440;1_11747545-1_11748415;1_11748589-1_11750077	0.19154516476659808	0.08379973088734545
1_11736235-1_11745803;1_11745837-1_11747440;1_11747545-1_11748415;1_11748589-1_11750077	0.23777901197216333	0.44420799272227324
1_11746223-1_11747440;1_11747545-1_11748415;1_11748610-1_11750077	0.10174806168343674	0
1_11806349-1_11807131;1_11807190-1_11815846;1_11815911-1_11816615;1_11816680-1_11819488;1_11819554-1_11822695;1_11822801-1_11823707;1_11823833-1_11824486;1_11824553-1_11826156;1_11826214-1_11827089;1_11827221-1_11828106	0	0.19625310245368485
1_11806349-1_11807131;1_11807190-1_11815846;1_11815911-1_11816615;1_11816680-1_11819488;1_11819554-1_11822695;1_11822801-1_11823707;1_11823833-1_11824486;1_11824553-1_11826156;1_11826214-1_11827089;1_11827221-1_11828106;1_11828219-1_11828458;1_11828624-1_11829196;1_11829322-1_11833515;1_11833638-1_11833877;1_11834030-1_11834236;1_11834395-1_11834484;1_11834590-1_11835967;1_11836153-1_11836999;1_1…	0.4782518866437658	0.17564763894621083
1_11806349-1_11807131;1_11807190-1_11815846;1_11815911-1_11816615;1_11816680-1_11819488;1_11819554-1_11820362	0.05886883442595503	0.109119082697648
1_11934855-1_11947976;1_11948067-1_11949773;1_11949906-1_11950357;1_11950520-1_11952623;1_11952735-1_11954830;1_11954893-1_11956917;1_11957014-1_11957842;1_11957943-1_11958516;1_11958647-1_11960646;1_11960767-1_11963532;1_11963636-1_11964175;1_11964300-1_11964644;1_11964785-1_11965480;1_11965593-1_11966251;1_11966316-1_11966987;1_11967091-1_11970670;1_11970816-1_11972872;1_11972997-1_11974653	1.5189906873529937	1.6171791019164088
1_11972997-1_11974653	0.10174806168343674	0.28978864615718086
1_11980484-1_11981970;1_11982114-1_11982523;1_11982590-1_11989165;1_11989343-1_11992555;1_11992690-1_11996156;1_11996318-1_11997297;1_11997421-1_11998770;1_11998878-1_11998988;1_11999095-1_12001401;1_12001554-1_12001769;1_12001836-1_12001982;1_12002103-1_12003992;1_12004118-1_12004509;1_12004613-1_12004825;1_12004927-1_12005711;1_12005931-1_12006538;1_12006693-1_12007053;1_12007249-1_12009592;1_1…	0.5839854611006856	0.5306946119307028
1_11980484-1_11981970;1_11982114-1_11989165;1_11989343-1_11992555;1_11992690-1_11996156;1_11996318-1_11997297;1_11997421-1_11998770;1_11998878-1_11998988;1_11999095-1_12001401;1_12001554-1_12001769;1_12001836-1_12001982;1_12002103-1_12003992;1_12004118-1_12004509;1_12004613-1_12004825;1_12004927-1_12005711;1_12005931-1_12006538;1_12006693-1_12007053;1_12007249-1_12009592;1_12009726-1_12011496	1.0415787478348562	1.168192087389289
1_11980484-1_11989165;1_11989343-1_11992555;1_11992690-1_11996156;1_11996318-1_11997297;1_11997421-1_11998770;1_11998878-1_11998988;1_11999095-1_12001401;1_12001554-1_12001769;1_12001836-1_12001982;1_12002103-1_12003992;1_12004118-1_12004509;1_12004613-1_12004825;1_12004927-1_12005711;1_12005931-1_12006538;1_12006693-1_12007053;1_12007249-1_12009592;1_12009726-1_12011496	0.31537606793281475	0.26879258435284853
1_12019552-1_12021645;1_12021840-1_12022095;1_12022442-1_12022833;1_12022917-1_12029033;1_12029141-1_12029223;1_12029281-1_12029765;1_12029894-1_12030028;1_12030124-1_12031266;1_12031403-1_12031722	0.9246270740584978	0.7934959613538349
1_12019552-1_12021645;1_12021840-1_12022095;1_12022442-1_12022833;1_12022917-1_12029033;1_12029141-1_12029223;1_12029894-1_12030028;1_12030124-1_12031266;1_12031403-1_12031722	0.31767381474393597	0
1_12465249-1_12497500;1_12497631-1_12506853;1_12507093-1_12508893	0.05886883442595503	0.3988473678256746
1_13584100-1_13607173;1_13607306-1_13610387;1_13610516-1_13613687;1_13613725-1_13614300;1_13614415-1_13615905	0.12049709249405943	0.1827674906442023
1_13584100-1_13607173;1_13607306-1_13610387;1_13610516-1_13613687;1_13613725-1_13614300;1_13614405-1_13615905	1.4840894227898005	1.6740920116580658
1_13584100-1_13607173;1_13607306-1_13610387;1_13610516-1_13613687;1_13613725-1_13614300	0.05886883442595503	0.2639607150356629
1_13749487-1_13773078	0.05886883442595503	0
1_13749487-1_13769118;1_13769173-1_13773078;1_13773188-1_13816427;1_13816570-1_13823159	0.10174806168343674	0
1_15152784-1_15210490;1_15210562-1_15214895;1_15215431-1_15219326	0.21472014978989828	0.22422407815605505
1_15152784-1_15214895;1_15215431-1_15219326	0.1489633582738435	0.33731464682757883
1_15153954-1_15214895;1_15215431-1_15219326	0.27096720842093763	0
1_15153954-1_15210490;1_15210562-1_15214895;1_15215431-1_15219326	0.19454786995202406	0.1264248387047666
1_15526958-1_15534237;1_15534303-1_15536475;1_15536814-1_15544399;1_15544583-1_15546767;1_15546871-1_15548270;1_15548428-1_15559526;1_15559656-1_15562142;1_15562325-1_15563929;1_15564111-1_15564283;1_15564359-1_15565919;1_15565999-1_15566082;1_15566180-1_15567099;1_15567269-1_15567778	0.3199216364775171	0
1_15526958-1_15529088;1_15529272-1_15534237;1_15534303-1_15536475;1_15536814-1_15544399;1_15544583-1_15546767;1_15546871-1_15548270;1_15548428-1_15559526;1_15559656-1_15562142;1_15562325-1_15563929;1_15564111-1_15564283;1_15564359-1_15565919;1_15565999-1_15566082;1_15566180-1_15567099;1_15567269-1_15567778	0.5664825640951467	0.36108961348065877
1_15567269-1_15567778	0.06988979320471318	0
1_15617808-1_15626669	0.05886883442595503	0
1_15758848-1_15764496;1_15764685-1_15764964;1_15765233-1_15767376;1_15767563-1_15768528;1_15768630-1_15770409;1_15770578-1_15774618;1_15774796-1_15777170;1_15777287-1_15784548	0.4108788296089442	0.1264248387047666
1_15777287-1_15784548	0.20179354482697984	0.4073510539729905
1_15938876-1_15939296	0.20685299245274683	0
1_16049245-1_16049618;1_16049702-1_16049815;1_16049916-1_16050516;1_16050600-1_16050875;1_16051048-1_16051478;1_16051547-1_16051710;1_16051820-1_16052198;1_16052411-1_16053639;1_16053772-1_16055435;1_16055523-1_16055675;1_16055758-1_16056422;1_16056508-1_16056869	0.7912118410294988	0.4220184141742258
1_16049031-1_16049120;1_16049245-1_16049618;1_16049702-1_16049815;1_16049916-1_16050516;1_16050600-1_16050875;1_16051048-1_16051478;1_16051547-1_16051710;1_16051820-1_16052198;1_16052411-1_16053639;1_16053772-1_16055435;1_16055523-1_16055675;1_16055758-1_16056422;1_16056508-1_16056869	0.2727935492320127	0.38555110879898424
1_16367308-1_16393191;1_16393482-1_16395038	0.160253874717387	0
1_16367308-1_16391375;1_16391424-1_16393228;1_16393482-1_16395038	1.0435867917334323	1.255871759109826
1_16367308-1_16393228;1_16393482-1_16395038	1.3128465152183595	1.4102546903468636
1_16440853-1_16443632;1_16443732-1_16447870;1_16447974-1_16448060;1_16448141-1_16449093;1_16449201-1_16450125;1_16450241-1_16451838;1_16452015-1_16455818;1_16455893-1_16458842	0	0.2761484343624574
1_16440853-1_16441166	0.2770519405008842	0.6151013709372014
1_16440853-1_16443632;1_16443732-1_16447870;1_16447974-1_16448060;1_16448141-1_16449093;1_16449201-1_16451838;1_16452015-1_16455818;1_16455893-1_16458842	0.8551246923797873	0.906147593887215
1_16455893-1_16458842	0.12049709249405943	0.20973349804198782
1_16740397-1_16750514	0.19969193424840334	0.2104637371604916
1_17618522-1_17619339;1_17619445-1_17621864;1_17621941-1_17622996;1_17623175-1_17624387;1_17624503-1_17625956;1_17626048-1_17627330;1_17627503-1_17632321;1_17632466-1_17634835;1_17635016-1_17637888;1_17638003-1_17638562;1_17638689-1_17640202;1_17640302-1_17648554;1_17648675-1_17654636;1_17654722-1_17655879;1_17656102-1_17656554;1_17656708-1_17664447;1_17664595-1_17687573;1_17687747-1_17695158;1_1…	0.5963878363452232	0.5107185749212088
1_17695280-1_17696848	0.05886883442595503	0.19053705459641943
1_19210559-1_19240257;1_19241540-1_19243219	0.11070215847530832	0.26879258435284853
1_19210559-1_19240257	0.9882283497223168	0.9070407420748081
1_19251863-1_19254782;1_19254840-1_19255948;1_19256051-1_19257064;1_19257145-1_19257454;1_19257521-1_19257833;1_19257984-1_19258477;1_19258553-1_19258681	1.150781675637138	0.9577830611888527
1_19251863-1_19254782;1_19254840-1_19255948;1_19256051-1_19257064;1_19257145-1_19257454;1_19257521-1_19257833;1_19257984-1_19258477;1_19258553-1_19258681;1_19258977-1_19260042	0.4804372246262719	0.23332564635970685
1_19252248-1_19254782;1_19254840-1_19255948;1_19256051-1_19257064;1_19257145-1_19257454;1_19257521-1_19257833;1_19257984-1_19258477;1_19258553-1_19258681	0.19154516476659808	0
1_19257984-1_19258477;1_19258553-1_19258681	0.16900319800934738	0
1_19312358-1_19312729;1_19312889-1_19317600;1_19317841-1_19324633;1_19324762-1_19325495;1_19325582-1_19326245;1_19326387-1_19326531;1_19326623-1_19327227;1_19327412-1_19328572	0.6645220779451848	0.779207213379757
1_19312889-1_19317600;1_19317841-1_19324633;1_19324762-1_19325495;1_19325582-1_19326245;1_19326387-1_19326531;1_19326623-1_19327227;1_19327412-1_19328572	0.4103555866058699	0.29802623456821103
1_19597109-1_19622100;1_19622147-1_19623474;1_19623583-1_19626387	2.189746650349884	2.130230511080106
1_19597109-1_19617258;1_19617336-1_19622100;1_19622147-1_19623474;1_19623583-1_19626387	0.6573624705482655	0.6273379914488935
1_19597109-1_19600787;1_19600971-1_19622100;1_19622147-1_19623474;1_19623583-1_19626387	0.2330692106247256	0.20304560167525684
1_19597109-1_19622100;1_19622147-1_19623474;1_19623583-1_19625392;1_19625632-1_19626387	0.1489633582738435	0
1_19597109-1_19623474;1_19623583-1_19626387	0.15700352295651154	0.3115846999721871
1_20633935-1_20637842;1_20638129-1_20639892;1_20639992-1_20644490;1_20644672-1_20645560;1_20645723-1_20648505;1_20648632-1_20648995;1_20649231-1_20650434	1.007614573221728	1.0276465622822837
1_20645723-1_20648505;1_20648632-1_20648995;1_20649231-1_20650434	0.4424444285124063	0.19053705459641943
1_21440348-1_21444948;1_21445219-1_21466087;1_21466156-1_21466996;1_21467309-1_21468441;1_21468585-1_21468688;1_21468897-1_21470632;1_21470734-1_21471569;1_21471783-1_21472843;1_21472915-1_21473380;1_21473585-1_21474900;1_21474951-1_21478144;1_21478307-1_21479349;1_21479400-1_21480051;1_21480223-1_21480930;1_21480981-1_21481597;1_21481769-1_21482484;1_21482535-1_21483143	0.11070215847530832	0
1_21440348-1_21444948;1_21445219-1_21465735;1_21465817-1_21466087;1_21466156-1_21467182;1_21467309-1_21468441;1_21468585-1_21468688;1_21468897-1_21470632;1_21470734-1_21471569;1_21471783-1_21472843;1_21472915-1_21473380;1_21473585-1_21474900;1_21474951-1_21478144;1_21478307-1_21479349;1_21479400-1_21480051;1_21480223-1_21480930;1_21480981-1_21481597;1_21481769-1_21482484;1_21482535-1_21483143	0.265658413613355	0
1_21440348-1_21444948;1_21445219-1_21468688;1_21468897-1_21470632;1_21470734-1_21471569;1_21471783-1_21472843;1_21472915-1_21473380;1_21473585-1_21474900;1_21474951-1_21478144;1_21478307-1_21479349;1_21479400-1_21480051;1_21480223-1_21480930;1_21480981-1_21481597;1_21481769-1_21482484;1_21482535-1_21483143	0.05886883442595503	0
1_22025643-1_22027414;1_22027534-1_22030280	0.11431666829975037	0.15401562434102278
1_22025643-1_22030280	0.7631932114767908	0.8178451247868072
1_22052742-1_22074094;1_22074219-1_22078429;1_22078583-1_22081722;1_22081794-1_22086439;1_22086548-1_22086669;1_22086866-1_22091428	0.19154516476659808	0.3516196096218663
1_22052742-1_22078429;1_22078583-1_22081722;1_22081794-1_22086439;1_22086548-1_22086669;1_22086866-1_22089943	0.7813398883257272	0.6827280849933874
1_22452004-1_22489880;1_22490645-1_22491400;1_22491533-1_22501492;1_22501684-1_22502299;1_22502441-1_22506049;1_22506241-1_22508001;1_22508137-1_22508530;1_22508731-1_22509100;1_22509233-1_22511179;1_22511347-1_22511676;1_22512134-1_22512924;1_22513130-1_22517300;1_22517464-1_22520061;1_22520275-1_22521496;1_22521658-1_22522377;1_22522463-1_22524218;1_22524444-1_22526202	0	0.08379973088734545
1_22711043-1_22781421;1_22781485-1_22784392;1_22785076-1_22863037;1_22863192-1_22864877;1_22865212-1_22882359;1_22882483-1_22892884;1_22893046-1_22895472;1_22895580-1_22896411;1_22896478-1_22905987;1_22906109-1_22906710;1_22906957-1_22907953;1_22908168-1_22909022;1_22909171-1_22910382;1_22910575-1_22912444;1_22912599-1_22913462	0	0.17564763894621083
1_23019947-1_23030469;1_23030634-1_23050387;1_23050520-1_23053761;1_23053839-1_23055069;1_23055161-1_23055932;1_23056038-1_23057484;1_23057565-1_23059073;1_23059167-1_23068539;1_23068681-1_23069061;1_23069151-1_23071225;1_23071359-1_23072124;1_23072197-1_23073292;1_23073403-1_23077228;1_23077360-1_23078990;1_23079177-1_23079553;1_23079667-1_23081446;1_23081573-1_23082220;1_23082366-1_23083179	0.4388458020914465	0.4224664588358522
1_23369513-1_23371139	0.27351162129273565	0.4031200238286802
1_23369513-1_23371139;1_23371209-1_23371513	0.4793859660730382	0.5494579356347404
1_23369324-1_23371139	0.3433403967033573	0.44253034492176024
1_23369324-1_23371139;1_23371209-1_23371513	0.5788850813542108	0.7759988136245188
1_23369324-1_23371139;1_23371209-1_23371365	0.05886883442595503	0.23332564635970685
1_23691829-1_23692609;1_23692759-1_23693807;1_23693913-1_23694660;1_23694791-1_23695798;1_23695908-1_23696344	2.2215594019060956	2.131921645415798
1_23692759-1_23693807;1_23693913-1_23694660	0.42213924342023224	0.6055586200785952
1_23692759-1_23693807;1_23693913-1_23694660;1_23694791-1_23695798	0.6584619202385235	0.28978864615718086
1_23692759-1_23693807;1_23693913-1_23694660;1_23694791-1_23695798;1_23695908-1_23696344	2.1902162002755157	2.149115546202381
1_23743578-1_23749021;1_23749077-1_23749842;1_23749948-1_23750845;1_23752030-1_23752407;1_23752518-1_23754100;1_23754255-1_23754363;1_23754460-1_23755843;1_23756023-1_23756274;1_23756385-1_23756953;1_23757125-1_23759512	1.3343206014083904	1.3160325211703847
1_23778713-1_23779438;1_23779481-1_23779864;1_23779941-1_23785675;1_23785779-1_23786315;1_23786423-1_23787275	1.4565893239709904	1.4854081750892907
1_23791250-1_23792657;1_23792760-1_23793008;1_23793039-1_23793151;1_23793216-1_23793705;1_23793752-1_23794063;1_23794136-1_23794224;1_23794325-1_23794427;1_23794600-1_23794682	0.06988979320471318	0
1_23791250-1_23792657;1_23792760-1_23793008;1_23793039-1_23793151;1_23793216-1_23793705;1_23793752-1_23793860;1_23793930-1_23794063;1_23794136-1_23794224;1_23794325-1_23794427;1_23794600-1_23794682	1.2256256488468449	1.1379711737724996
1_23792017-1_23792657;1_23792760-1_23793008;1_23793039-1_23793151;1_23793216-1_23793705;1_23793752-1_23793860;1_23793930-1_23794063;1_23794136-1_23794224;1_23794325-1_23794427;1_23794600-1_23794682	0.24510996941008692	0.11740640147586053
1_23793752-1_23793860;1_23793930-1_23794063;1_23794136-1_23794224;1_23794325-1_23794427;1_23794600-1_23794682	0	0.2104637371604916
1_23959256-1_23960929;1_23961134-1_23961440	0.06988979320471318	0.19053705459641943
1_23959998-1_23960929;1_23961134-1_23961440	2.2860677909326186	2.3130114409903593
1_23959980-1_23960929;1_23961134-1_23961440	0.24047942477505826	0.20973349804198782
1_23961134-1_23961440	0.9645052171634015	0.8248827196799767
1_24151739-1_24155012;1_24155192-1_24157255	1.4265401758044611	1.3482661070989215
1_24415904-1_24419291	0.37503605345214175	0.6130417937525355
1_24415904-1_24419291;1_24419640-1_24421814	0.20472645829267838	0.2919721006148972
1_24415904-1_24419291;1_24419640-1_24440172;1_24440240-1_24442055;1_24442226-1_24445185;1_24445244-1_24449481;1_24449626-1_24453408;1_24453504-1_24456138;1_24456273-1_24458888;1_24458976-1_24460481;1_24460544-1_24464026;1_24464120-1_24468986	0.787807936274185	0.6677488163191118
1_24503150-1_24514314;1_24514567-1_24531218;1_24531391-1_24533083;1_24533254-1_24535093	0.10174806168343674	0
1_24643347-1_24645984;1_24646073-1_24646667;1_24646789-1_24647079;1_24647208-1_24648024;1_24648166-1_24648859	0.06988979320471318	0
1_24643347-1_24645997;1_24646073-1_24646667;1_24646789-1_24648859;1_24649029-1_24649971;1_24650086-1_24651499;1_24651616-1_24652434	0	0.08379973088734545
1_24643347-1_24645984;1_24646073-1_24646667;1_24646789-1_24647079;1_24647208-1_24648859;1_24649029-1_24649971	0.2994940608362816	0.2104637371604916
1_24643347-1_24645984;1_24646073-1_24646667;1_24646789-1_24647079;1_24649029-1_24649971	0.5467820650621897	0.7647454881670492
1_24643347-1_24645984;1_24646073-1_24646667;1_24649029-1_24649971	0.49831993726739454	0.3952710704562861
1_24643347-1_24645984;1_24646073-1_24646667;1_24646789-1_24648859;1_24649029-1_24649971;1_24650086-1_24651409;1_24651616-1_24652434;1_24652628-1_24652913;1_24653032-1_24654855;1_24655129-1_24660719;1_24660799-1_24661310;1_24661396-1_24662660;1_24662804-1_24663183;1_24663224-1_24666815;1_24666925-1_24669123;1_24669587-1_24670120;1_24670315-1_24671386	0.19454786995202406	0.109119082697648
1_24643347-1_24645984;1_24646073-1_24646667;1_24646789-1_24648859;1_24649029-1_24649971;1_24650086-1_24651409;1_24651616-1_24652434;1_24652628-1_24652913;1_24653032-1_24654855;1_24655129-1_24660719;1_24660799-1_24661310;1_24661396-1_24662660;1_24662804-1_24666815;1_24666925-1_24669123;1_24669587-1_24670120;1_24670315-1_24671386;1_24671595-1_24672182	0.5914734842588217	0.5417814450382126
1_24643347-1_24645984;1_24646073-1_24646667;1_24646789-1_24647079	0.5062853843718305	0.46247577905878257
1_24643347-1_24645984;1_24646073-1_24646667;1_24646789-1_24648859;1_24649029-1_24649971;1_24650086-1_24651409;1_24651616-1_24652434;1_24652628-1_24652913;1_24653032-1_24654855;1_24655129-1_24660719;1_24660799-1_24661310;1_24661396-1_24662660;1_24662804-1_24663183;1_24663224-1_24666815;1_24666925-1_24669123;1_24669587-1_24670120;1_24670315-1_24671386;1_24671595-1_24672182	0.4612384844704584	0.5021960285841811
1_24643347-1_24645984;1_24646073-1_24646667;1_24646789-1_24647079;1_24648166-1_24648859;1_24649029-1_24649971	0.12049709249405943	0.109119082697648
1_24652628-1_24652913;1_24653032-1_24654855;1_24655129-1_24660719;1_24660799-1_24661310;1_24661396-1_24662660	0.10174806168343674	0.25142106857691304
1_24655129-1_24660719;1_24660799-1_24661310;1_24661396-1_24662660	0.05886883442595503	0.21703922150924723
1_24666925-1_24669123	0	0.109119082697648
1_24745625-1_24797742;1_24797851-1_24814094;1_24814219-1_24827010;1_24827116-1_24839860;1_24840041-1_24840773;1_24842587-1_24844130	0.2752853884217479	0.3115846999721871
1_24745625-1_24797742;1_24797851-1_24814094;1_24814219-1_24827010;1_24827116-1_24839860;1_24840041-1_24840773	2.6261234820106565	2.6645578138535813
1_24745625-1_24797742	0.31144039398438894	0.7932323775636415
1_25338456-1_25340474;1_25340579-1_25351626;1_25351693-1_25352882;1_25352974-1_25356793;1_25356853-1_25360660	0.5123316728429249	0.5643054619378411
1_25338456-1_25340474;1_25340579-1_25342961;1_25343073-1_25351626;1_25351693-1_25352882;1_25352974-1_25356793;1_25356853-1_25360660	1.9157603228689268	2.0043439743840867
1_25338456-1_25351626;1_25351693-1_25352882;1_25352974-1_25356793;1_25356853-1_25360660	0.12049709249405943	0.35109212735035755
1_25338456-1_25340474;1_25340579-1_25342961;1_25343073-1_25351626;1_25351693-1_25356793;1_25356853-1_25360660	0.4960178666801784	0.7503702636548268
1_25431178-1_25446762;1_25446903-1_25448808;1_25448934-1_25454259;1_25454382-1_25456653;1_25456831-1_25458391;1_25458892-1_25484116;1_25484274-1_25485613;1_25485795-1_25489173;1_25489293-1_25491410;1_25491584-1_25498264	0.10174806168343674	0
1_25543786-1_25553922;1_25554064-1_25554860;1_25554972-1_25557153;1_25557267-1_25562644;1_25562716-1_25563070;1_25563153-1_25563661;1_25563791-1_25565173;1_25565207-1_25566848	0.25967504507982014	0.381593441441472
1_25563153-1_25563661;1_25563791-1_25565173;1_25565207-1_25566848	0	0.08379973088734545
1_25563818-1_25566835	0	0.109119082697648
1_25618337-1_25686440;1_25686536-1_25746668;1_25746783-1_25749255;1_25749335-1_25753484;1_25753578-1_25758592;1_25758709-1_25763874;1_25763967-1_25771657;1_25771772-1_25778105;1_25778324-1_25780940;1_25781112-1_25782585;1_25782700-1_25783663	0.10174806168343674	0.17564763894621083
1_25781112-1_25782585;1_25782700-1_25783663	0.28201447427520887	0.29802623456821103
1_25800413-1_25801043;1_25801160-1_25805142;1_25805275-1_25808580;1_25808789-1_25809026;1_25809150-1_25809683;1_25809820-1_25811454;1_25811535-1_25811691;1_25811879-1_25812687;1_25812792-1_25813881;1_25813993-1_25814077;1_25814178-1_25815548	0.30750766031479454	0.08379973088734545
1_25820029-1_25823019	0.10174806168343674	0.1264248387047666
1_25820029-1_25823019;1_25823748-1_25826302;1_25826411-1_25826615;1_25826826-1_25829509;1_25829830-1_25831921	0.5969114970485196	0.3935507324530197
1_25820029-1_25823019;1_25823128-1_25823644;1_25823748-1_25826302;1_25826411-1_25826615;1_25826826-1_25829545;1_25829830-1_25831921	0.5881866390883962	0.5753795524625929
1_25820029-1_25823019;1_25823128-1_25823644;1_25823748-1_25826302;1_25826411-1_25826615;1_25826826-1_25829509;1_25829830-1_25831921	1.9810140543153527	1.9393110326856258
1_25820029-1_25823019;1_25823128-1_25823621;1_25823748-1_25826302;1_25826411-1_25826615;1_25826826-1_25829509;1_25829830-1_25831921	0.11070215847530832	0.17564763894621083
1_25820029-1_25823019;1_25823128-1_25823644;1_25823748-1_25826302;1_25826411-1_25826615;1_25826826-1_25829618;1_25829830-1_25831921	1.0916272931062097	0.984490103902635
1_25820414-1_25823019;1_25823128-1_25823644;1_25823748-1_25826302;1_25826411-1_25826615;1_25826826-1_25829509;1_25829830-1_25831921	0.5360074900186276	0.5143871764528292
1_25823128-1_25823644;1_25823748-1_25826302;1_25826411-1_25826615;1_25826826-1_25829618;1_25829830-1_25831921	0.6872774352317045	0.50460425434215
1_25826826-1_25829509;1_25829830-1_25831921	0.4505666972245713	0.510352956571251
1_26023425-1_26029193;1_26029286-1_26029600;1_26029707-1_26030476;1_26030595-1_26031132;1_26031264-1_26031460;1_26031566-1_26032396;1_26032485-1_26033229;1_26033315-1_26033696;1_26033856-1_26034836;1_26035004-1_26035165	0.41548080506940926	0.7296745573442467
1_26023425-1_26029193;1_26029286-1_26030476;1_26030595-1_26031132;1_26031264-1_26031460;1_26031566-1_26032396;1_26032485-1_26033229;1_26033315-1_26033696;1_26033856-1_26034836;1_26035004-1_26035165	0.39569729870305925	0.1264248387047666
1_26111420-1_26114292;1_26114593-1_26121837	0.1658179111618796	0.25740883683096677
1_26111915-1_26114292;1_26114593-1_26121837	0.5008071892765882	0.7206691144494224
1_26159126-1_26161212	0.11070215847530832	0.19053705459641943
1_26170183-1_26170418;1_26170480-1_26170575	1.3289855571762599	1.3866239185980893
1_26170183-1_26170418	0.05886883442595503	0.08379973088734545
1_26234310-1_26239762;1_26239838-1_26244166;1_26244318-1_26255171;1_26255865-1_26257597;1_26257730-1_26258143;1_26258260-1_26259617;1_26259802-1_26268483;1_26268635-1_26269460;1_26269614-1_26271014;1_26271107-1_26272021;1_26272071-1_26274964;1_26275071-1_26276535;1_26276760-1_26277136	0.6588104984899473	0.3662582763042458
1_26234310-1_26239762;1_26239838-1_26244166;1_26244318-1_26255171;1_26255865-1_26257597;1_26257730-1_26258143;1_26258260-1_26259617;1_26259802-1_26268483;1_26268635-1_26269460;1_26269614-1_26271014;1_26272071-1_26274964;1_26275071-1_26276535;1_26276760-1_26277136	0.11070215847530832	0.2808473113775056
1_26254832-1_26255171	0	0.2745471208158629
1_26254832-1_26255171;1_26255865-1_26257597;1_26257730-1_26258143;1_26258260-1_26259617;1_26259802-1_26268483;1_26268635-1_26269460;1_26269614-1_26271014;1_26271107-1_26272021;1_26272071-1_26274964;1_26275071-1_26276535;1_26276760-1_26277136	0.2994940608362816	0.17564763894621083
1_26257730-1_26258143;1_26258260-1_26259617;1_26259802-1_26268483;1_26268635-1_26269460;1_26269614-1_26271014;1_26271107-1_26272021;1_26272071-1_26274964;1_26275071-1_26276535;1_26276760-1_26277136	0.06988979320471318	0
1_26280203-1_26280765	0.15700352295651154	0.35109212735035755
1_26280203-1_26280765;1_26280932-1_26281058	1.560414709214632	1.9571607187482547
1_26432376-1_26432891;1_26433008-1_26438168;1_26438284-1_26442708;1_26442873-1_26446316;1_26446432-1_26447559;1_26447660-1_26457791;1_26457905-1_26460037;1_26460144-1_26468895	0.05886883442595503	0
1_26432376-1_26432891	0.11431666829975037	0
1_26432376-1_26432891;1_26433008-1_26438168	0	0.17564763894621083
1_26432376-1_26432891;1_26433008-1_26438168;1_26438284-1_26442731;1_26442873-1_26446316;1_26446432-1_26447559;1_26447660-1_26457791;1_26457905-1_26460037;1_26460144-1_26468895	0.5784029626517052	0.6871719561258192
1_26432376-1_26432891;1_26433008-1_26438168;1_26438284-1_26442731;1_26442873-1_26446316;1_26446432-1_26457791;1_26457905-1_26460037;1_26460144-1_26468895	0.06988979320471318	0
1_26432376-1_26432891;1_26433008-1_26438168;1_26438284-1_26442731;1_26442873-1_26447559;1_26447660-1_26457791;1_26457905-1_26460037;1_26460144-1_26468895	0.05886883442595503	0
1_26432376-1_26432891;1_26433008-1_26438168;1_26438284-1_26442731;1_26442873-1_26446316;1_26446432-1_26447559	0	0.08379973088734545
1_26432492-1_26432891;1_26433008-1_26438168;1_26438284-1_26442731;1_26442873-1_26446316;1_26446432-1_26447559;1_26447660-1_26457791;1_26457905-1_26460037;1_26460144-1_26468895	0.2330692106247256	0.20304560167525684
1_26432518-1_26432891;1_26433008-1_26438168;1_26438284-1_26442731;1_26442873-1_26446316;1_26446432-1_26447559;1_26447660-1_26457791;1_26457905-1_26460037;1_26460144-1_26468895	0.5742547219467227	0.5976451750910101
1_26472627-1_26473483;1_26473585-1_26473703;1_26473732-1_26474085;1_26474135-1_26474572;1_26474667-1_26475113	0.38253807255100103	0.414962449770172
1_26472627-1_26473483;1_26473527-1_26473703;1_26473817-1_26474085;1_26474135-1_26474572;1_26474667-1_26475113	0.5597734098835193	0.4629055960092085
1_26472627-1_26473483;1_26473732-1_26474085;1_26474135-1_26474572;1_26474667-1_26475113	0.4781978813188036	0.17564763894621083
1_26472627-1_26473483;1_26473527-1_26473703;1_26473732-1_26474085;1_26474135-1_26474572;1_26474667-1_26475113	3.123344137910751	3.0246176369555187
1_26472627-1_26473483;1_26473527-1_26473703;1_26474135-1_26474572;1_26474667-1_26475113	0.6403429755451803	0.7938971121765376
1_26472586-1_26473483;1_26473527-1_26473703;1_26473732-1_26474085;1_26474135-1_26474572;1_26474667-1_26475113	0.13007597853134256	0.1827674906442023
1_26472627-1_26473483;1_26474135-1_26474572;1_26474667-1_26475113	0.46005594628580954	0.39837426785230795
1_26474135-1_26474572	0.11431666829975037	0.109119082697648
1_26473527-1_26473703;1_26473732-1_26474085;1_26474135-1_26474572;1_26474667-1_26475113	0.8995589450137331	0.775865801623624
1_26787989-1_26790759;1_26790893-1_26794113;1_26795234-1_26797563	0.1579407578287486	0.20304560167525684
1_26788268-1_26790759;1_26790893-1_26794113;1_26795234-1_26797563	0.4717082872319972	0.246390863679156
1_26788819-1_26790759;1_26790893-1_26794113;1_26795234-1_26797563	0.10174806168343674	0
1_26921929-1_26924089;1_26924166-1_26941457;1_26941660-1_26941753;1_26941818-1_26942660;1_26942776-1_26942871;1_26943065-1_26945390;1_26945473-1_26945568;1_26945686-1_26946130	1.9945698865926564	2.0398083064434713
1_26945686-1_26946130	0.7844038267968269	0.7585435453501056
1_26994612-1_26999847	0.301165019095439	0.21444335093222464
1_27322391-1_27330720;1_27330804-1_27332070;1_27332101-1_27333958;1_27334054-1_27334151	0.19154516476659808	0.1264248387047666
1_27322391-1_27330720;1_27330804-1_27332070;1_27332101-1_27333958;1_27334054-1_27334151;1_27334281-1_27334667;1_27334754-1_27335379	0.05886883442595503	0.2639607150356629
1_27322391-1_27330720;1_27330804-1_27332070;1_27332101-1_27333958;1_27334054-1_27334151;1_27334281-1_27335379	1.3329946731653284	1.2409424636737363
1_27322391-1_27330720;1_27330804-1_27330985;1_27331137-1_27332070;1_27332101-1_27333958;1_27334054-1_27334151;1_27334281-1_27335379	0.31767381474393597	0.11740640147586053
1_27334054-1_27334151;1_27334281-1_27335379	0	0.1827674906442023
1_27392737-1_27393794	0.2076886912076225	0
1_27726161-1_27727472;1_27727536-1_27732603;1_27732657-1_27734031;1_27734183-1_27744654;1_27744811-1_27749068;1_27749154-1_27755195;1_27755330-1_27759526	0.11431666829975037	0
1_27726161-1_27727472;1_27727536-1_27732603;1_27732657-1_27734031;1_27734183-1_27744654;1_27744811-1_27755195;1_27755330-1_27759526;1_27759627-1_27760495	0.17445695645124412	0
1_27726161-1_27727472;1_27727536-1_27732603;1_27732657-1_27734031;1_27734183-1_27744654;1_27744811-1_27749068;1_27749154-1_27755195;1_27755330-1_27759526;1_27759627-1_27760495	0.5355679657745275	0.5073871544782625
1_27773425-1_27789562;1_27789631-1_27793533;1_27793632-1_27801678	0.43536282115693226	0.3057179159601022
1_27773425-1_27789562;1_27789631-1_27793533;1_27793632-1_27801678;1_27801815-1_27810246;1_27810289-1_27812163;1_27812268-1_27817851;1_27817923-1_27819650;1_27819732-1_27822231	1.4704779001108625	1.5117629768423437
1_27817660-1_27817851;1_27817923-1_27819650;1_27819732-1_27822231	0.407910739707409	0.40567799914495345
1_27830891-1_27832756;1_27832816-1_27838777;1_27838852-1_27841014;1_27841234-1_27843186;1_27843330-1_27847028;1_27847092-1_27850093	0.17445695645124412	0.109119082697648
1_27830891-1_27832756;1_27832816-1_27838699;1_27838852-1_27841014;1_27841234-1_27843186;1_27843330-1_27847028;1_27847092-1_27850093	0.828204410977055	0.9324338747607409
1_27935244-1_27945232;1_27945445-1_27949065;1_27949162-1_27953215;1_27953358-1_27954354;1_27954526-1_27955684;1_27955864-1_27955949	0	0.08379973088734545
1_27935244-1_27945232;1_27945445-1_27949065;1_27949162-1_27953215;1_27953358-1_27954354;1_27954526-1_27955684;1_27955864-1_27955949;1_27956082-1_27958476	0.6450609253253887	0.45338022221185925
1_27960362-1_27963497;1_27963693-1_27966503	0.2330692106247256	0.3003643954542301
1_28236270-1_28236361;1_28236452-1_28237761	0.6865913770344051	0.8087901961273314
1_28236270-1_28236361;1_28236452-1_28237837	2.390646791823887	2.4871278509769215
1_28236270-1_28236361	1.5576307990126765	1.4653442670837487
1_28259937-1_28269183;1_28269248-1_28271674;1_28271871-1_28272284;1_28272466-1_28272581;1_28272793-1_28273358;1_28273508-1_28274040;1_28274158-1_28274825;1_28275015-1_28279097;1_28279241-1_28280716	0.6758223030829618	0.9062282135486154
1_28329180-1_28330597;1_28330735-1_28334417;1_28335067-1_28335794	0.05886883442595503	0.08379973088734545
1_28329180-1_28330597;1_28330735-1_28334417	0.5452671315439654	0.3110062467328595
1_28329180-1_28330597;1_28330735-1_28334417;1_28335160-1_28335709	0.2770519405008842	0.46394407917344427
1_28329180-1_28330597;1_28330735-1_28334417;1_28335023-1_28335823	0.3034996981912608	0.11740640147586053
1_28369825-1_28407410;1_28407463-1_28459085;1_28459258-1_28460212;1_28460292-1_28465685;1_28465849-1_28466382;1_28466768-1_28473554;1_28474151-1_28476107;1_28476291-1_28480451;1_28480604-1_28489170;1_28489225-1_28490951;1_28491012-1_28491650;1_28491787-1_28493015;1_28493091-1_28496534	0.23111395538077853	0.20304560167525684
1_28369825-1_28407410;1_28407463-1_28459085;1_28459258-1_28460212;1_28460292-1_28465685;1_28465849-1_28466382	0.5756929944615821	0.7221269202497067
1_28369825-1_28407410;1_28407463-1_28457832;1_28457855-1_28459085;1_28459258-1_28460212;1_28460292-1_28465685;1_28465849-1_28466382	0.9153581869020826	0.9406247338762056
1_28369825-1_28407410;1_28407463-1_28457832;1_28457855-1_28459085;1_28459258-1_28460212;1_28460292-1_28465685;1_28465849-1_28466382;1_28466768-1_28473554;1_28474151-1_28476107;1_28476291-1_28480451;1_28480604-1_28489170;1_28489225-1_28490951;1_28491012-1_28491650;1_28491787-1_28493015;1_28493091-1_28496534	0.25866898037406694	0.2958730816947805
1_28438430-1_28459085;1_28459258-1_28460212;1_28460292-1_28465685;1_28465849-1_28466382;1_28466768-1_28473554;1_28474151-1_28476107;1_28476291-1_28480451;1_28480604-1_28489170;1_28489225-1_28490951;1_28491012-1_28491650;1_28491787-1_28493015;1_28493091-1_28496534	0.05886883442595503	0.19053705459641943
1_28506084-1_28508128;1_28508160-1_28508830;1_28508905-1_28529858;1_28529939-1_28531813;1_28531990-1_28532171;1_28532350-1_28535050;1_28535146-1_28535258;1_28535380-1_28535871;1_28536026-1_28536262;1_28536381-1_28536747;1_28536899-1_28537832	0.11431666829975037	0
1_28506084-1_28508128;1_28508160-1_28508830	0.9756813923838575	1.0033166219401761
1_28506084-1_28508128	0.06988979320471318	0
1_28508160-1_28508830	0.160253874717387	0.15401562434102278
1_28518308-1_28529858;1_28529939-1_28531803;1_28531990-1_28532171;1_28532350-1_28535050;1_28535146-1_28535258;1_28535380-1_28535871;1_28536026-1_28536262;1_28536381-1_28536747;1_28536899-1_28537832	0.4071958407163235	0.23332564635970685
1_28553137-1_28553640;1_28553737-1_28560633;1_28560732-1_28561346;1_28561398-1_28564703;1_28564834-1_28567294;1_28567413-1_28571176;1_28571338-1_28571867;1_28571900-1_28577500	0.8653988573177567	0.8908400826300935
1_28553137-1_28553640;1_28553737-1_28560633;1_28560732-1_28561346;1_28561398-1_28564703;1_28564834-1_28567294;1_28567413-1_28571176;1_28571338-1_28571867;1_28571900-1_28574589;1_28574718-1_28577500	0.1658179111618796	0
1_28560732-1_28561346;1_28561398-1_28564703;1_28564834-1_28567294;1_28567413-1_28571176;1_28571338-1_28571867;1_28571900-1_28574589;1_28574718-1_28577500	0	0.08379973088734545
1_28668839-1_28683583;1_28683740-1_28690074;1_28690186-1_28691585;1_28691709-1_28692942;1_28693045-1_28696927;1_28697084-1_28702438;1_28702569-1_28704192;1_28704329-1_28710520;1_28710642-1_28714073	0.3396512007414965	0.2697792033795431
1_28668839-1_28683583;1_28683740-1_28690104;1_28690186-1_28691585;1_28691709-1_28692942;1_28693045-1_28696927;1_28697084-1_28702438;1_28702569-1_28704192;1_28704329-1_28710520;1_28710642-1_28714073	0.39760792020190405	0.661558098273201
1_28683740-1_28690074;1_28690186-1_28691585;1_28691709-1_28692942;1_28693045-1_28696927;1_28697084-1_28702438;1_28702569-1_28704192;1_28704329-1_28710520;1_28710642-1_28714073	0.18412498840030986	0.23956635116938668
1_28737147-1_28737658;1_28737682-1_28738259;1_28738338-1_28742403	0.6778103304094107	0.625509010535803
1_28737159-1_28738259;1_28738338-1_28742403;1_28743986-1_28768929	0.21756733393606867	0.19053705459641943
1_28737147-1_28737658;1_28737682-1_28738259;1_28738338-1_28742403;1_28743986-1_28768929	1.8956432277166384	1.891809318268792
1_28737147-1_28737658;1_28737682-1_28738259;1_28738338-1_28768929	1.0808665833331503	1.0679784171060323
1_28737682-1_28738259;1_28738338-1_28742403;1_28743986-1_28768929	0.34699851788320607	0.109119082697648
1_28887210-1_28987448;1_28987905-1_28993330	0	0.109119082697648
1_29323496-1_29323631;1_29323788-1_29325191;1_29325326-1_29325599	0	0.109119082697648
1_31297075-1_31310044;1_31310164-1_31319109;1_31319166-1_31338957;1_31339048-1_31346640;1_31346740-1_31348829;1_31348974-1_31364032	0.11431666829975037	0.20304560167525684
1_31297075-1_31310044;1_31310164-1_31319109;1_31319166-1_31337175;1_31337275-1_31338957;1_31339048-1_31346640;1_31346740-1_31348829;1_31348974-1_31364032	1.304652380682427	1.3199784379604709
1_31297096-1_31310044;1_31310164-1_31319109;1_31319166-1_31337175;1_31337275-1_31338957;1_31339048-1_31346640;1_31346740-1_31348829;1_31348974-1_31364032	0.28131033557956686	0.11740640147586053
1_31297075-1_31310044;1_31310164-1_31319109;1_31319166-1_31337175;1_31337275-1_31338957;1_31339048-1_31346640;1_31346740-1_31348829;1_31348974-1_31364055	0.19154516476659808	0.3115846999721871
1_31297075-1_31310044;1_31310164-1_31318167;1_31318236-1_31319109;1_31319166-1_31337175;1_31337275-1_31338957;1_31339048-1_31346640;1_31346740-1_31348829;1_31348974-1_31364032	0.24239305849988904	0.46247577905878257
1_31297075-1_31310044;1_31310164-1_31318167;1_31318236-1_31319109;1_31319166-1_31337175;1_31337275-1_31338957;1_31339048-1_31346640;1_31346740-1_31348829	0	0.109119082697648
1_31297213-1_31310044;1_31310164-1_31319109;1_31319166-1_31337175;1_31337275-1_31338957;1_31339048-1_31346640;1_31346740-1_31348829;1_31348974-1_31364032	0.5893938126369815	0.2639607150356629
1_32014377-1_32030298;1_32030422-1_32031524;1_32031640-1_32033188;1_32033334-1_32036910;1_32037043-1_32037835;1_32038036-1_32038552;1_32038619-1_32039515;1_32039573-1_32042527	1.023320796341684	1.032323771448448
1_32014377-1_32030298;1_32030422-1_32031524;1_32031640-1_32033188;1_32033334-1_32036910;1_32037043-1_32037835;1_32038036-1_32038552;1_32038619-1_32039515;1_32039573-1_32042527;1_32042719-1_32045331;1_32045390-1_32060163	0	0.109119082697648
1_32073051-1_32074951;1_32075077-1_32075603;1_32075822-1_32091675;1_32092011-1_32094784;1_32094971-1_32100442;1_32100562-1_32102431	0.05886883442595503	0.2104637371604916
1_32073051-1_32074951;1_32075077-1_32075603;1_32075822-1_32076763;1_32076846-1_32077164;1_32077318-1_32091675;1_32092011-1_32094784;1_32094971-1_32100442;1_32100562-1_32102431	0.7294961772514404	1.004220635382835
1_32073051-1_32074951;1_32075077-1_32075603;1_32075822-1_32076763;1_32076846-1_32077164;1_32077318-1_32091675;1_32092011-1_32094784;1_32094971-1_32095660;1_32095762-1_32100442;1_32100562-1_32102431	0.40083793787877553	0.109119082697648
1_32108134-1_32154588;1_32154721-1_32156853;1_32156927-1_32157346;1_32157445-1_32158267;1_32158361-1_32159400;1_32159531-1_32160615;1_32160703-1_32161947;1_32162046-1_32162361;1_32162524-1_32163235;1_32163313-1_32166105;1_32166230-1_32167169;1_32167296-1_32169882;1_32170060-1_32170707	0.05886883442595503	0.22422407815605505
1_32108134-1_32154588;1_32154721-1_32156853;1_32156945-1_32157346;1_32157445-1_32158267;1_32158361-1_32159400;1_32159531-1_32160615;1_32160703-1_32161947;1_32162046-1_32162361;1_32162524-1_32163235;1_32163313-1_32166105;1_32166230-1_32167169;1_32167296-1_32169882;1_32170060-1_32170707	1.193015091927537	1.1445479836424233
1_32108134-1_32139755;1_32139864-1_32154588;1_32154721-1_32156853;1_32156945-1_32157346;1_32157445-1_32158267;1_32158361-1_32159400;1_32159531-1_32160615;1_32160703-1_32161947;1_32162046-1_32162361;1_32162524-1_32163235;1_32163313-1_32166105;1_32166230-1_32167169;1_32167296-1_32169882;1_32170060-1_32170707	0.160253874717387	0.3860383780393355
1_32179776-1_32180314;1_32180514-1_32181242;1_32181577-1_32184525;1_32184616-1_32187954;1_32188124-1_32190055;1_32190249-1_32192311;1_32192430-1_32192657;1_32192731-1_32193208;1_32193300-1_32194065;1_32194160-1_32194902	0.714360803558104	0.6074733901837606
1_32180514-1_32181242;1_32181577-1_32184525;1_32184616-1_32187954;1_32188124-1_32190055;1_32190249-1_32192311;1_32192430-1_32192657;1_32192731-1_32193208;1_32193300-1_32194065;1_32194160-1_32194902	0.37302326760191923	0.5998928039271365
1_32200709-1_32201913;1_32202099-1_32203879;1_32204045-1_32204598;1_32204620-1_32205194	0.42339969390036514	0.4265140027869864
1_32200709-1_32201913;1_32202099-1_32203879;1_32204045-1_32204186;1_32204379-1_32204598;1_32204620-1_32205194	1.344539536815743	1.3120436807656013
1_32200709-1_32201913;1_32202099-1_32203879;1_32204045-1_32204186;1_32204379-1_32204598	0.05886883442595503	0.08379973088734545
1_32202099-1_32203879;1_32204045-1_32204598;1_32204620-1_32205194	0.06988979320471318	0.08379973088734545
1_32201802-1_32201913;1_32202099-1_32203879;1_32204045-1_32204186;1_32204379-1_32204598;1_32204620-1_32205194	0.1658179111618796	0.359228101744677
1_32205723-1_32206154;1_32206297-1_32206509;1_32206761-1_32207002;1_32207120-1_32207240	0.4098317124330709	0.6093643342810284
1_32205723-1_32206154;1_32206761-1_32207002;1_32207120-1_32207240	0	0.109119082697648
1_32222444-1_32222538;1_32222630-1_32224034;1_32224121-1_32224410;1_32224475-1_32226171;1_32226320-1_32226403;1_32226530-1_32228499;1_32228609-1_32228727;1_32228816-1_32229135;1_32229208-1_32230927;1_32231019-1_32231115	1.7986387812087874	1.7834706399062963
1_32222630-1_32224034;1_32224121-1_32224410;1_32224475-1_32226171;1_32226320-1_32226403;1_32226530-1_32228499;1_32228609-1_32228727	0.10174806168343674	0
1_32292218-1_32302621;1_32302733-1_32316665;1_32316782-1_32324479;1_32324553-1_32326939;1_32327077-1_32327536;1_32327677-1_32329068;1_32329160-1_32330578;1_32330686-1_32330768;1_32330908-1_32331474;1_32331582-1_32331676;1_32331806-1_32332090;1_32332242-1_32332701;1_32332749-1_32333017	1.37673957337354	1.3251031673674007
1_32292218-1_32302621;1_32302733-1_32316665;1_32316782-1_32324479;1_32324553-1_32326939	0.05886883442595503	0.11740640147586053
1_32330686-1_32330768;1_32330908-1_32331474;1_32331582-1_32331676;1_32331806-1_32332090;1_32332242-1_32332701;1_32332749-1_32333017	0.05886883442595503	0.19053705459641943
1_32352802-1_32353456	0.05886883442595503	0.22422407815605505
1_32465105-1_32480891;1_32481069-1_32485101	0.48791205352738676	0.08379973088734545
1_32465105-1_32470584;1_32471615-1_32480891;1_32481069-1_32485101	0.2954111053360083	0.3995788812455911
1_32539572-1_32553459;1_32553540-1_32592931;1_32593754-1_32595054;1_32595223-1_32600087	0.5322709487257975	0.7575238564439891
1_32539572-1_32553459;1_32553540-1_32592931;1_32593754-1_32595054;1_32595223-1_32600268	0.36205623716231583	0.6355706848042745
1_32651322-1_32651914	0.6328817472002793	0.4220184141742258
1_32651322-1_32651914;1_32652061-1_32657427;1_32657572-1_32668225;1_32668398-1_32668739;1_32668854-1_32668972;1_32669132-1_32669231;1_32669357-1_32669486;1_32669563-1_32672450;1_32672526-1_32672642;1_32672699-1_32672791;1_32672901-1_32679640	2.059938180951218	2.0275502209495246
1_32651322-1_32651914;1_32652061-1_32657427	0.24700335210923383	0.21703922150924723
1_32651322-1_32651914;1_32652061-1_32657427;1_32657572-1_32668225	0.268450397058917	0.2864453262830162
1_32651322-1_32651914;1_32652061-1_32657427;1_32657572-1_32668225;1_32668398-1_32668739;1_32668854-1_32668972;1_32669132-1_32669231;1_32669357-1_32669486;1_32669563-1_32672450;1_32672526-1_32672642;1_32672699-1_32672791;1_32672901-1_32680526	0.05886883442595503	0
1_32754180-1_32767787;1_32767957-1_32768062;1_32768117-1_32768652	0.19454786995202406	0.44253034492176024
1_32817689-1_32825313;1_32825429-1_32826098;1_32826930-1_32827993;1_32828081-1_32829964;1_32830067-1_32853079;1_32853166-1_32855924	0.752332253214433	0.6938619301224334
1_32817846-1_32825313;1_32825429-1_32826098;1_32826930-1_32827993;1_32828081-1_32829964;1_32830067-1_32853079;1_32853166-1_32855924	0.17445695645124412	0.3159172272423209
1_32817846-1_32825313;1_32825429-1_32826098	0	0.19625310245368485
1_32853166-1_32855924	0.05886883442595503	0.1264248387047666
1_33081298-1_33081391;1_33081508-1_33082178;1_33082354-1_33083954;1_33084127-1_33092050;1_33092222-1_33093282;1_33093416-1_33094548;1_33094713-1_33096707;1_33096869-1_33098067;1_33098179-1_33117902;1_33118116-1_33120044	0.20975204941753245	0.39837426785230795
1_33256654-1_33276100;1_33276163-1_33276348;1_33276594-1_33280124	0	0.08379973088734545
1_33280457-1_33281587	0.10174806168343674	0.1264248387047666
1_33472691-1_33479179;1_33479705-1_33488465;1_33488651-1_33489115	0.10174806168343674	0
1_33472691-1_33479179;1_33479705-1_33488465;1_33488651-1_33489115;1_33489191-1_33489518;1_33489602-1_33491025;1_33491702-1_33493187;1_33493615-1_33494218	0.20179354482697984	0.19053705459641943
1_34851149-1_34851292	0.23777901197216333	0.25740883683096677
1_35079442-1_35093914;1_35094083-1_35095819;1_35095891-1_35097317;1_35097566-1_35104295;1_35104469-1_35104557;1_35104769-1_35110294;1_35110447-1_35111772;1_35111912-1_35112087;1_35112130-1_35112977	0.05886883442595503	0.3057179159601022
1_35079442-1_35095819;1_35095891-1_35097317;1_35097566-1_35104295;1_35104469-1_35104557;1_35104769-1_35110294;1_35110447-1_35111772;1_35111912-1_35112087;1_35112130-1_35112977	0	0.109119082697648
1_35079442-1_35093914;1_35094083-1_35095819;1_35095891-1_35097317;1_35097566-1_35104295;1_35104469-1_35104557;1_35104769-1_35110339;1_35110447-1_35111772;1_35111912-1_35112087;1_35112130-1_35112977	0.16900319800934738	0.08379973088734545
1_35079442-1_35093320;1_35093441-1_35093914;1_35094083-1_35095819;1_35095891-1_35097317;1_35097566-1_35104295;1_35104469-1_35104557;1_35104769-1_35110294;1_35110447-1_35111772;1_35111912-1_35112087;1_35112130-1_35112977	0.24700335210923383	0.11740640147586053
1_35405194-1_35405373;1_35405468-1_35408008	0	0.1827674906442023
1_35557883-1_35558156;1_35558223-1_35559107;1_35559247-1_35560326;1_35561294-1_35562392;1_35562633-1_35563202;1_35563426-1_35563767;1_35563909-1_35565227	0.3298045476705677	0.5654672809197142
1_35558223-1_35559107;1_35559247-1_35560326;1_35561294-1_35562392;1_35562633-1_35563202;1_35563426-1_35563767;1_35563909-1_35565227	0.2862247208465999	0.33731464682757883
1_35808435-1_35816882;1_35817047-1_35822862;1_35822982-1_35825313;1_35825494-1_35825679;1_35825815-1_35825926;1_35826060-1_35826748;1_35826835-1_35831427;1_35831574-1_35831812;1_35831931-1_35832057;1_35832185-1_35832437;1_35832570-1_35833990;1_35834174-1_35835834;1_35835993-1_35841165;1_35841480-1_35841616;1_35841750-1_35850157;1_35850258-1_35850854;1_35851053-1_35853497	0.19454786995202406	0
1_35931445-1_35945692;1_35945863-1_35966955;1_35967075-1_35972024;1_35972232-1_35973375;1_35973511-1_36004341;1_36004475-1_36008690;1_36008777-1_36008897;1_36009044-1_36009475;1_36009594-1_36013630;1_36013752-1_36013915;1_36014048-1_36027114;1_36027298-1_36034174;1_36034333-1_36036177;1_36036267-1_36039790;1_36039984-1_36040307;1_36040441-1_36043447;1_36043548-1_36054946;1_36055145-1_36055637	0.4830821273279866	0.4103450346340497
1_36089115-1_36091244;1_36091340-1_36091618;1_36091825-1_36091910;1_36092094-1_36092422;1_36092522-1_36093097	1.590350333630549	1.6185276084256734
1_36089115-1_36091618;1_36091825-1_36091910;1_36092094-1_36092422;1_36092522-1_36093097	0.35980699668835076	0.15401562434102278
1_36179557-1_36179666;1_36179756-1_36179874;1_36180067-1_36180248	0.05886883442595503	0
1_36224505-1_36259382;1_36259484-1_36282533;1_36282700-1_36286368;1_36287274-1_36289060;1_36289764-1_36291374;1_36291546-1_36292598;1_36292709-1_36293851;1_36293935-1_36296583;1_36296770-1_36300886;1_36301084-1_36301553;1_36301696-1_36303796	0.20975204941753245	0
1_36224505-1_36224971;1_36225102-1_36259382;1_36259484-1_36282533;1_36282700-1_36286368;1_36287274-1_36289068;1_36289764-1_36291374;1_36291546-1_36292598;1_36292709-1_36293851;1_36293935-1_36296583;1_36296770-1_36300886;1_36301084-1_36301553;1_36301696-1_36303796	0.05886883442595503	0
1_37474629-1_37475462;1_37475939-1_37480290;1_37480429-1_37481601;1_37481835-1_37482434;1_37482540-1_37482737	0.33812219721933406	0
1_37557075-1_37557603	0.44072159097598707	0.702795431172963
1_37557075-1_37557603;1_37557748-1_37559327;1_37559496-1_37561557;1_37561735-1_37562081;1_37562245-1_37565026	1.074659797407381	1.2051553546570168
1_37562245-1_37565026	0.20472645829267838	0.21703922150924723
1_37561735-1_37562081;1_37562245-1_37565026	0.12049709249405943	0.2104637371604916
1_37692578-1_37692676;1_37692784-1_37692905;1_37693033-1_37695910;1_37695950-1_37698905;1_37698977-1_37700436;1_37700521-1_37701754;1_37701818-1_37703252;1_37703347-1_37705441;1_37705567-1_37706978;1_37707064-1_37708322	0.6275610920729852	0.3935507324530197
1_37692784-1_37692905;1_37693033-1_37695910;1_37695950-1_37698905;1_37698977-1_37700436;1_37700521-1_37701754;1_37701818-1_37703252;1_37703347-1_37705441;1_37705567-1_37706978;1_37707064-1_37708322	1.2435517395956217	1.097978276737249
1_37808306-1_37808531;1_37808732-1_37808978	0.6957423722132583	0.6245122734923256
1_37808732-1_37808978	1.433109660199748	1.7716130701729829
1_38012865-1_38016359	0.10174806168343674	0.1264248387047666
1_38012865-1_38016359;1_38016420-1_38017668;1_38017770-1_38018464;1_38018577-1_38019059;1_38019152-1_38019253;1_38019383-1_38022699;1_38022809-1_38023545	1.6367740156048842	1.6777199076566984
1_38017770-1_38018464;1_38018577-1_38019059;1_38019152-1_38019253;1_38019383-1_38022699;1_38022809-1_38023545	0.11431666829975037	0.11740640147586053
1_38860239-1_38913540;1_38913628-1_38915153;1_38915267-1_38919174	0.20179354482697984	0.109119082697648
1_38860239-1_38875941	0.12049709249405943	0.40614321353062643
1_38860239-1_38875941;1_38876018-1_38913540;1_38913628-1_38919174	0	0.08379973088734545
1_38991600-1_38998171;1_38998311-1_39003347;1_39003418-1_39004045	0.5659650009307196	0.6202895544163601
1_38991600-1_39000972;1_39001106-1_39003347;1_39003418-1_39004045	0.05886883442595503	0
1_38991600-1_38998171;1_38998311-1_39000972;1_39001106-1_39003347;1_39003418-1_39004045	1.896061109836389	1.8247716910870473
1_39026398-1_39028723;1_39028940-1_39034392	2.6279230609325426	2.6436151657470606
1_39205131-1_39231182;1_39231243-1_39250014;1_39250103-1_39251846;1_39251941-1_39254298;1_39254375-1_39257936;1_39258028-1_39260390	0.20975204941753245	0.2808473113775056
1_39205131-1_39231182;1_39231243-1_39250014;1_39250103-1_39254298;1_39254375-1_39257936;1_39258028-1_39260390	0.1658179111618796	0.3003643954542301
1_39459249-1_39460632;1_39460794-1_39461883;1_39462037-1_39463612	0.05886883442595503	0.2104637371604916
1_39468732-1_39479798;1_39480009-1_39484617	0.11431666829975037	0
1_39738931-1_39740165;1_39740263-1_39741366;1_39741409-1_39741895	0.18412498840030986	0.3057179159601022
1_39738931-1_39740165;1_39740263-1_39741366;1_39741409-1_39741895;1_39741921-1_39743216;1_39743297-1_39743824;1_39743924-1_39745414;1_39745498-1_39748903;1_39749088-1_39752910;1_39753052-1_39753287	0.2837539201579283	0.23956635116938668
1_39738931-1_39740165;1_39740263-1_39741366;1_39741409-1_39741895;1_39741921-1_39743216;1_39743297-1_39743824;1_39743924-1_39745375;1_39745498-1_39748903;1_39749088-1_39752910;1_39753052-1_39763689	0.4991742236999077	0.25740883683096677
1_39738923-1_39740165;1_39740263-1_39741366	0.11431666829975037	0.08379973088734545
1_39738931-1_39740165;1_39740263-1_39741366;1_39741409-1_39741895;1_39741921-1_39743216;1_39743297-1_39743824;1_39743924-1_39745375;1_39745498-1_39748903;1_39749088-1_39752910;1_39753052-1_39762517;1_39762651-1_39763651	0.16900319800934738	0.109119082697648
1_39738931-1_39740165;1_39740263-1_39741366;1_39741409-1_39741895;1_39741921-1_39743216;1_39743297-1_39743824;1_39743924-1_39745375;1_39745498-1_39748903;1_39749088-1_39752910;1_39753052-1_39753287	1.0983519037840503	1.1092491415399577
1_39738931-1_39740165;1_39740263-1_39741366;1_39741409-1_39741895;1_39743297-1_39743824;1_39743924-1_39745375;1_39745498-1_39748903;1_39749088-1_39752910;1_39753052-1_39753287	0.11431666829975037	0
1_39738931-1_39740165;1_39740263-1_39741366;1_39741409-1_39741895;1_39741921-1_39743216;1_39743297-1_39743824;1_39743924-1_39745375;1_39745498-1_39748903;1_39749088-1_39752910;1_39753052-1_39762517;1_39762651-1_39763689	0.25967504507982014	0.11740640147586053
1_39738931-1_39740165;1_39740263-1_39741366;1_39741409-1_39741895;1_39741921-1_39743216;1_39743297-1_39743824;1_39743924-1_39745375;1_39745498-1_39748903;1_39749088-1_39752910;1_39753052-1_39763651	0.11070215847530832	0.08379973088734545
1_39955385-1_39957087;1_39957221-1_39958701;1_39958825-1_39965211;1_39965334-1_39965471;1_39965549-1_39965857;1_39966014-1_39966601;1_39966691-1_39966811;1_39966932-1_39967086;1_39967169-1_39967628;1_39967711-1_39967804;1_39967916-1_39968334;1_39968477-1_39968569;1_39968745-1_39969505	0.12049709249405943	0.3476305782774092
1_40040783-1_40059337;1_40059446-1_40060076;1_40060170-1_40061735;1_40061812-1_40064227;1_40064370-1_40064474;1_40064559-1_40066215;1_40066324-1_40067540;1_40067717-1_40069690;1_40069874-1_40070159;1_40070282-1_40070430;1_40070512-1_40070836;1_40070979-1_40071450	0.05886883442595503	0
1_40040783-1_40059337;1_40059458-1_40060067;1_40060170-1_40061735;1_40061812-1_40064227;1_40064370-1_40064474;1_40064559-1_40066215;1_40066324-1_40067540;1_40067717-1_40069690;1_40069874-1_40070159;1_40070282-1_40070430;1_40070512-1_40070836;1_40070979-1_40071450	0.6283273200916809	0.6810371164661903
1_40040801-1_40059337;1_40059458-1_40060067;1_40060170-1_40061735;1_40061812-1_40064227;1_40064370-1_40064474;1_40064559-1_40066215;1_40066324-1_40067540;1_40067717-1_40069690;1_40069874-1_40070159;1_40070282-1_40070430;1_40070512-1_40070836;1_40070979-1_40071450	0.9004779954227704	1.1811155194920688
1_40040801-1_40059337;1_40059458-1_40060076;1_40060170-1_40061735;1_40061812-1_40064227;1_40064370-1_40064474;1_40064559-1_40066215;1_40066324-1_40067540;1_40067717-1_40069690;1_40069874-1_40070159;1_40070282-1_40070430;1_40070512-1_40070836;1_40070979-1_40071450	0.10174806168343674	0
1_40069874-1_40070159;1_40070282-1_40070430;1_40070512-1_40070836;1_40070979-1_40071450	0.11431666829975037	0.3860383780393355
1_40070979-1_40071450	0.301165019095439	0.35638042329886455
1_40161636-1_40190772;1_40190853-1_40195632;1_40195764-1_40202412;1_40202614-1_40222574;1_40222710-1_40231517;1_40231658-1_40235792	0.24510996941008692	0.109119082697648
1_40161636-1_40189055;1_40189209-1_40190772;1_40190853-1_40195632;1_40195764-1_40202412;1_40202614-1_40222574;1_40222710-1_40231517;1_40231658-1_40235792	0.9907586469786317	0.8616587475207876
1_40258394-1_40260839;1_40260985-1_40267786;1_40267872-1_40268419;1_40268535-1_40269975;1_40270127-1_40271894;1_40272035-1_40281343;1_40281527-1_40285925;1_40286029-1_40290854;1_40290997-1_40292445	1.3806008812920185	1.5326735591878595
1_40290997-1_40292445	0.06988979320471318	0.2104637371604916
1_40374223-1_40406736;1_40406869-1_40408653;1_40408738-1_40409757;1_40409835-1_40413016;1_40413102-1_40414159;1_40414240-1_40415272;1_40415381-1_40416176;1_40416341-1_40416780;1_40417096-1_40421976	0.11070215847530832	0
1_40374708-1_40406736;1_40406869-1_40408653;1_40408738-1_40409757;1_40409835-1_40413016;1_40413102-1_40414159;1_40414240-1_40415272;1_40415381-1_40416176;1_40416341-1_40416780;1_40417096-1_40421976	0.3606042426769621	0.11740640147586053
1_40450175-1_40450656;1_40451088-1_40454203;1_40454288-1_40456945;1_40457071-1_40457344;1_40457439-1_40462421	0	0.08379973088734545
1_40450175-1_40450656;1_40451088-1_40456945;1_40457071-1_40457344;1_40457439-1_40462421	0.13007597853134256	0.32674770340616804
1_40451088-1_40454203;1_40454288-1_40456945;1_40457071-1_40457344;1_40457439-1_40462421	0.1489633582738435	0
1_40508889-1_40514515	0.10174806168343674	0.1264248387047666
1_40509790-1_40514515	0.4505666972245713	0.41792855564074305
1_40508908-1_40509733;1_40509790-1_40514515	0.11431666829975037	0.08379973088734545
1_40508908-1_40509451;1_40509625-1_40509733;1_40509790-1_40514515	0.5619332924964457	0.4265140027869864
1_40508889-1_40509451;1_40509625-1_40509733;1_40509790-1_40514515	0.17445695645124412	0.25740883683096677
1_40508877-1_40509451;1_40509625-1_40509733;1_40509790-1_40514515	0.3549962546341894	0.1264248387047666
1_40508908-1_40514515	0.47235120788999163	0.4421025384958543
1_40508877-1_40509733;1_40509790-1_40514515	0.11431666829975037	0
1_40531787-1_40533143;1_40533181-1_40540586;1_40540712-1_40541615;1_40541710-1_40544397	0	0.109119082697648
1_40531787-1_40533143;1_40533181-1_40541615;1_40541710-1_40546562	0.13007597853134256	0.3261891106159211
1_40531787-1_40533143;1_40533181-1_40540586;1_40540712-1_40541615;1_40541710-1_40546562	0.4946744455109421	0.32979576237211305
1_40531787-1_40533143;1_40533181-1_40546562	0.12049709249405943	0
1_40531787-1_40540586;1_40540712-1_40541615;1_40541710-1_40546562	0.05886883442595503	0.5807883981664494
1_40691867-1_40738836;1_40738948-1_40747534;1_40747605-1_40749573;1_40749686-1_40753151;1_40753246-1_40758121;1_40758294-1_40762888;1_40763046-1_40766596;1_40766703-1_40769356;1_40769415-1_40770709	1.6257294124947639	1.7047606161785356
1_40691867-1_40738836;1_40738948-1_40747534;1_40747605-1_40749573;1_40749686-1_40753151;1_40753246-1_40758121	0.23777901197216333	0.3988473678256746
1_40691867-1_40738836;1_40738948-1_40747534;1_40747605-1_40749573;1_40749686-1_40753151;1_40753246-1_40758121;1_40758294-1_40762888;1_40763046-1_40766596;1_40766703-1_40766918;1_40766974-1_40769356;1_40769415-1_40770709	0.05886883442595503	0.20304560167525684
1_40709616-1_40738836;1_40738948-1_40747534;1_40747605-1_40749573;1_40749686-1_40753151;1_40753246-1_40758121;1_40758294-1_40762888;1_40763046-1_40766596;1_40766703-1_40769356;1_40769415-1_40770709	1.47789658047073	1.3290727825119568
1_40709616-1_40738836;1_40738948-1_40747534;1_40747605-1_40749573;1_40749686-1_40753151;1_40753246-1_40758121;1_40758294-1_40762888;1_40763046-1_40766596;1_40766703-1_40769356;1_40769415-1_40770397	0.20179354482697984	0.11740640147586053
1_40738948-1_40747534;1_40747605-1_40749573;1_40749686-1_40753151;1_40753246-1_40758121	0	0.15401562434102278
1_40769415-1_40770397	0.10174806168343674	0.1264248387047666
1_40979829-1_40983278;1_40983456-1_40984821;1_40984991-1_40987372;1_40987472-1_40988594;1_40988710-1_40991165;1_40991248-1_40991765;1_40991845-1_40995917;1_40996068-1_40997394;1_40997526-1_41001029;1_41001117-1_41002160;1_41002254-1_41003114;1_41003176-1_41006051;1_41006094-1_41008659;1_41008890-1_41009445;1_41009589-1_41010161;1_41010254-1_41011658	0.24047942477505826	0.1264248387047666
1_40979829-1_40983278;1_40983456-1_40984821;1_40984991-1_40987372;1_40987472-1_40988594;1_40988710-1_40991165;1_40991248-1_40991765;1_40991845-1_40995917;1_40996068-1_40997394;1_40997526-1_41001029;1_41001117-1_41002160;1_41002254-1_41003114;1_41003176-1_41006051;1_41006094-1_41007449;1_41007545-1_41008659;1_41008714-1_41008794;1_41008890-1_41009445;1_41009589-1_41010161;1_41010254-1_41011658	0.9047610432379837	0.7850670496645741
1_40983456-1_40984821;1_40984991-1_40987372;1_40987472-1_40988594;1_40988710-1_40991165;1_40991248-1_40991765;1_40991845-1_40995917;1_40996068-1_40997394;1_40997526-1_41001029;1_41001117-1_41002160;1_41002254-1_41003114;1_41003176-1_41006051;1_41006094-1_41007449;1_41007545-1_41008659;1_41008714-1_41008794;1_41008890-1_41009445;1_41009589-1_41010161;1_41010254-1_41011658	0.06988979320471318	0.109119082697648
1_42381097-1_42399404;1_42399634-1_42404511;1_42404597-1_42409984;1_42410187-1_42414484	0.6727294361912102	0.5906810611137023
1_42456499-1_42457247;1_42457350-1_42459603	0.17445695645124412	0.28423383659820595
1_42457073-1_42457247	0.160253874717387	0.28583237652848015
1_42457073-1_42457247;1_42457350-1_42473122	0.1658179111618796	0.5464118113978289
1_42456628-1_42457247;1_42457350-1_42459603	1.4383788680251595	1.3295279975066796
1_42457073-1_42457247;1_42457350-1_42459603	1.8176475566349735	1.9127044567294653
1_42457350-1_42459603	0.2752853884217479	0.3904382819149977
1_42457567-1_42459603	0.19454786995202406	0.08379973088734545
1_42464217-1_42473122	0.30586097416864505	0.109119082697648
1_42463898-1_42480461;1_42480566-1_42482663	0.34909992612226515	0.22422407815605505
1_42658512-1_42658844;1_42658908-1_42659228;1_42659251-1_42659522;1_42659566-1_42660862;1_42660904-1_42664863;1_42664955-1_42665980;1_42666067-1_42666547;1_42666587-1_42667351;1_42667440-1_42676584	0.7475169350508761	0.912667898794847
1_42682731-1_42683403;1_42683466-1_42693490;1_42693523-1_42696199;1_42696288-1_42696642;1_42696944-1_42697180;1_42697262-1_42700781;1_42701046-1_42701981	0.7801151095465794	0.26748096868853205
1_42682510-1_42696887;1_42696944-1_42697180;1_42697262-1_42700781;1_42701046-1_42701981	0.27096720842093763	0.20304560167525684
1_42682591-1_42683403;1_42683466-1_42693490;1_42693523-1_42696199;1_42696288-1_42696642;1_42696944-1_42697180;1_42697262-1_42700781;1_42701046-1_42701981	0.23032217901042262	0
1_42683365-1_42693490;1_42693523-1_42696199;1_42696288-1_42696642;1_42696944-1_42697180;1_42697262-1_42700781;1_42701046-1_42701981	0.06988979320471318	0.1827674906442023
1_42767390-1_42767509;1_42767624-1_42773563;1_42773649-1_42774737;1_42774868-1_42775209	0.8841175428381638	0.8539786748283016
1_42767390-1_42773563;1_42773649-1_42774737;1_42774868-1_42775209	0.774722477649789	0.8099806493537336
1_42767390-1_42773541;1_42773649-1_42774737;1_42774868-1_42775209	0.411065307397151	0.25142106857691304
1_42846657-1_42849291;1_42849413-1_42849565;1_42849742-1_42850950	0.7569008958678511	0.6175116893540331
1_42846657-1_42849565;1_42849742-1_42850950	0.3427290523523574	0.109119082697648
1_42846657-1_42849291;1_42849413-1_42850950	0.11431666829975037	0
1_42846657-1_42850950	1.0384880386183306	0.978817316053004
1_42849742-1_42850950	0.05886883442595503	0.08379973088734545
1_42959577-1_42970249;1_42970394-1_42973974	0.27351162129273565	0.4575641180168792
1_43359006-1_43359167;1_43359396-1_43359490;1_43359638-1_43359725;1_43359821-1_43359969;1_43360097-1_43360193;1_43360389-1_43360499;1_43360593-1_43360733;1_43360961-1_43361120;1_43361245-1_43362195;1_43362312-1_43362951	1.0116989798680924	1.0227366571179202
1_43359396-1_43359490;1_43359638-1_43359725;1_43359821-1_43359969;1_43360097-1_43360193;1_43360389-1_43360499;1_43360593-1_43360733;1_43360961-1_43361120;1_43361245-1_43362195;1_43362312-1_43362951	1.199473739137292	0.9996282860010821
1_43361245-1_43362195;1_43362312-1_43362951	0.05886883442595503	0.17564763894621083
1_43389995-1_43403177;1_43403302-1_43403601	0.18412498840030986	0
1_43538277-1_43545031;1_43545166-1_43553492;1_43553637-1_43553800;1_43553941-1_43569590;1_43569778-1_43578810	0.10174806168343674	0
1_43650252-1_43653137;1_43653313-1_43655591;1_43655766-1_43660298;1_43660412-1_43662894;1_43663087-1_43665696;1_43665745-1_43666452;1_43666555-1_43666954;1_43667091-1_43667772;1_43668019-1_43669100;1_43669299-1_43671505;1_43671875-1_43683684;1_43683804-1_43688914;1_43689095-1_43690845;1_43691049-1_43691496;1_43691572-1_43692256;1_43692311-1_43693994;1_43694102-1_43694709;1_43694894-1_43697843;1_4…	0.3034996981912608	0.4776561514377414
1_43707693-1_43736233;1_43736380-1_43792102;1_43792149-1_43814891;1_43814933-1_43838219;1_43838311-1_43894383;1_43894477-1_43898235;1_43898298-1_43899168;1_43899263-1_43899541;1_43899727-1_43920404;1_43920550-1_43920782;1_43920928-1_43930132	0.6156637283290992	0.8895319015199648
1_43707693-1_43736233;1_43736380-1_43814891;1_43814933-1_43838219;1_43838311-1_43894383;1_43894477-1_43898235;1_43898298-1_43899168;1_43899263-1_43899541;1_43899727-1_43920404;1_43920550-1_43920782;1_43920928-1_43930132	0.38512957091153516	0.44253034492176024
1_43707693-1_43736233;1_43736380-1_43792102;1_43792149-1_43814891;1_43814933-1_43838219;1_43838311-1_43894383;1_43894477-1_43898235;1_43898298-1_43899168;1_43899263-1_43899541;1_43899727-1_43930132	0.2076886912076225	0
1_43920550-1_43920782;1_43920928-1_43930132	0.2752853884217479	0
1_43947684-1_43949417;1_43950153-1_43956320;1_43956460-1_43956560;1_43956701-1_43956810;1_43956976-1_43957195;1_43957315-1_43957402;1_43957549-1_43957977;1_43958158-1_43958433;1_43958595-1_43958746;1_43958889-1_43960249;1_43960329-1_43960876;1_43961013-1_43961166;1_43961262-1_43964269;1_43964321-1_43966575;1_43966641-1_43966724;1_43966782-1_43966930;1_43967019-1_43967315;1_43967496-1_43967586	0	0.109119082697648
1_43970270-1_43970596	0.05886883442595503	0
1_43970322-1_43970596;1_43970708-1_43970966;1_43971189-1_43971387;1_43972070-1_43972158;1_43972334-1_43972415	1.3705897915571001	1.2655128989144004
1_43970270-1_43970596;1_43970708-1_43970966;1_43971189-1_43971387;1_43972070-1_43972158;1_43972334-1_43972415	0.6549444393423153	0.6725996321716401
1_43970322-1_43970596;1_43972070-1_43972158;1_43972334-1_43972415	0.2515652183516838	0.20973349804198782
1_43976173-1_43976302	0.38532743668346753	0
1_43975107-1_43975800;1_43975848-1_43976090;1_43976173-1_43976302;1_43976379-1_43976590;1_43976659-1_43976773;1_43976824-1_43977026;1_43977216-1_43977981	2.0005294898157673	1.9888068516627948
1_43975107-1_43975800;1_43975848-1_43976090;1_43976173-1_43976302;1_43976379-1_43976590;1_43976659-1_43976773;1_43976824-1_43977026	0.7471641306470085	0.6287135388108706
1_43975107-1_43976090;1_43976173-1_43976302;1_43976379-1_43976590;1_43976659-1_43976773;1_43976824-1_43977026;1_43977216-1_43977981	1.0479250848595973	1.086638360470834
1_43976173-1_43976302;1_43976379-1_43976590;1_43976659-1_43976773;1_43976824-1_43977026;1_43977216-1_43977981	0.265658413613355	0.4103450346340497
1_43975848-1_43976090;1_43976173-1_43976302;1_43976379-1_43976590;1_43976659-1_43976773;1_43976824-1_43977026;1_43977216-1_43977981	0.05886883442595503	0.25740883683096677
1_43979511-1_43981109;1_43981473-1_43981689;1_43981924-1_43984865;1_43985055-1_43985278;1_43985400-1_43985517;1_43985621-1_43990298	0.06988979320471318	0
1_43991746-1_43991847;1_43992004-1_43992212;1_43992387-1_43992523;1_43992639-1_43993890;1_43993964-1_43995108;1_43995162-1_43995601;1_43995670-1_43995778;1_43995856-1_43995938	0	0.08379973088734545
1_43992004-1_43992153;1_43992387-1_43992523;1_43992639-1_43993890;1_43993964-1_43995108;1_43995162-1_43995601;1_43995670-1_43995778;1_43995856-1_43995938	0.17445695645124412	0
1_43992004-1_43992212;1_43992387-1_43992523;1_43992639-1_43993890;1_43993964-1_43995108;1_43995162-1_43995601;1_43995670-1_43995778;1_43995856-1_43995938	0.16900319800934738	0.3778715797531167
1_44030549-1_44039907	0.252319230572642	0.20304560167525684
1_44213527-1_44213749;1_44213858-1_44214350;1_44214445-1_44214703;1_44214898-1_44218311;1_44218469-1_44218588;1_44218755-1_44219056;1_44219241-1_44219406;1_44219477-1_44219806;1_44219878-1_44220017;1_44220309-1_44220559	0.4269483491992696	0.08379973088734545
1_44213527-1_44213709;1_44213858-1_44214350;1_44214445-1_44214703;1_44214898-1_44218311;1_44218469-1_44218588;1_44218755-1_44219056;1_44219241-1_44219406;1_44219477-1_44219806;1_44219878-1_44220017;1_44220309-1_44220559	0.9698484940615	0.8794135026911294
1_44213858-1_44214350;1_44214445-1_44214703;1_44214898-1_44218311;1_44218469-1_44218588;1_44218755-1_44219056;1_44219241-1_44219406;1_44219477-1_44219806;1_44219878-1_44220017;1_44220309-1_44220559	0.5186791512831629	0.40614321353062643
1_44218469-1_44218588;1_44218755-1_44219056;1_44219241-1_44219406;1_44219477-1_44219806;1_44219878-1_44220017;1_44220309-1_44220559	0.06988979320471318	0.3210835368975095
1_44632385-1_44635545;1_44635588-1_44636030;1_44636162-1_44644698;1_44644794-1_44644995;1_44645085-1_44645221;1_44645276-1_44645410;1_44645488-1_44649661;1_44649769-1_44649883;1_44649957-1_44650704	0.23777901197216333	0.21703922150924723
1_44649769-1_44649883	0.11431666829975037	0
1_44740002-1_44740913;1_44741007-1_44747384;1_44747485-1_44747652;1_44747700-1_44750442;1_44750564-1_44753132;1_44753254-1_44753733;1_44753833-1_44754750;1_44754845-1_44755929;1_44755983-1_44756075;1_44756237-1_44757556;1_44757646-1_44757908;1_44757971-1_44758049;1_44758140-1_44759206;1_44759348-1_44760280;1_44760484-1_44760592;1_44760702-1_44761916;1_44761983-1_44762346;1_44762451-1_44762545;1_4…	1.1335726502373016	0.9201903096158989
1_44740002-1_44740913;1_44741007-1_44747384;1_44747485-1_44747652;1_44747700-1_44750442;1_44750564-1_44753733;1_44753833-1_44754750;1_44754845-1_44755929;1_44755983-1_44756075;1_44756237-1_44757556;1_44757646-1_44757908;1_44757971-1_44758049;1_44758140-1_44759206;1_44759348-1_44760280;1_44760484-1_44760592;1_44760702-1_44761916;1_44761983-1_44762346;1_44762451-1_44762545;1_44762658-1_44766826;1_4…	0.5873245746482887	0.23956635116938668
1_44775600-1_44776034;1_44776140-1_44776675;1_44776774-1_44777614;1_44777789-1_44778000;1_44778129-1_44778576	2.277847591297081	2.174224304240708
1_44775600-1_44776034;1_44776140-1_44776675;1_44776714-1_44777614;1_44777789-1_44778000;1_44778129-1_44778576	0.4678583115193436	0.5757110108030323
1_44776140-1_44776675;1_44776774-1_44777614;1_44777789-1_44778000;1_44778129-1_44778576	2.172639322042175	2.067172401689577
1_44777789-1_44778000;1_44778129-1_44778576	1.0729112735152102	1.0177409577197258
1_44778129-1_44778576	0.64808924976837	0.637493102596619
1_45012285-1_45012907;1_45013019-1_45013136;1_45013215-1_45013292;1_45013354-1_45013594;1_45013791-1_45013909;1_45014070-1_45014736;1_45014836-1_45014940;1_45015006-1_45015337	0.12049709249405943	0.08379973088734545
1_45012285-1_45012907;1_45013019-1_45013136;1_45013215-1_45013292;1_45013354-1_45013594;1_45013791-1_45013909;1_45014070-1_45014439;1_45014576-1_45014736;1_45014836-1_45014940;1_45015006-1_45015337	1.7930921233851373	1.7091171605361033
1_45012285-1_45012857;1_45013019-1_45013136;1_45013215-1_45013292;1_45013354-1_45013594;1_45013791-1_45013909;1_45014070-1_45014439;1_45014576-1_45014736;1_45014836-1_45014940;1_45015006-1_45015337	0.8414329379643972	1.060200963096869
1_45012285-1_45012857;1_45013019-1_45013136;1_45013354-1_45013594;1_45013791-1_45013909;1_45014070-1_45014439;1_45014576-1_45014736;1_45014836-1_45014940;1_45015006-1_45015337	0.5082357878081106	0.3115846999721871
1_45012285-1_45012907;1_45013019-1_45013136;1_45013215-1_45013292;1_45013354-1_45013594	0.19154516476659808	0.4444415019898057
1_45012285-1_45012907;1_45013019-1_45013136;1_45013215-1_45013292;1_45013354-1_45013594;1_45013791-1_45013909	0.05886883442595503	0
1_45012285-1_45012857;1_45013019-1_45013136;1_45013215-1_45013292;1_45013354-1_45013594;1_45013791-1_45013909	0.10174806168343674	0
1_45012285-1_45012907;1_45013019-1_45013136	0.1579407578287486	0.4309635318028664
1_45013019-1_45013136;1_45013215-1_45013292;1_45013354-1_45013594	0.05886883442595503	0.11740640147586053
1_45014576-1_45014736;1_45014836-1_45014940;1_45015006-1_45015337	0.23777901197216333	0.11740640147586053
1_45015006-1_45015337	0	0.1827674906442023
1_45340304-1_45341073;1_45341215-1_45341303;1_45341343-1_45341473;1_45341569-1_45341949;1_45342107-1_45342384;1_45343002-1_45343082	0.24047942477505826	0
1_45340304-1_45341073;1_45341215-1_45341303;1_45341343-1_45341473;1_45341569-1_45341949;1_45342107-1_45342384;1_45342643-1_45342843;1_45343002-1_45343082	0.7509966442266809	0.7464237214141703
1_45340304-1_45341073;1_45341215-1_45341303;1_45341343-1_45341473;1_45341569-1_45341949;1_45342107-1_45342384;1_45342643-1_45342735;1_45343002-1_45343082	0.37302326760191923	0.109119082697648
1_45500413-1_45507356;1_45507550-1_45508212;1_45508364-1_45508796	1.4661158770636198	1.5179957511684365
1_45509508-1_45509972	0.05886883442595503	0.11740640147586053
1_45550876-1_45550966;1_45551155-1_45552436;1_45552563-1_45561789;1_45561878-1_45566569;1_45566688-1_45566869;1_45567020-1_45567982;1_45568177-1_45568485;1_45568684-1_45568927;1_45568999-1_45569143;1_45569229-1_45569891	0.7111292918783183	0.3904382819149977
1_45550876-1_45550966;1_45551155-1_45561789;1_45561878-1_45566569;1_45566688-1_45566869;1_45567020-1_45567982;1_45568177-1_45568485;1_45568684-1_45568927;1_45568999-1_45569143;1_45569229-1_45569891	1.0651225679867822	1.3129504371026348
1_45551155-1_45566569;1_45566688-1_45566869	0.06988979320471318	0.08379973088734545
1_45551155-1_45561789;1_45561878-1_45566569;1_45566688-1_45566869;1_45567020-1_45567982;1_45568177-1_45568927;1_45568999-1_45569143;1_45569229-1_45569891	0.24700335210923383	0.4872667030345933
1_45551155-1_45561789;1_45561878-1_45566569;1_45566688-1_45566869	0.39572907395934903	0.38428100085838135
1_45551155-1_45561789;1_45561878-1_45566569;1_45566688-1_45566869;1_45567020-1_45567982;1_45568177-1_45568485;1_45568684-1_45568927;1_45568999-1_45569143;1_45569229-1_45569891	1.534888105663577	1.6406928923859772
1_45551155-1_45552436;1_45552563-1_45561789;1_45561878-1_45566569;1_45566688-1_45566869;1_45567020-1_45567982;1_45568177-1_45568485;1_45568684-1_45568927;1_45568999-1_45569143;1_45569229-1_45569891	1.0255646290546512	1.1824903150962212
1_45568177-1_45568485;1_45568684-1_45568927;1_45568999-1_45569143;1_45569229-1_45569891	0.19969193424840334	0.23956635116938668
1_45568999-1_45569143;1_45569229-1_45569891	0.19969193424840334	0
1_45569229-1_45569891	0.05886883442595503	0
1_45584205-1_45591223;1_45591270-1_45604936;1_45605016-1_45606482;1_45606591-1_45607321	0.11431666829975037	0
1_45584205-1_45591223;1_45591270-1_45602255;1_45602365-1_45604936;1_45605016-1_45606482	0.9595223203910328	0.9226904099553507
1_45584205-1_45591223;1_45591270-1_45600385;1_45600457-1_45602255;1_45602365-1_45604936;1_45605016-1_45606482;1_45606591-1_45607321	0.06988979320471318	0.368257272983329
1_45584205-1_45591223;1_45591270-1_45602255;1_45602365-1_45604936;1_45605016-1_45606482;1_45606591-1_45607321;1_45608337-1_45613169;1_45613248-1_45614096;1_45614181-1_45614293;1_45614366-1_45615013;1_45615201-1_45615305;1_45615471-1_45616337;1_45616393-1_45616626;1_45616703-1_45617463;1_45617591-1_45618061	1.4502189777043784	1.2858210656143445
1_45584205-1_45591223;1_45591270-1_45602255;1_45602365-1_45604936;1_45605016-1_45606482;1_45606591-1_45613169;1_45613248-1_45614096;1_45614181-1_45614293;1_45614366-1_45615013;1_45615201-1_45615305;1_45615471-1_45616337;1_45616393-1_45616626;1_45616703-1_45617463;1_45617591-1_45618061	0.30750766031479454	0.6104117927196201
1_45613248-1_45614096;1_45614181-1_45614293;1_45614366-1_45615013;1_45615201-1_45615305;1_45615471-1_45616337;1_45616393-1_45616626;1_45616703-1_45617463;1_45617591-1_45618061	0.5893938126369815	0.537994912974478
1_45617591-1_45618061	0.27956105521956287	0
1_45688253-1_45690974;1_45691110-1_45693204	0.8451809906142017	0.8289575722691795
1_45688275-1_45693204	1.1027110860332128	0.9838437890660388
1_45688275-1_45690974;1_45691110-1_45693204	1.8099319520871613	1.8206476123308863
1_46203624-1_46219699	0.850209018144853	0.6618299175350453
1_46248408-1_46248512;1_46248598-1_46250000;1_46250119-1_46258686;1_46258746-1_46259964;1_46260099-1_46260542;1_46260611-1_46260727;1_46261015-1_46261261;1_46261385-1_46267459;1_46267609-1_46270659;1_46270785-1_46272466;1_46272540-1_46272672;1_46272802-1_46273355;1_46273465-1_46273624;1_46273747-1_46274138;1_46274216-1_46274538;1_46274717-1_46277817;1_46277980-1_46278072	0.1658179111618796	0
1_46303820-1_46309101;1_46309143-1_46310155;1_46310316-1_46316552	0.2985762296771383	0.3057179159601022
1_46303820-1_46309101;1_46309127-1_46309897;1_46310044-1_46310155;1_46310316-1_46316552	1.4132000651543632	1.3941616874884952
1_46303820-1_46309101;1_46309127-1_46310155;1_46310316-1_46316552	2.5540441081688603	2.4616662647095713
1_46303820-1_46310155;1_46310316-1_46316552	1.2732689936776145	1.17318630427422
1_46303820-1_46309101	0.05886883442595503	0.08379973088734545
1_46310316-1_46316552	1.342198633833821	1.216423763731463
1_46340919-1_46344801;1_46345144-1_46352868;1_46353028-1_46360704;1_46360828-1_46361570	0.2659189152824698	0.109119082697648
1_46340919-1_46341323	0.5785297666113005	0.459821487745392
1_46340919-1_46344801;1_46345144-1_46346921;1_46347075-1_46352868;1_46353028-1_46360704;1_46360828-1_46361570	1.1975334941191171	1.301042149160176
1_46340919-1_46344801;1_46345144-1_46346921;1_46347075-1_46352868;1_46353028-1_46360704	0	0.08379973088734545
1_46344294-1_46344801;1_46344962-1_46346921;1_46347075-1_46352868;1_46353028-1_46360704;1_46360828-1_46361570	0.05886883442595503	0
1_47023994-1_47029990;1_47030131-1_47031436;1_47031480-1_47033241;1_47033368-1_47035806;1_47035933-1_47036017;1_47036171-1_47038660;1_47038766-1_47039342;1_47039532-1_47046467;1_47046600-1_47048565;1_47048629-1_47049422;1_47049504-1_47050000	0.06988979320471318	0.364418834345742
1_47334116-1_47368469;1_47368624-1_47372967;1_47373107-1_47375197;1_47375293-1_47376704	0.05886883442595503	0
1_47334116-1_47368469;1_47368615-1_47372955;1_47373107-1_47374909;1_47374985-1_47375197;1_47375293-1_47376704	1.4631217847487101	1.5233950631591846
1_50969899-1_50970358;1_50970497-1_50973893	0.41287909971087255	0.2919721006148972
1_50970497-1_50973893	0.31767381474393597	0.23956635116938668
1_51236879-1_51269956;1_51270125-1_51271151	1.173374460525742	1.056525885493638
1_51270125-1_51271151	0.5415870377192127	0.46129877390305507
1_51617221-1_51651991;1_51652041-1_51669434;1_51669512-1_51714003;1_51714079-1_51745536;1_51745631-1_51746710;1_51746757-1_51748369;1_51748398-1_51750145;1_51750195-1_51756320;1_51756358-1_51760690;1_51760780-1_51761867;1_51761971-1_51765822;1_51765981-1_51772070;1_51772182-1_51772605;1_51772723-1_51776833;1_51776918-1_51781164;1_51781335-1_51782559;1_51782643-1_51783915;1_51784025-1_51784264;1_5…	0.21472014978989828	0.46699915193716096
1_51617221-1_51651991;1_51652041-1_51669434;1_51669512-1_51714003;1_51714079-1_51745536;1_51745631-1_51746710;1_51746757-1_51748369;1_51748398-1_51750145;1_51750195-1_51760690;1_51760780-1_51761867;1_51761971-1_51765822;1_51765981-1_51772070;1_51772182-1_51772605;1_51772723-1_51776833;1_51776918-1_51781164;1_51781335-1_51782559;1_51782643-1_51783915;1_51784025-1_51784264;1_51784331-1_51784442;1_5…	0.9311236296794773	1.109718355178779
1_51617221-1_51651991;1_51652041-1_51669434;1_51669512-1_51714003;1_51714079-1_51740143;1_51740211-1_51745536;1_51745631-1_51746710;1_51746757-1_51748369;1_51748398-1_51750145;1_51750195-1_51760690;1_51760780-1_51761867;1_51761971-1_51765822;1_51765981-1_51772070;1_51772182-1_51772605;1_51772723-1_51776833;1_51776918-1_51781164;1_51781335-1_51782559;1_51782643-1_51783915;1_51784025-1_51784264;1_5…	0.40348135129458823	0.6598387450430753
1_51617221-1_51651991;1_51652041-1_51714003;1_51714079-1_51745536;1_51745631-1_51746710;1_51746757-1_51748369;1_51748398-1_51750145;1_51750195-1_51756320;1_51756358-1_51760690;1_51760780-1_51761867;1_51761971-1_51765822;1_51765981-1_51772070;1_51772182-1_51772605;1_51772723-1_51776833;1_51776918-1_51781164;1_51781335-1_51782559;1_51782643-1_51783915;1_51784025-1_51784264;1_51784331-1_51784442;1_5…	0	0.15401562434102278
1_51730001-1_51745536;1_51745631-1_51746710;1_51746757-1_51748369;1_51748398-1_51750145;1_51750195-1_51760690;1_51760780-1_51761867;1_51761971-1_51765822;1_51765981-1_51772070;1_51772182-1_51772605;1_51772723-1_51776833;1_51776918-1_51781164;1_51781335-1_51782559;1_51782643-1_51783915;1_51784025-1_51784264;1_51784331-1_51784442;1_51784582-1_51785808;1_51785886-1_51786526;1_51786617-1_51787353;1_5…	1.2341321216603156	0.8506141289531688
1_51730124-1_51745536;1_51745631-1_51746710;1_51746757-1_51748369;1_51748398-1_51750145;1_51750195-1_51760690;1_51760780-1_51761867;1_51761971-1_51765822;1_51765981-1_51772070;1_51772182-1_51772605;1_51772723-1_51776833;1_51776918-1_51781164;1_51781335-1_51782559;1_51782643-1_51783915;1_51784025-1_51784264;1_51784331-1_51784442;1_51784582-1_51785808;1_51785886-1_51786526;1_51786617-1_51787353;1_5…	1.4880303809773778	1.3577361580262821
1_51730124-1_51745536;1_51745631-1_51746710;1_51746757-1_51748369;1_51748398-1_51750145;1_51750195-1_51756320;1_51756358-1_51760690;1_51760780-1_51761867;1_51761971-1_51765822;1_51765981-1_51772070;1_51772182-1_51772605;1_51772723-1_51776833;1_51776918-1_51781164;1_51781335-1_51782559;1_51782643-1_51783915;1_51784025-1_51784264;1_51784331-1_51784442;1_51784582-1_51785808;1_51785886-1_51786526;1_5…	0.6999453049983332	0.5757110108030323
1_51760780-1_51761867;1_51761971-1_51765822;1_51765981-1_51772070;1_51772182-1_51772605;1_51772723-1_51776833;1_51776918-1_51781164;1_51781335-1_51782559;1_51782643-1_51783915;1_51784025-1_51784264;1_51784331-1_51784442;1_51784582-1_51785808;1_51785886-1_51786526;1_51786617-1_51787353;1_51787488-1_51787715	0.2770519405008842	0
1_52056379-1_52059835;1_52059901-1_52064825;1_52064938-1_52083340;1_52083541-1_52086112	0.06988979320471318	0.31680249681301614
1_52056379-1_52059835;1_52059901-1_52064825	0	0.109119082697648
1_52056379-1_52059835;1_52059901-1_52060428;1_52060659-1_52064825;1_52064938-1_52083340;1_52083541-1_52086112;1_52086171-1_52086712	0.24700335210923383	0
1_52056379-1_52059835;1_52059901-1_52064825;1_52064938-1_52086112;1_52086171-1_52086712	1.0285725883473213	0.8178451247868072
1_52056379-1_52064825;1_52064938-1_52083340;1_52083541-1_52086112;1_52086171-1_52086712	1.2754179434879211	1.3090499936139948
1_52056379-1_52059835;1_52059901-1_52064825;1_52064938-1_52083340;1_52083541-1_52086112;1_52086171-1_52086712	2.0619433390998108	1.9790833264970105
1_52404879-1_52405680;1_52405839-1_52408569	0.12049709249405943	0
1_52404879-1_52405680;1_52405717-1_52412514;1_52412624-1_52413879;1_52413991-1_52414621;1_52414647-1_52414762;1_52414859-1_52415338;1_52415386-1_52416648	0	0.08379973088734545
1_52404879-1_52405680;1_52405839-1_52408569;1_52408690-1_52411115;1_52411200-1_52412514;1_52412624-1_52413879;1_52413991-1_52414621;1_52414647-1_52414762;1_52414859-1_52415338;1_52415386-1_52416648	1.1889130456855908	1.2521725821697964
1_52404879-1_52405680;1_52405839-1_52408569;1_52408690-1_52411115;1_52411200-1_52412514;1_52412624-1_52413879;1_52413991-1_52414762;1_52414859-1_52415338;1_52415386-1_52416648	0.30183771572714774	0
1_52602547-1_52606684	0	0.08379973088734545
1_52602547-1_52606684;1_52606945-1_52608262	0.9261735286428081	0.523226202588454
1_52726683-1_52756458;1_52756623-1_52771020;1_52771774-1_52779853;1_52779993-1_52784877;1_52785053-1_52790003;1_52790071-1_52796292;1_52796391-1_52796734;1_52796784-1_52801819;1_52801980-1_52802092;1_52802139-1_52813536;1_52813733-1_52813860;1_52813912-1_52816532;1_52816629-1_52821439	0.42339969390036514	0.5383379944726537
1_52927465-1_52941796;1_52941853-1_52948009;1_52948080-1_52950755;1_52950886-1_52954740;1_52954804-1_52961503;1_52961629-1_52974769;1_52974832-1_52976683;1_52976769-1_52978217;1_52978367-1_52980396;1_52980543-1_52988029;1_52988136-1_52993258	0.5848747284606338	0.6395297606653847
1_52927465-1_52941796;1_52941853-1_52948009;1_52948080-1_52954740;1_52954804-1_52961503;1_52961629-1_52974769;1_52974832-1_52976683;1_52976769-1_52978217;1_52978367-1_52980396;1_52980543-1_52988029;1_52988136-1_52993258	0.160253874717387	0
1_52927465-1_52941796;1_52941853-1_52948009;1_52948080-1_52950755;1_52950886-1_52954740;1_52954804-1_52961503;1_52961629-1_52974769;1_52974832-1_52976683;1_52976769-1_52978217;1_52978367-1_52980396;1_52980543-1_52988029;1_52988136-1_53014890;1_53015043-1_53027969;1_53028071-1_53038917;1_53039046-1_53047858;1_53047937-1_53050609	1.0053691982043154	0.9939255107602909
1_53015043-1_53027969;1_53028071-1_53047858	0	0.368257272983329
1_53015043-1_53027969;1_53028071-1_53038917;1_53039046-1_53047858	1.0300566941641693	0.9214032385221042
1_53015043-1_53027969;1_53028071-1_53047858;1_53047937-1_53050609	1.6951428030218403	1.5046047389143269
1_53015043-1_53027969;1_53028071-1_53038917;1_53039046-1_53047858;1_53047937-1_53050609	3.097025736338333	2.988313501983105
1_53015043-1_53027978;1_53028071-1_53038917;1_53039046-1_53047858;1_53047937-1_53050609	1.4063110750262258	1.3054234524341894
1_53015043-1_53038917;1_53039046-1_53047858;1_53047937-1_53050609	0.2752853884217479	0.2761484343624574
1_53062308-1_53063370;1_53063559-1_53066812;1_53066867-1_53069801;1_53070167-1_53071535;1_53071628-1_53074606;1_53074670-1_53075862;1_53075971-1_53077190;1_53077346-1_53077685;1_53077800-1_53078365;1_53079022-1_53080728;1_53080876-1_53081981;1_53082188-1_53084513	0.43951049314499546	0.3159172272423209
1_53062308-1_53066812;1_53066867-1_53069811;1_53070167-1_53071535;1_53071628-1_53074606;1_53074670-1_53075862;1_53075971-1_53077190;1_53077346-1_53077685;1_53077800-1_53078365;1_53079022-1_53080728;1_53080876-1_53081981;1_53082188-1_53084513	0.11431666829975037	0
1_53062308-1_53069801;1_53070167-1_53071535;1_53071628-1_53072933	0.49459714016105405	0.15401562434102278
1_53062308-1_53069801;1_53070167-1_53071535;1_53071628-1_53074606;1_53074670-1_53075862;1_53075971-1_53077190;1_53077346-1_53077685;1_53077800-1_53078365;1_53079022-1_53080728;1_53080876-1_53081981;1_53082188-1_53084513	1.7535766608524188	1.5973704389455214
1_53079022-1_53080693;1_53080876-1_53081981	0	0.08379973088734545
1_53197095-1_53200719;1_53200799-1_53202323;1_53202429-1_53210015;1_53211250-1_53213264	0.2330692106247256	0.17564763894621083
1_53197095-1_53200719;1_53200799-1_53202323;1_53202429-1_53210015;1_53211319-1_53213264	1.0568905436665499	0.9647188150885513
1_53197095-1_53210015;1_53211319-1_53213264	0	0.08379973088734545
1_53946549-1_53951986;1_53952472-1_53958149;1_53958280-1_53960356;1_53960474-1_53962034;1_53962122-1_53962296;1_53962409-1_53966296;1_53966380-1_53967665	1.024583795181575	0.9573343041738224
1_53946549-1_53947862;1_53947981-1_53951986;1_53952472-1_53958149;1_53958280-1_53960356;1_53960474-1_53962034;1_53962122-1_53962296;1_53962409-1_53966296;1_53966380-1_53967665	0.2443433250230782	0.4269574358021535
1_53946549-1_53947788;1_53947821-1_53951986;1_53952472-1_53958149;1_53958280-1_53960356;1_53960474-1_53962034;1_53962122-1_53962296;1_53962409-1_53966296;1_53966380-1_53967665	0.7012748870356758	0.801610082606859
1_54053758-1_54054381;1_54054524-1_54068756;1_54068897-1_54088597;1_54088790-1_54096285	1.2069382676240372	1.37238810293468
1_54053758-1_54054381;1_54054524-1_54057376	0.34121086548955726	0.32674770340616804
1_54054524-1_54068756;1_54068897-1_54088597;1_54088790-1_54096285	0.06988979320471318	0.2104637371604916
1_54200589-1_54205018;1_54205201-1_54205295;1_54205410-1_54209946;1_54210131-1_54212501;1_54212658-1_54216141;1_54216344-1_54225125	0.5201193690386903	0.4872667030345933
1_54200589-1_54205018;1_54205201-1_54205295;1_54205410-1_54209946;1_54210131-1_54212501;1_54212658-1_54216141;1_54216344-1_54218172	2.0491784868538407	2.0277337030144493
1_54200589-1_54209946;1_54210131-1_54212501;1_54212658-1_54216141;1_54216344-1_54218172	0.18412498840030986	0.3677496277789976
1_54548342-1_54584655;1_54584862-1_54585835;1_54585904-1_54592546;1_54592606-1_54593941;1_54594039-1_54594556;1_54594691-1_54597259;1_54597415-1_54599296;1_54599415-1_54601269;1_54601413-1_54602669;1_54602724-1_54603871;1_54603937-1_54604346;1_54604429-1_54605076;1_54605209-1_54607134;1_54607265-1_54607942;1_54608068-1_54630734;1_54630886-1_54634688	0.1579407578287486	0
1_54548342-1_54584655;1_54584862-1_54585835;1_54585904-1_54592546;1_54592606-1_54593941;1_54594039-1_54594556;1_54594691-1_54597259;1_54597415-1_54599296;1_54599415-1_54601269;1_54601413-1_54602669;1_54602724-1_54603871;1_54603937-1_54604346;1_54604429-1_54605076;1_54605209-1_54607134;1_54607265-1_54607942;1_54608068-1_54608957	0.8444195815346145	0.6747117851502713
1_54548342-1_54584655;1_54584862-1_54585835;1_54585904-1_54592546;1_54592606-1_54593941;1_54594039-1_54594556;1_54594691-1_54597259;1_54597415-1_54599296;1_54599415-1_54601269;1_54601413-1_54602669;1_54602724-1_54603871;1_54603937-1_54604346;1_54604429-1_54605076;1_54605209-1_54607134;1_54607265-1_54607636;1_54607756-1_54607942;1_54608068-1_54608957	0.28201447427520887	0
1_54597415-1_54599296	0.11431666829975037	0.1827674906442023
1_54607756-1_54607942;1_54608068-1_54608957	0.31144039398438894	0
1_54700461-1_54701143;1_54701322-1_54702090;1_54702245-1_54702623;1_54702745-1_54706435;1_54706537-1_54709014;1_54709076-1_54709946	0.160253874717387	0.11740640147586053
1_54716019-1_54716600;1_54716717-1_54717492	0.1658179111618796	0.23332564635970685
1_54716019-1_54716600;1_54716717-1_54717492;1_54717653-1_54721163;1_54721240-1_54722675;1_54722799-1_54728346;1_54728432-1_54731486;1_54731700-1_54733629;1_54733710-1_54737582;1_54737664-1_54741411	1.1528979472949115	1.113274036746649
1_54716019-1_54716600;1_54716717-1_54717492;1_54717653-1_54721163;1_54721240-1_54722675;1_54722799-1_54728346;1_54728432-1_54731486;1_54731700-1_54737582;1_54737664-1_54741411	0.30750766031479454	0.08379973088734545
1_56645481-1_56674381;1_56674522-1_56691394;1_56691487-1_56692358;1_56692502-1_56693765;1_56693852-1_56695935;1_56696159-1_56703971;1_56704475-1_56706092;1_56706218-1_56707475	1.0851032493138526	1.1045506941472025
1_59296907-1_59321536;1_59321750-1_59339958;1_59340069-1_59346247;1_59346398-1_59378749;1_59378837-1_59456961;1_59457076-1_59512311;1_59512439-1_59554124;1_59554227-1_59607803;1_59607910-1_59625988;1_59626049-1_59638228;1_59638375-1_59660219;1_59660293-1_59667283;1_59667403-1_59674039;1_59674133-1_59757931;1_59757992-1_59762503	0.17445695645124412	0.23956635116938668
1_59297150-1_59321536;1_59321750-1_59339958;1_59340069-1_59346247;1_59346398-1_59378749;1_59378837-1_59456961;1_59457076-1_59512311;1_59512439-1_59554124;1_59554227-1_59607803;1_59607910-1_59625988;1_59626049-1_59638228;1_59638375-1_59660219;1_59660293-1_59667283;1_59667403-1_59674039;1_59674133-1_59757931;1_59757992-1_59762503	0.13007597853134256	0.17564763894621083
1_59393294-1_59456961;1_59457076-1_59512311;1_59512439-1_59554124;1_59554227-1_59607803;1_59607910-1_59625988;1_59626049-1_59638228;1_59638375-1_59660219;1_59660293-1_59667283;1_59667403-1_59674039;1_59674133-1_59757931;1_59757992-1_59762503	0.160253874717387	0.3778715797531167
1_59701687-1_59757931;1_59757992-1_59762503	0.23032217901042262	0.3312353598623894
1_59815180-1_59821858;1_59821943-1_59828780;1_59828852-1_59832163;1_59832213-1_59833405;1_59833537-1_59835345;1_59835412-1_59836873;1_59836935-1_59840308;1_59840391-1_59843432;1_59843598-1_59847045;1_59847185-1_59848315;1_59848516-1_59849073;1_59849183-1_59858428;1_59858515-1_59858985;1_59859045-1_59860188;1_59860328-1_59862784;1_59862877-1_59864632;1_59864666-1_59865163;1_59865245-1_59865872;1_5…	0.35418863751765173	0.2958730816947805
1_59865245-1_59865872;1_59865972-1_59868250;1_59868351-1_59871042;1_59871110-1_59872795	0.05886883442595503	0.1264248387047666
1_61077628-1_61088149;1_61088680-1_61277520;1_61277585-1_61332512;1_61332586-1_61352450;1_61352567-1_61359147;1_61359274-1_61383237;1_61383365-1_61404104;1_61404282-1_61406562;1_61406727-1_61426465;1_61426556-1_61455303	0.4172762877517071	0.4386300114665183
1_61077628-1_61088149;1_61088680-1_61277520;1_61277585-1_61332512;1_61332586-1_61352450;1_61352567-1_61359147;1_61359274-1_61383237;1_61383365-1_61404104;1_61404282-1_61406562;1_61406727-1_61455303	0.36205623716231583	0.4480587715128329
1_61082047-1_61082761;1_61082818-1_61088149;1_61088680-1_61277520;1_61277585-1_61332512;1_61332586-1_61352450;1_61352567-1_61359147;1_61359274-1_61383237;1_61383365-1_61404104;1_61404282-1_61406562;1_61406727-1_61426465;1_61426556-1_61455303	0.06988979320471318	0.2104637371604916
1_61082818-1_61088149;1_61088680-1_61277520;1_61277585-1_61332512;1_61332586-1_61352450;1_61352567-1_61359147;1_61359274-1_61383237;1_61383365-1_61404104;1_61404282-1_61406562;1_61406727-1_61455303	0.7106051082734861	0.7449285062351108
1_61082818-1_61088149;1_61088680-1_61277520;1_61277585-1_61332512;1_61332586-1_61352450;1_61352567-1_61359147;1_61359274-1_61383237;1_61383365-1_61404104;1_61404282-1_61406562;1_61406727-1_61426465;1_61426556-1_61455303	1.0674671874417687	1.2078637275132278
1_61404282-1_61406562;1_61406727-1_61426465;1_61426556-1_61455303	0.33158700016501574	0.3408590648330608
1_61742555-1_61762858;1_61762914-1_61763013;1_61763179-1_61766279;1_61766473-1_61769283;1_61769422-1_61771431;1_61771626-1_61775206;1_61775334-1_61787754;1_61787972-1_61791348;1_61791447-1_61795467;1_61795558-1_61797287;1_61797428-1_61801623;1_61801769-1_61805448;1_61805524-1_61808474;1_61808530-1_61822945;1_61823079-1_61827422;1_61827583-1_61833654;1_61833785-1_61856030;1_61856239-1_61861551;1_6…	0.11431666829975037	0
1_62436562-1_62439799;1_62440037-1_62441488;1_62441608-1_62442195;1_62442299-1_62443159;1_62443319-1_62444738;1_62445429-1_62447341;1_62447511-1_62448465;1_62448666-1_62450246	0.11431666829975037	0.2104637371604916
1_62437400-1_62439799;1_62440037-1_62441488;1_62441608-1_62442195;1_62442299-1_62443159;1_62443319-1_62444738;1_62445429-1_62447341;1_62447511-1_62448465;1_62448666-1_62450246	0.9631842150248641	1.1065004420393652
1_62784225-1_62803719;1_62803862-1_62805172;1_62805255-1_62816575;1_62816808-1_62819005;1_62819335-1_62821139;1_62821209-1_62829040;1_62829176-1_62834038;1_62834116-1_62834776;1_62834852-1_62841428;1_62841547-1_62863992	0.5006555304053831	0.6784998523165416
1_62784225-1_62803719;1_62803862-1_62805172;1_62805255-1_62816575;1_62816808-1_62819005;1_62819335-1_62821139;1_62821209-1_62829040;1_62829176-1_62834038;1_62834116-1_62834776;1_62834852-1_62863992	0.16900319800934738	0.20304560167525684
1_62784273-1_62803719;1_62803862-1_62805172;1_62805255-1_62816575;1_62816808-1_62819005;1_62819335-1_62821139;1_62821209-1_62829040;1_62829176-1_62834038;1_62834116-1_62834776;1_62834852-1_62841428;1_62841547-1_62863992	0.9250237811522446	0.8131402338593025
1_63367687-1_63370771;1_63371059-1_63396513;1_63396597-1_63402254;1_63402343-1_63404453;1_63404541-1_63406317;1_63406399-1_63407062;1_63407126-1_63411140;1_63411331-1_63411926;1_63412061-1_63414061;1_63414146-1_63415873;1_63415957-1_63419370;1_63419440-1_63428733;1_63428801-1_63428928;1_63429126-1_63436823	0.5456969534264626	0.5383379944726537
1_63371059-1_63396513;1_63396597-1_63402254;1_63402343-1_63404453;1_63404541-1_63406317;1_63406399-1_63407062;1_63407126-1_63411140;1_63411331-1_63411926;1_63412061-1_63414061;1_63414146-1_63415873;1_63415957-1_63419370;1_63419440-1_63428733;1_63428801-1_63428928;1_63429126-1_63436823	0.35834745003527085	0.109119082697648
1_63429126-1_63436823	0.1489633582738435	0
1_63523634-1_63525572;1_63525759-1_63531820;1_63532031-1_63532670;1_63532756-1_63533454;1_63533649-1_63534095;1_63534216-1_63545916;1_63546057-1_63551725;1_63551834-1_63555358;1_63555515-1_63557114;1_63557247-1_63561709;1_63561857-1_63568310;1_63568519-1_63571021;1_63571128-1_63572442	0.9629589840724704	0.9371283617555689
1_63593734-1_63629425;1_63629587-1_63629942;1_63630088-1_63631657;1_63631782-1_63634829;1_63635019-1_63636234;1_63636388-1_63638685;1_63638800-1_63648517;1_63648652-1_63651669;1_63651852-1_63654332;1_63654466-1_63659586	2.1536392910060322	2.1460578357437665
1_64009376-1_64049691;1_64049978-1_64050686;1_64050716-1_64137369;1_64137496-1_64140109;1_64140426-1_64142405;1_64142650-1_64158981;1_64159192-1_64177428	0.2330692106247256	0.109119082697648
1_64745421-1_64768656;1_64768722-1_64777623;1_64778092-1_64781380;1_64781571-1_64789388;1_64789514-1_64802976;1_64803061-1_64804773;1_64804838-1_64804991;1_64805105-1_64807206;1_64807474-1_64812738;1_64812849-1_64814704;1_64814840-1_64830839	0.24239305849988904	0
1_65147665-1_65148278;1_65148552-1_65190710;1_65190829-1_65218754;1_65218926-1_65224752;1_65224870-1_65226063	1.0462865782633997	1.0747074336138887
1_65148057-1_65190710;1_65190829-1_65218754;1_65218926-1_65224752;1_65224870-1_65226063	0.24964718582558645	0.109119082697648
1_65148057-1_65148278;1_65148552-1_65190710;1_65190829-1_65218754;1_65218926-1_65224752;1_65224870-1_65226063	0.4760012174049484	0.23332564635970685
1_65148552-1_65190710;1_65190829-1_65218754;1_65218926-1_65224752;1_65224870-1_65226063	1.3913999277109577	1.355875410581043
1_65149140-1_65190710;1_65190829-1_65218754;1_65218926-1_65224752;1_65224870-1_65226063	1.2332106762252801	1.1546940999145172
1_65254649-1_65364635;1_65364785-1_65365885;1_65365934-1_65366048;1_65366196-1_65379402;1_65379524-1_65384193;1_65384326-1_65385712;1_65385906-1_65386812;1_65386929-1_65388336;1_65388415-1_65389256;1_65389449-1_65389547;1_65389627-1_65392431;1_65392865-1_65394898;1_65395032-1_65398813;1_65398881-1_65401761;1_65401880-1_65405870;1_65406133-1_65408641;1_65408783-1_65411250;1_65411426-1_65412924	0.24047942477505826	0.4035879849118359
1_65254649-1_65364635;1_65364785-1_65365885;1_65365934-1_65366048;1_65366196-1_65379402;1_65379524-1_65384193;1_65384326-1_65385712;1_65385906-1_65386812;1_65386929-1_65388336;1_65388415-1_65389256;1_65389449-1_65389547;1_65389627-1_65392431	0.05886883442595503	0
1_65420740-1_65425303;1_65425378-1_65565546;1_65565605-1_65570473;1_65570802-1_65572326;1_65572449-1_65592657;1_65592865-1_65596448;1_65596593-1_65598660;1_65598804-1_65601392;1_65601682-1_65601843;1_65601960-1_65605038;1_65605237-1_65608753;1_65608901-1_65609947;1_65610106-1_65610214;1_65610296-1_65616008;1_65616224-1_65617964;1_65618146-1_65619928;1_65620023-1_65621353;1_65621458-1_65622906;1_6…	0.18412498840030986	0
1_65420740-1_65425303;1_65425378-1_65565546;1_65565605-1_65570473;1_65570802-1_65572326;1_65572449-1_65592657;1_65592865-1_65596448;1_65596593-1_65598660;1_65598804-1_65601392;1_65601682-1_65601843;1_65601960-1_65605038;1_65605237-1_65608753;1_65608901-1_65609947;1_65610106-1_65610214;1_65610296-1_65616008;1_65616224-1_65617964;1_65618146-1_65619928;1_65620023-1_65621353;1_65621458-1_65622906;1_6…	0	0.17564763894621083
1_65420740-1_65425303;1_65425378-1_65429862	0.05886883442595503	0
1_65420740-1_65425303;1_65425378-1_65429862;1_65430048-1_65431803	1.873303733635794	1.9050112442069371
1_65420740-1_65425303;1_65425378-1_65431803	0.06988979320471318	0.31680249681301614
1_66332620-1_66355527;1_66355620-1_66361615;1_66361793-1_66363168;1_66363266-1_66363407;1_66363571-1_66365667;1_66365766-1_66367696;1_66367850-1_66367943;1_66368065-1_66368787;1_66368969-1_66372313	0.32151595968240465	0.4915403293980195
1_66695493-1_66719294;1_66719405-1_66729264;1_66729419-1_66733748;1_66733880-1_66739335;1_66739537-1_66740658;1_66740722-1_66741272;1_66741436-1_66743073	0.11431666829975037	0.11740640147586053
1_66925095-1_66926142;1_66926242-1_66928887;1_66928963-1_66940028;1_66940052-1_66946150	0.10174806168343674	0
1_66925095-1_66926142;1_66926242-1_66928887;1_66928963-1_66940028;1_66940052-1_66946150;1_66946295-1_66958059;1_66958220-1_66958851;1_66958983-1_66959679;1_66959743-1_66963088;1_66963160-1_66970808;1_66970959-1_66971655;1_66971736-1_66972897;1_66972991-1_66976595;1_66976722-1_66981779;1_66981918-1_66984572	0.2752853884217479	0.1264248387047666
1_66925095-1_66926142;1_66926242-1_66940028;1_66940052-1_66946150;1_66946295-1_66958059;1_66958220-1_66958851;1_66958983-1_66959679;1_66959743-1_66963088;1_66963160-1_66970808;1_66970959-1_66971655;1_66971736-1_66972897;1_66972991-1_66976595;1_66976722-1_66981779;1_66981918-1_66984572	0.1489633582738435	0.109119082697648
1_66930400-1_66940028;1_66940052-1_66946150;1_66946295-1_66958059;1_66958220-1_66958851;1_66958983-1_66959679;1_66959743-1_66963088;1_66963160-1_66970808;1_66970959-1_66971655;1_66971736-1_66972897;1_66972991-1_66976595;1_66976722-1_66981779;1_66981918-1_66984572	0	0.4746753884351748
1_67685538-1_67686350;1_67686587-1_67687661	0.1489633582738435	0.1264248387047666
1_67685538-1_67686025;1_67686126-1_67686350;1_67686587-1_67687661	1.2235762065581772	1.282596346554909
1_68293463-1_68300594;1_68300674-1_68303622	0.23032217901042262	0.20304560167525684
1_68496771-1_68529325;1_68529479-1_68537632	0.19154516476659808	0.08379973088734545
1_70205780-1_70221615;1_70221839-1_70228422;1_70228555-1_70232268;1_70232377-1_70234696;1_70234788-1_70235501;1_70235550-1_70237425;1_70237552-1_70239439;1_70239520-1_70244684;1_70244815-1_70246818;1_70246907-1_70249952;1_70250047-1_70250365;1_70250503-1_70250611	0.8064167770495259	0.7931378982217121
1_70205780-1_70221615;1_70221839-1_70228422	0.6276743272779033	0.7221388148864313
1_70221839-1_70228422;1_70228555-1_70231859;1_70231975-1_70232268;1_70232377-1_70234696;1_70234788-1_70235501;1_70235550-1_70237425	0.20685299245274683	0
1_70221839-1_70228422;1_70228555-1_70232268;1_70232377-1_70234696;1_70234788-1_70235501;1_70235550-1_70237425;1_70237552-1_70239439;1_70239520-1_70244684;1_70244815-1_70246818;1_70246907-1_70249931;1_70250047-1_70250365	0.05886883442595503	0.109119082697648
1_70231975-1_70232268;1_70232377-1_70234696;1_70234788-1_70235501;1_70235550-1_70237425;1_70237552-1_70239448;1_70239520-1_70244684;1_70244815-1_70246818;1_70246907-1_70249952;1_70250047-1_70250365;1_70250503-1_70250611	0.10174806168343674	0
1_70232377-1_70234696;1_70234788-1_70235501;1_70235550-1_70237425;1_70237552-1_70239439;1_70239520-1_70244684;1_70244815-1_70246818;1_70246907-1_70249952;1_70250047-1_70250365;1_70250503-1_70250611	0.17445695645124412	0.4776561514377414
1_70246907-1_70249952;1_70250047-1_70250365;1_70250503-1_70250611	0.3585578988589496	0.08379973088734545
1_70250047-1_70250365;1_70250503-1_70250611	0.484645144500795	0.15401562434102278
1_70250503-1_70250611	0.42641451863059093	0.2761484343624574
1_70355111-1_70366444;1_70366537-1_70366933;1_70366984-1_70367617	0.6778103304094107	0.7055301850570773
1_70355208-1_70366444;1_70366537-1_70367617	0.160253874717387	0.246390863679156
1_70355111-1_70366444;1_70366537-1_70367617	0.6373514713301189	0.6575213212131374
1_70411583-1_70415956;1_70416037-1_70417937;1_70418032-1_70421566;1_70421675-1_70424285;1_70424416-1_70429794;1_70429851-1_70430317;1_70430394-1_70432083;1_70432235-1_70433828;1_70433949-1_70435125;1_70435177-1_70438688;1_70438826-1_70439101	0.505715485815062	0.43382269600075185
1_70411583-1_70415956;1_70416037-1_70421566;1_70421675-1_70424285;1_70424416-1_70429794;1_70429851-1_70430317;1_70430394-1_70432083;1_70432235-1_70433828;1_70433949-1_70435125;1_70435177-1_70438688;1_70438826-1_70439101	0.10174806168343674	0
1_70435177-1_70438688;1_70438826-1_70439101	0.06988979320471318	0
1_71081413-1_71091664;1_71091704-1_71223057;1_71223114-1_71237130	0.06988979320471318	0
1_74198360-1_74199664;1_74199845-1_74201318;1_74201410-1_74205219	0.06988979320471318	0
1_74198360-1_74199664;1_74199845-1_74201318;1_74201410-1_74204391	0.3433403967033573	0.21703922150924723
1_74198360-1_74199664;1_74199831-1_74201318;1_74201410-1_74204391;1_74204456-1_74205219	0.10174806168343674	0
1_74198360-1_74199664;1_74199831-1_74201318;1_74201410-1_74236102;1_74236210-1_74249459;1_74249544-1_74250672;1_74250769-1_74271598;1_74271708-1_74331450;1_74331548-1_74336011;1_74336149-1_74342842;1_74342986-1_74343075;1_74343179-1_74353266;1_74353360-1_74353980;1_74354129-1_74367256;1_74367342-1_74367908;1_74367964-1_74369022;1_74369114-1_74369207;1_74369264-1_74369391;1_74369585-1_74370288;1_7…	0	0.1827674906442023
1_74198360-1_74199664;1_74199831-1_74201318;1_74201410-1_74204391	1.1283461846822198	1.1287881618857472
1_74198360-1_74199664;1_74199831-1_74201318;1_74201410-1_74236102;1_74236210-1_74249459;1_74249544-1_74250672;1_74250769-1_74271598;1_74271708-1_74331450;1_74331548-1_74336011;1_74336149-1_74342842;1_74342986-1_74343075;1_74343179-1_74353266;1_74353360-1_74353980;1_74354129-1_74367256;1_74367342-1_74367908;1_74367964-1_74369022;1_74369114-1_74369207;1_74369264-1_74369391;1_74369585-1_74370288;1_7…	0.4470350194933944	0.4522939976530581
1_74198360-1_74199664;1_74199831-1_74201318;1_74201410-1_74236102;1_74236210-1_74249459;1_74249544-1_74250672;1_74250769-1_74271598;1_74271708-1_74331450;1_74331548-1_74336011;1_74336149-1_74342842;1_74342986-1_74343075;1_74343179-1_74353266;1_74353360-1_74353980;1_74354129-1_74367256;1_74367342-1_74367908;1_74367964-1_74369022;1_74369114-1_74369207;1_74369264-1_74369391;1_74369585-1_74370288	0.11431666829975037	0.08379973088734545
1_74198426-1_74199664;1_74199845-1_74201318;1_74201410-1_74204391	0	0.08379973088734545
1_74198426-1_74199664;1_74199831-1_74201318;1_74201410-1_74204391	0.31767381474393597	0.2104637371604916
1_74235491-1_74236102;1_74236210-1_74239956	0.429437961120937	0.37233777825872666
1_74235491-1_74236102;1_74236210-1_74249459;1_74249544-1_74250672;1_74250769-1_74271598;1_74271708-1_74331450;1_74331548-1_74336011;1_74336149-1_74342842;1_74342986-1_74343075;1_74343179-1_74353266;1_74353360-1_74353980;1_74354129-1_74367256;1_74367342-1_74367908;1_74367964-1_74369022;1_74369114-1_74369207;1_74369264-1_74369391;1_74369585-1_74370288;1_74370392-1_74416307	0.6876698151013291	0.5504366068394078
1_74235491-1_74236102;1_74236210-1_74249459;1_74249544-1_74250672;1_74250769-1_74271598;1_74271708-1_74331450;1_74331548-1_74336011;1_74336149-1_74342842;1_74342986-1_74343075;1_74343179-1_74353266;1_74353360-1_74353980;1_74354129-1_74367256;1_74367342-1_74367908;1_74367964-1_74369022;1_74369114-1_74369207;1_74369264-1_74369391;1_74369585-1_74370288;1_74370392-1_74417508;1_74417582-1_74418168	0.4318825329773009	0.39092010161055935
1_74235491-1_74236102;1_74236210-1_74249459;1_74249544-1_74250672;1_74250769-1_74271598;1_74271708-1_74331450;1_74331548-1_74336011;1_74336149-1_74342842;1_74342986-1_74343075;1_74343179-1_74353266;1_74353360-1_74353980;1_74354129-1_74367256;1_74367342-1_74367908;1_74367964-1_74369022;1_74369114-1_74369207;1_74369264-1_74369391;1_74369585-1_74370288;1_74370392-1_74436080;1_74436132-1_74436474;1_7…	1.6236435554074045	1.3225019961756757
1_74235491-1_74236102;1_74236210-1_74249459;1_74249544-1_74250672;1_74250769-1_74271598;1_74271708-1_74331450;1_74331548-1_74336011;1_74336149-1_74342083;1_74342286-1_74342842;1_74342986-1_74343075;1_74343179-1_74353266;1_74353360-1_74353980;1_74354129-1_74367256;1_74367342-1_74367908;1_74367964-1_74369022;1_74369114-1_74369207;1_74369264-1_74369391;1_74369585-1_74370288	0.42213924342023224	0.17564763894621083
1_74235491-1_74236102;1_74236210-1_74249459;1_74249544-1_74250672;1_74250769-1_74271598;1_74271708-1_74331450;1_74331548-1_74336011;1_74336149-1_74342842;1_74342986-1_74343075;1_74343179-1_74353266;1_74353360-1_74353980;1_74354129-1_74367256;1_74367342-1_74367908;1_74367964-1_74369022;1_74369114-1_74369207;1_74369264-1_74369391;1_74369585-1_74370288;1_74370392-1_74436080;1_74436132-1_74436474;1_7…	0.7164552200779546	0.705168703606105
1_74235491-1_74236102;1_74236210-1_74249459;1_74249544-1_74250672;1_74250769-1_74271598;1_74271708-1_74331450;1_74331548-1_74336011;1_74336149-1_74342842;1_74342986-1_74343075;1_74343179-1_74353266;1_74353360-1_74353980;1_74354129-1_74367256;1_74367342-1_74367908;1_74367964-1_74369022;1_74369114-1_74369207;1_74369264-1_74369391;1_74369585-1_74370288;1_74370392-1_74418168	0.8999996620018624	0.8858864645261031
1_74235491-1_74236102;1_74236210-1_74249459;1_74249544-1_74250672;1_74250769-1_74271598;1_74271708-1_74331450;1_74331548-1_74336011;1_74336149-1_74342842;1_74342986-1_74343075;1_74343179-1_74353266;1_74353360-1_74353980;1_74354129-1_74367256;1_74367342-1_74367908;1_74367964-1_74369022;1_74369114-1_74369207;1_74369264-1_74369391;1_74369585-1_74370288;1_74370392-1_74375565	0.6675704657819354	0.5987212478718265
1_74439622-1_74463441	0	0.17564763894621083
1_74733418-1_74736542;1_74736622-1_74748751;1_74748822-1_74752292;1_74752425-1_74763894	0.2727935492320127	0.2104637371604916
1_74733531-1_74736542;1_74736622-1_74738690;1_74738788-1_74748751;1_74748822-1_74752292;1_74752425-1_74763894	0.48420367954608157	0.5788715593566516
1_74733418-1_74736542;1_74736622-1_74738690;1_74738788-1_74748751;1_74748822-1_74752292;1_74752425-1_74763894	1.2862113451082058	1.3659789363855963
1_74733531-1_74736542;1_74736622-1_74738690;1_74738788-1_74748751;1_74748822-1_74752292	0.2994940608362816	0.17564763894621083
1_75134700-1_75136603;1_75136689-1_75137100;1_75137261-1_75140985;1_75141106-1_75143118;1_75143338-1_75143845;1_75143948-1_75148587;1_75148682-1_75156893;1_75157076-1_75160819	0.30750766031479454	0
1_75134954-1_75136603;1_75136689-1_75137100;1_75137261-1_75140985;1_75141106-1_75143118;1_75143338-1_75143845;1_75143948-1_75148587;1_75148682-1_75156893;1_75157076-1_75160819	0.42213924342023224	0.23956635116938668
1_75724817-1_75732644;1_75732741-1_75732853	0	0.19625310245368485
1_75724817-1_75728401;1_75728488-1_75732644;1_75732741-1_75732853;1_75732922-1_75733051;1_75733149-1_75733528;1_75733628-1_75734791;1_75734871-1_75739980;1_75740110-1_75745806;1_75745914-1_75749419;1_75749559-1_75750451;1_75750546-1_75761122;1_75761370-1_75762692	0.21756733393606867	0.08379973088734545
1_75724817-1_75728401;1_75728488-1_75732644;1_75732741-1_75732853;1_75732922-1_75733528;1_75733628-1_75734791;1_75734871-1_75739980;1_75740110-1_75745806;1_75745914-1_75749419;1_75749559-1_75750451;1_75750546-1_75761122	0.20685299245274683	0.3422339856728011
1_75724817-1_75732644;1_75732741-1_75732853;1_75732922-1_75733528;1_75733628-1_75734791;1_75734871-1_75739980;1_75740110-1_75745806;1_75745914-1_75749419;1_75749559-1_75750451;1_75750546-1_75761122;1_75761370-1_75762692	0.9637459130511143	0.8477460328991935
1_75724817-1_75728401;1_75728488-1_75732644;1_75732741-1_75732853;1_75732922-1_75733528;1_75733628-1_75734791;1_75734871-1_75739980;1_75740110-1_75745806;1_75745914-1_75749419;1_75749559-1_75750451;1_75750546-1_75761122;1_75761370-1_75762692	2.0636966804492443	1.9480532556763046
1_75724817-1_75728389;1_75728488-1_75732644;1_75732741-1_75732853;1_75732922-1_75733528;1_75733628-1_75734791;1_75734871-1_75739980;1_75740110-1_75745806;1_75745914-1_75749419;1_75749559-1_75750451;1_75750546-1_75761122;1_75761370-1_75762692	0.42339969390036514	0.08379973088734545
1_75724817-1_75728401;1_75728488-1_75732644;1_75732741-1_75732853	0.19154516476659808	0.08379973088734545
1_75745914-1_75749419;1_75749559-1_75750451;1_75750546-1_75761122	0.05886883442595503	0
1_75786274-1_75787497	0.1579407578287486	0
1_75786274-1_75787497;1_75787604-1_75789159;1_75789356-1_75789952;1_75790057-1_75791285;1_75791337-1_75791461;1_75791571-1_75792181;1_75792306-1_75794084;1_75794237-1_75794510	0.7414684871191074	0.7110404417158234
1_75787604-1_75789159;1_75789356-1_75789952;1_75790057-1_75790152;1_75790274-1_75790446;1_75790517-1_75791285;1_75791337-1_75791461;1_75791571-1_75792181;1_75792306-1_75794084;1_75794237-1_75794510	0	0.17564763894621083
1_75787604-1_75789159;1_75789356-1_75789952;1_75790057-1_75791285;1_75791337-1_75791461;1_75791571-1_75792181;1_75792306-1_75794084;1_75794237-1_75794510	1.0707239907086217	1.0710519202712008
1_75794237-1_75794510	0.2224473271019373	0.17564763894621083
1_76867690-1_76868497;1_76868742-1_77044204;1_77044613-1_77050258;1_77050365-1_77062975	0.8737088240541883	1.1933652013772151
1_76867690-1_76868497	0.20975204941753245	0.1264248387047666
1_76867690-1_76868497;1_76868742-1_76871268	0.3137590023899455	0.3662582763042458
1_76867690-1_76868497;1_76868742-1_77050258;1_77050365-1_77062975	0.160253874717387	0.23332564635970685
1_77779736-1_77783238;1_77783351-1_77801331;1_77801508-1_77803270;1_77803406-1_77806975;1_77807101-1_77813734;1_77813867-1_77815108;1_77815231-1_77843307;1_77843407-1_77858938;1_77859056-1_77859314;1_77859386-1_77860040;1_77860126-1_77861224;1_77861322-1_77863894;1_77864028-1_77866338;1_77866391-1_77873004;1_77873120-1_77874846	0.37160753962908627	0.1827674906442023
1_77888759-1_77916055;1_77916133-1_77917960;1_77918038-1_77918125;1_77918273-1_77925188;1_77925229-1_77926414;1_77926611-1_77926716;1_77926892-1_77929316;1_77929504-1_77933282	0.05886883442595503	0.22422407815605505
1_77888759-1_77916055;1_77916133-1_77917566;1_77917757-1_77917960;1_77918038-1_77918125;1_77918273-1_77925188;1_77925229-1_77926414;1_77926611-1_77926716;1_77926892-1_77929316;1_77929504-1_77933282;1_77933479-1_77935823;1_77936044-1_77942023;1_77942208-1_77942461	0.6592294467287366	0.7180403409075397
1_77888759-1_77916055;1_77916133-1_77917566;1_77917757-1_77917960;1_77918038-1_77918125;1_77918273-1_77926414;1_77926611-1_77926716;1_77926892-1_77929316;1_77929504-1_77933282;1_77933479-1_77935823	0.11431666829975037	0.17564763894621083
1_77942208-1_77942461	0.4761881345955979	0.6258043473300248
1_77979293-1_78013051;1_78013619-1_78016014	1.4019712313913768	1.440266246076118
1_77979619-1_78013051;1_78013619-1_78016014	0.49401168508217475	0.6314208899717312
1_78005321-1_78013051;1_78013619-1_78016014	1.587239858755359	1.7155089264061243
1_78649905-1_78650186;1_78650652-1_78654243;1_78654279-1_78655014;1_78655209-1_78655362;1_78655511-1_78659312;1_78659483-1_78660554;1_78660654-1_78662704;1_78662878-1_78663765	0.11431666829975037	0
1_78649905-1_78650186;1_78650652-1_78654243;1_78654279-1_78655014	0	0.109119082697648
1_84078371-1_84179177;1_84179238-1_84182200;1_84182328-1_84184037;1_84184135-1_84185100;1_84185182-1_84196616;1_84196742-1_84197729;1_84197824-1_84202683;1_84202805-1_84214153;1_84214317-1_84235180	1.239924923202291	1.4681469690472972
1_84078371-1_84179177;1_84179238-1_84182200;1_84182328-1_84184037;1_84184135-1_84185100;1_84185182-1_84196616;1_84196742-1_84197729;1_84197824-1_84202683;1_84202805-1_84204482	0.3448511703710285	0.6079260122812307
1_84298567-1_84303203;1_84303287-1_84325637;1_84325748-1_84349631	0.16900319800934738	0.1264248387047666
1_84302690-1_84303203;1_84303287-1_84325637;1_84325748-1_84349631	0.10174806168343674	0.28423383659820595
1_84479509-1_84480956;1_84481012-1_84482915	0.13007597853134256	0.11740640147586053
1_84479509-1_84480956;1_84481012-1_84482915;1_84482995-1_84489633;1_84489728-1_84490319;1_84490472-1_84495373;1_84495455-1_84495882;1_84496063-1_84496244;1_84496370-1_84497429	1.5653142378154532	1.5051785317396278
1_85581047-1_85581365;1_85581578-1_85581928;1_85582284-1_85582416;1_85582624-1_85582740	1.3449846167448827	1.722105292975002
1_86704971-1_86715724;1_86715865-1_86719507;1_86719635-1_86722540;1_86722673-1_86724313;1_86724405-1_86728403;1_86728441-1_86730088;1_86730111-1_86734602;1_86734691-1_86735079;1_86735179-1_86742208;1_86742436-1_86743128	0	0.3422339856728011
1_86704971-1_86715724;1_86715865-1_86719507;1_86719635-1_86722540;1_86722673-1_86724313;1_86724405-1_86734602;1_86734691-1_86735079;1_86735179-1_86742208;1_86742436-1_86743128	1.8056594451877785	1.9303431399012603
1_86704971-1_86715724;1_86715865-1_86719507;1_86719635-1_86722540;1_86722673-1_86724313;1_86724405-1_86728403;1_86728489-1_86734602;1_86734691-1_86735079;1_86735179-1_86742208;1_86742436-1_86743128	0.4021616557864529	0.47645047452618494
1_86704971-1_86719507;1_86719635-1_86722540;1_86722673-1_86724313;1_86724405-1_86734602;1_86734691-1_86735079;1_86735179-1_86742208;1_86742436-1_86743128	0.45443139412303885	0.36311248727216383
1_86915160-1_87072934;1_87073172-1_87084194;1_87084279-1_87092531;1_87092669-1_87097838;1_87097935-1_87103432;1_87103589-1_87104470	0.7544347832343044	0.7984914695155927
1_86915160-1_87072934;1_87073172-1_87084194;1_87084279-1_87092531;1_87092669-1_87097838	0.5314316284881186	0.3978755564386236
1_87329244-1_87332013;1_87332251-1_87339536;1_87339632-1_87340047;1_87340202-1_87344788	0.863055680439998	0.9161511713643076
1_87331814-1_87332013;1_87332251-1_87339536;1_87339632-1_87340047;1_87340202-1_87344788	0.9219174046909354	0.9161511713643076
1_87332251-1_87339536;1_87339632-1_87340047;1_87340202-1_87344788	0.20685299245274683	0.1264248387047666
1_88684628-1_88740988;1_88741288-1_88760222;1_88760376-1_88770352;1_88770469-1_88771421;1_88771566-1_88771663;1_88771879-1_88784639;1_88784824-1_88786104;1_88786213-1_88804391;1_88804534-1_88804846;1_88804921-1_88805497;1_88805671-1_88805891;1_88806017-1_88807313;1_88807443-1_88807529;1_88807604-1_88807684;1_88807775-1_88813557;1_88813733-1_88821941;1_88822003-1_88824310;1_88824386-1_88828481;1_8…	0.4359163381687807	0.4732429842360825
1_88833157-1_88833245	0.31144039398438894	0.1264248387047666
1_89199058-1_89205784	0.25418150940294926	0.08379973088734545
1_89525022-1_89568247;1_89568307-1_89568439;1_89568493-1_89579591;1_89579688-1_89582625;1_89584789-1_89592771	0.30750766031479454	0.3728400917048997
1_89633322-1_89686470;1_89686611-1_89712709	0.7619574325703025	1.128499516672314
1_89633322-1_89686470;1_89686611-1_89758857;1_89758940-1_89762003	0.13007597853134256	0.2697792033795431
1_89821291-1_89843638;1_89843782-1_89933067	0.6399792486769608	0.5209193246224253
1_89843782-1_89933067	0.41217233923252083	0.49802648137606664
1_89995273-1_89998110;1_89998154-1_90005003;1_90005038-1_90005133;1_90005244-1_90007345;1_90007750-1_90010088;1_90010286-1_90013126;1_90013237-1_90017317;1_90017464-1_90018685;1_90018784-1_90020792;1_90020922-1_90022250;1_90022345-1_90027354	0.32151595968240465	0.6037482716689525
1_89995273-1_89998110;1_89998154-1_90005003;1_90005038-1_90005133	0.268450397058917	0.109119082697648
1_89995273-1_89998110;1_89998154-1_90005003;1_90005092-1_90010088;1_90010286-1_90013126;1_90013237-1_90017317;1_90017464-1_90018685;1_90018784-1_90020792;1_90020922-1_90022250;1_90022345-1_90027354	0.13007597853134256	0.26331517113836106
1_91500877-1_91501654;1_91501831-1_91507854;1_91507937-1_91508262;1_91508397-1_91511597;1_91511690-1_91511781;1_91511923-1_91513058;1_91513307-1_91513948;1_91514043-1_91514819;1_91514997-1_91515794;1_91515876-1_91520130;1_91520279-1_91524041	0.20975204941753245	0.25142106857691304
1_91500948-1_91501654;1_91501831-1_91507854;1_91507937-1_91508262;1_91508397-1_91511597;1_91511690-1_91511781;1_91511923-1_91513058;1_91513307-1_91513948;1_91514043-1_91514819;1_91514997-1_91515794;1_91515876-1_91520130;1_91520279-1_91524041	0.5346421680808615	0.35056400363406104
1_92030310-1_92032505;1_92032590-1_92042823;1_92042980-1_92045532;1_92045660-1_92050317;1_92050420-1_92052510;1_92052658-1_92063055	0.38316313001180224	0.3159172272423209
1_92080720-1_92088698;1_92088895-1_92102473;1_92102669-1_92107884;1_92108001-1_92129687;1_92129776-1_92139350	0.1579407578287486	0.08379973088734545
1_92299146-1_92300194;1_92300239-1_92301476;1_92301590-1_92303977;1_92304075-1_92304284;1_92304349-1_92307188;1_92307276-1_92320599;1_92320634-1_92323445;1_92324375-1_92333391;1_92333473-1_92336347;1_92336427-1_92345846;1_92345914-1_92380724;1_92380873-1_92387011	0.7809070810552635	0.7455879946597671
1_92299146-1_92300194;1_92300239-1_92303977;1_92304075-1_92304284;1_92304349-1_92307188;1_92307276-1_92323418	0.06988979320471318	0
1_92324375-1_92333391;1_92333473-1_92336347;1_92336427-1_92345846;1_92345914-1_92387011	0.12049709249405943	0.20304560167525684
1_92333473-1_92336347;1_92336427-1_92345846;1_92345914-1_92380724;1_92380873-1_92387011	0	0.2104637371604916
1_92832117-1_92833389;1_92833458-1_92833545;1_92833660-1_92834779;1_92834913-1_92836190;1_92836392-1_92837456;1_92837633-1_92840551;1_92840639-1_92841766	2.7636762443753646	2.6897510982939354
1_92833660-1_92834779;1_92834913-1_92836190	0.20472645829267838	0
1_92837633-1_92840551;1_92840639-1_92841766	2.3438600354246595	2.3324043424447476
1_93079531-1_93110230;1_93110428-1_93110545;1_93110630-1_93114688;1_93114783-1_93114988;1_93115088-1_93115470;1_93115618-1_93118345;1_93118440-1_93119333;1_93119401-1_93120549;1_93120672-1_93127232;1_93127299-1_93133703;1_93133808-1_93133928;1_93133980-1_93134091;1_93134195-1_93136670	0.13007597853134256	0.30399713193589506
1_93079531-1_93110230;1_93110428-1_93110545;1_93110630-1_93114688;1_93114783-1_93114988;1_93115088-1_93115470;1_93115618-1_93118345;1_93118440-1_93119333;1_93119401-1_93120549;1_93120672-1_93127232;1_93127299-1_93133703	0.05886883442595503	0.17564763894621083
1_93079531-1_93110230;1_93110428-1_93110545;1_93110630-1_93114688;1_93114783-1_93114988;1_93115088-1_93115470;1_93115618-1_93118345;1_93118440-1_93119333;1_93119401-1_93120549;1_93120672-1_93127232;1_93127299-1_93129278	0.8729121242079495	0.9284213047859095
1_93079531-1_93114688;1_93114783-1_93114988;1_93115088-1_93115470;1_93115618-1_93118345;1_93118440-1_93119333;1_93119401-1_93120549;1_93120672-1_93127232;1_93127299-1_93129278;1_93129448-1_93133703;1_93133808-1_93133928;1_93133980-1_93134091;1_93134195-1_93136670	0.18412498840030986	0
1_93079531-1_93110230;1_93110428-1_93110545;1_93110630-1_93114688;1_93114783-1_93114988;1_93115088-1_93115470;1_93115618-1_93118345;1_93118440-1_93119333;1_93119401-1_93120549;1_93120672-1_93127232	0.160253874717387	0.28423383659820595
1_93079531-1_93110230;1_93110428-1_93110545;1_93110630-1_93114688;1_93114783-1_93114988;1_93115088-1_93115470;1_93115618-1_93118345;1_93118440-1_93119333;1_93119401-1_93120549;1_93120672-1_93127232;1_93127299-1_93129278;1_93129448-1_93133703	0.6336764109150194	0.48865366515460007
1_93079531-1_93110230;1_93110428-1_93110545;1_93110630-1_93114688;1_93114783-1_93114988;1_93115088-1_93115470;1_93115618-1_93118345;1_93118440-1_93119333;1_93119401-1_93120549;1_93120672-1_93127232;1_93127299-1_93129278;1_93129448-1_93133703;1_93133808-1_93133928;1_93133980-1_93134091	0.13007597853134256	0.21444335093222464
1_93079531-1_93110230;1_93110428-1_93110545;1_93110630-1_93114688;1_93114783-1_93114988;1_93115088-1_93115470;1_93115618-1_93118345;1_93118440-1_93119333;1_93119401-1_93127232;1_93127299-1_93129278;1_93129448-1_93133703;1_93133808-1_93133928;1_93133980-1_93134091;1_93134195-1_93136670	0.06988979320471318	0
1_93079531-1_93110230;1_93110428-1_93110545;1_93110630-1_93114688;1_93114783-1_93114988;1_93115088-1_93115470;1_93115618-1_93118345;1_93118440-1_93119333;1_93119401-1_93120549;1_93120672-1_93127232;1_93127299-1_93129278;1_93129448-1_93133703;1_93133808-1_93133928;1_93133980-1_93134091;1_93134195-1_93136670	1.0556140171273687	0.9029178378559639
1_93079531-1_93110230;1_93110428-1_93110545;1_93110630-1_93114688;1_93114783-1_93114988;1_93115088-1_93115470;1_93115618-1_93118345;1_93118440-1_93119333;1_93119401-1_93120549	0.30586097416864505	0.368257272983329
1_93079531-1_93110230;1_93110246-1_93110327;1_93110428-1_93110545;1_93110630-1_93114688;1_93114783-1_93114988;1_93115088-1_93115470;1_93115618-1_93118345;1_93118440-1_93119333;1_93119401-1_93120549;1_93120672-1_93127232;1_93127299-1_93129278;1_93129448-1_93133703;1_93133808-1_93133928;1_93133980-1_93134091;1_93134195-1_93136670	0.06988979320471318	0
1_93129448-1_93133703;1_93133808-1_93133928;1_93133980-1_93134091;1_93134195-1_93136670	0.13007597853134256	0.1264248387047666
1_93346865-1_93353908;1_93354071-1_93360493	1.772846209782846	1.8194126588635988
1_93448305-1_93499468;1_93499583-1_93522082;1_93522135-1_93523344;1_93523491-1_93524261;1_93524323-1_93529652;1_93529756-1_93530755;1_93530883-1_93532922;1_93533068-1_93534705;1_93534908-1_93544107;1_93544216-1_93546842;1_93546974-1_93547347;1_93547441-1_93549278;1_93549426-1_93550947	0.1658179111618796	0.47826635422233726
1_93448305-1_93499468;1_93499583-1_93522082;1_93522135-1_93523344;1_93523491-1_93524261;1_93524323-1_93529652;1_93529756-1_93530755;1_93530883-1_93532922;1_93533068-1_93534705;1_93534908-1_93544107;1_93544216-1_93546842;1_93546974-1_93547347;1_93547441-1_93549278;1_93549426-1_93550947;1_93551105-1_93552409	1.160601408155305	1.428995882328628
1_94418588-1_94464775;1_94464873-1_94467919;1_94468007-1_94473766;1_94473835-1_94475143;1_94475240-1_94475614;1_94475737-1_94478259;1_94478315-1_94480464;1_94480606-1_94483170;1_94483239-1_94487542;1_94487611-1_94487694;1_94487791-1_94487892;1_94487983-1_94489725;1_94489816-1_94489903;1_94489975-1_94491184;1_94491247-1_94498602;1_94498679-1_94498783;1_94498848-1_94498945;1_94499034-1_94499495;1_9…	0.24239305849988904	0.19053705459641943
1_94418588-1_94458607;1_94458643-1_94464775;1_94464873-1_94467919;1_94468007-1_94473766;1_94473835-1_94475143;1_94475240-1_94475614;1_94475737-1_94478259;1_94478315-1_94480464;1_94480606-1_94483170;1_94483239-1_94487542;1_94487611-1_94487694;1_94487791-1_94487892;1_94487983-1_94489725;1_94489816-1_94489903;1_94489975-1_94491184;1_94491247-1_94498602;1_94498679-1_94498783;1_94498848-1_94498945;1_9…	0.9485237228033149	1.0791976252686413
1_94418588-1_94458607;1_94458643-1_94464775;1_94464873-1_94467919;1_94468007-1_94473766;1_94473835-1_94475143;1_94475240-1_94475614;1_94475737-1_94478259;1_94478315-1_94480464;1_94480606-1_94483170;1_94483239-1_94487542;1_94487611-1_94487694;1_94487791-1_94487892;1_94487983-1_94489725;1_94489816-1_94489903;1_94489975-1_94491184;1_94491247-1_94498602;1_94498679-1_94498783;1_94498848-1_94498945;1_9…	0.06988979320471318	0.17564763894621083
1_94483239-1_94487542;1_94487611-1_94487694;1_94487791-1_94487892;1_94487983-1_94489725;1_94489826-1_94489912;1_94489975-1_94491184;1_94491247-1_94498602;1_94498679-1_94498783;1_94498848-1_94498945;1_94499034-1_94499495;1_94499614-1_94506538;1_94506642-1_94515146;1_94515202-1_94517052	0.06988979320471318	0
1_94515202-1_94517052	0.05886883442595503	0.11740640147586053
1_94928402-1_94931872;1_94931985-1_94961317;1_94961433-1_94962925	0.24047942477505826	0.17564763894621083
1_95117617-1_95143891;1_95144056-1_95148702;1_95148791-1_95150208;1_95150266-1_95151325;1_95151419-1_95173816;1_95173889-1_95191550	0.6037667602235061	0.7276654043553872
1_95234315-1_95244211;1_95246657-1_95246756	0.48778152918170237	0.2925764519023327
1_95234315-1_95246542;1_95246657-1_95246756	0.5360074900186276	0.28978864615718086
1_95234315-1_95244211;1_95244651-1_95246542;1_95246657-1_95246756	0.4299387241954908	0.1827674906442023
1_95234315-1_95244211;1_95244698-1_95246542;1_95246657-1_95246756	0.6869018501210279	0.8553163952590598
1_95234315-1_95244211;1_95244715-1_95246756	0.3900110736718977	0.4692081324176154
1_95234315-1_95246756	0.4318825329773009	0.3210835368975095
1_95234315-1_95239777;1_95239909-1_95244211;1_95244698-1_95246542;1_95246657-1_95246756	0	0.3766051360485447
1_95246657-1_95246756	0.2752853884217479	0.28978864615718086
1_96721872-1_96723564;1_96723594-1_96751425;1_96751500-1_96769703;1_96769875-1_96770708;1_96770851-1_96777585;1_96777749-1_96777836;1_96777946-1_96785059;1_96785254-1_96804785;1_96804939-1_96806419;1_96806452-1_96806866;1_96806958-1_96812712;1_96812928-1_96813029;1_96813106-1_96813273	0.3433403967033573	0.15401562434102278
1_96721872-1_96723564;1_96723594-1_96751425;1_96751500-1_96769703;1_96769875-1_96770708;1_96770851-1_96777585;1_96777749-1_96777836;1_96777946-1_96785059;1_96785254-1_96804800;1_96804939-1_96806853;1_96806958-1_96812712;1_96812928-1_96813029;1_96813106-1_96813273	0.05886883442595503	0
1_96721872-1_96723564;1_96723594-1_96751425;1_96751500-1_96769703;1_96769875-1_96770708	0.3185521998072304	0.5127164948125987
1_96721872-1_96723564;1_96723594-1_96751425;1_96751500-1_96769703;1_96769875-1_96770708;1_96770851-1_96777585;1_96777749-1_96777836;1_96777946-1_96785059;1_96785254-1_96804800;1_96804939-1_96806419;1_96806452-1_96806866;1_96806958-1_96812712;1_96812928-1_96813029;1_96813106-1_96813273	0.9111204728078708	1.0372415638164345
1_98661911-1_98684885;1_98685067-1_98691075;1_98691185-1_98691535;1_98691699-1_98695518;1_98695716-1_98698706;1_98698905-1_98701817;1_98701903-1_98760054	0.5158084072176327	0.19053705459641943
1_98661911-1_98662697;1_98662816-1_98684885;1_98685067-1_98691075;1_98691185-1_98691535;1_98691699-1_98695518;1_98695716-1_98698706;1_98698905-1_98701817;1_98701903-1_98760054	0.10174806168343674	0.109119082697648
1_98661911-1_98662697;1_98662816-1_98684885;1_98685067-1_98691075;1_98691185-1_98691535;1_98691699-1_98695518;1_98695716-1_98698706;1_98698905-1_98701817;1_98701903-1_98738237;1_98738389-1_98760054	0.7569987984342067	0.5592495900590031
1_98661911-1_98684885;1_98685067-1_98691075;1_98691185-1_98691535;1_98691699-1_98695518;1_98695716-1_98698706;1_98698905-1_98701817;1_98701903-1_98738237;1_98738389-1_98760054	1.3398532867155082	1.345041802823483
1_99646362-1_99662319;1_99662399-1_99667642;1_99667766-1_99686676;1_99686790-1_99686930;1_99686963-1_99687076;1_99687189-1_99688775;1_99689872-1_99694019	0.4728595606350764	1.1904204635220605
1_99646362-1_99662319;1_99662399-1_99667642;1_99667766-1_99686676;1_99686790-1_99686930;1_99686963-1_99687076;1_99687189-1_99688775	0.11070215847530832	0
1_99850415-1_99850975;1_99851124-1_99861503;1_99861713-1_99862257;1_99862423-1_99864386;1_99864589-1_99870400;1_99870581-1_99870758;1_99870869-1_99874687;1_99874810-1_99875154;1_99875256-1_99875358;1_99875455-1_99876458;1_99876597-1_99877641;1_99877828-1_99879923;1_99880046-1_99880632;1_99880795-1_99881076;1_99881177-1_99881292;1_99881436-1_99881541;1_99881691-1_99884120;1_99884244-1_99884339;1_9…	0	0.109119082697648
1_99850618-1_99850975;1_99851124-1_99861503;1_99861713-1_99862257;1_99862423-1_99864386;1_99864589-1_99870400;1_99870581-1_99870758;1_99870869-1_99874687;1_99874810-1_99875154;1_99875256-1_99875358;1_99875455-1_99876458;1_99876597-1_99877641;1_99877828-1_99879923;1_99880046-1_99880632;1_99880795-1_99881076;1_99881177-1_99881292;1_99881447-1_99881541;1_99881691-1_99884120;1_99884244-1_99884339;1_9…	0	0.08379973088734545
1_99850898-1_99850975;1_99851124-1_99861503;1_99861713-1_99862257;1_99862423-1_99864386;1_99864589-1_99870400;1_99870581-1_99870758;1_99870869-1_99874687;1_99874819-1_99875165;1_99875256-1_99875358;1_99875455-1_99876458;1_99876597-1_99877641;1_99877828-1_99879923;1_99880046-1_99880632;1_99880795-1_99881076;1_99881177-1_99881292;1_99881447-1_99881541;1_99881691-1_99884120;1_99884244-1_99884339;1_9…	0.11431666829975037	0
1_99861713-1_99862257;1_99862423-1_99864386;1_99864589-1_99870400;1_99870581-1_99870758;1_99870869-1_99874687;1_99874810-1_99875154;1_99875256-1_99875358;1_99875455-1_99876458;1_99876597-1_99877641;1_99877828-1_99879923;1_99880046-1_99880632;1_99880795-1_99881076;1_99881177-1_99881292;1_99881447-1_99881541;1_99881691-1_99884120;1_99884244-1_99884339;1_99884451-1_99884569;1_99884703-1_99887978;1_9…	0.05886883442595503	0
1_99970162-1_99993537;1_99993741-1_99999261;1_99999415-1_100011365;1_100011533-1_100015302;1_100015420-1_100017682;1_100017815-1_100022386	0.19454786995202406	0
1_99970162-1_99974971;1_99975069-1_99993537;1_99993741-1_99999261;1_99999415-1_100007034;1_100007156-1_100011365;1_100011533-1_100015302	0.06988979320471318	0.20973349804198782
1_99970162-1_99993537;1_99993741-1_100007034;1_100007156-1_100011365;1_100011533-1_100015302;1_100015420-1_100017682;1_100017815-1_100022386	0.3351230344258548	0.4949950627664398
1_99970162-1_99993537;1_99993741-1_99999261;1_99999415-1_100007034;1_100007156-1_100011365;1_100011533-1_100015302;1_100015420-1_100022386	0.11431666829975037	0.109119082697648
1_99970162-1_99993537;1_99993741-1_99999261;1_99999415-1_100007034;1_100007156-1_100011365;1_100011533-1_100015302;1_100015420-1_100017682;1_100017815-1_100022386	0.3562556235216	0.5728441605957428
1_99970162-1_99993537;1_99993741-1_99999261;1_99999415-1_100007034;1_100007156-1_100011365;1_100011533-1_100015302;1_100015420-1_100049909;1_100050004-1_100058666;1_100058728-1_100059878;1_100060005-1_100061835;1_100061949-1_100067977;1_100068195-1_100068473;1_100068586-1_100069614;1_100069685-1_100077165;1_100077277-1_100078451;1_100078548-1_100080496;1_100080659-1_100082003	0	0.109119082697648
1_99970162-1_99974971;1_99975069-1_99993537;1_99993741-1_99999261;1_99999415-1_100007034;1_100007156-1_100011365;1_100011533-1_100015302;1_100015420-1_100017682;1_100017815-1_100022386	0.06988979320471318	0.109119082697648
1_100038316-1_100043073;1_100043229-1_100049909;1_100050004-1_100058666;1_100058728-1_100059878;1_100060005-1_100061835;1_100061949-1_100067977;1_100068195-1_100068473;1_100068586-1_100069614;1_100069685-1_100077165;1_100077277-1_100078451;1_100078548-1_100080496;1_100080659-1_100082003	0.27956105521956287	0.3778715797531167
1_100038316-1_100049909;1_100050004-1_100058666;1_100058728-1_100059878;1_100060005-1_100061835;1_100061949-1_100067977;1_100068195-1_100068473;1_100068586-1_100069614;1_100069685-1_100077165;1_100077277-1_100078451;1_100078548-1_100080496;1_100080659-1_100082003	1.5653094022524694	1.591105835676078
1_100133315-1_100136882;1_100136928-1_100137019;1_100137085-1_100139649;1_100139711-1_100140182;1_100140251-1_100140408;1_100141019-1_100143137;1_100143209-1_100144069	0.23111395538077853	0.45565938678512474
1_100133315-1_100136882;1_100136928-1_100137019;1_100137085-1_100139649;1_100139711-1_100140182;1_100140251-1_100140408;1_100140514-1_100140852;1_100141019-1_100143137;1_100143209-1_100144069;1_100144143-1_100146527	0.2770519405008842	0.3677496277789976
1_100133315-1_100136882;1_100136928-1_100137019;1_100137085-1_100139649;1_100139711-1_100140182;1_100140251-1_100140408;1_100140514-1_100140852;1_100141019-1_100143137;1_100143209-1_100144069;1_100144143-1_100147894;1_100148326-1_100148625	0.25967504507982014	0.28022640393110615
1_100133315-1_100136882;1_100136928-1_100137019;1_100137085-1_100139649;1_100139711-1_100140182;1_100140251-1_100140408;1_100140514-1_100140967;1_100141019-1_100143137;1_100143209-1_100144069	0.30586097416864505	0.109119082697648
1_100266420-1_100266524;1_100266624-1_100267500;1_100267538-1_100268152;1_100268295-1_100270557;1_100270680-1_100273394;1_100273452-1_100274824;1_100274965-1_100275599;1_100275723-1_100277258;1_100277316-1_100285228;1_100285322-1_100287099;1_100287203-1_100291403	0	0.1827674906442023
1_100266420-1_100266524;1_100266624-1_100268074;1_100268295-1_100270557;1_100270680-1_100273394;1_100273452-1_100274824;1_100274965-1_100275599;1_100275723-1_100277258;1_100277316-1_100285228;1_100285322-1_100287099;1_100287203-1_100291403	0.4511011835695044	0.3904382819149977
1_100266420-1_100266524;1_100266624-1_100268152;1_100268295-1_100270557;1_100270680-1_100273394;1_100273452-1_100274824;1_100274965-1_100275599;1_100275723-1_100277258;1_100277316-1_100285228;1_100285322-1_100287099;1_100287203-1_100291403	1.31031618641337	1.3955994832434668
1_100719924-1_100720476;1_100720751-1_100723020;1_100723340-1_100724624;1_100724890-1_100729107;1_100729382-1_100731198;1_100731518-1_100732418;1_100732684-1_100734502;1_100734768-1_100738123	1.2889299324007497	1.190919825925262
1_100896342-1_100896570;1_100896671-1_100906852;1_100906965-1_100911063;1_100911150-1_100912112;1_100912238-1_100913663;1_100913806-1_100918077;1_100918127-1_100921706;1_100921841-1_100961828;1_100961918-1_100965769;1_100965918-1_100974810	0.11431666829975037	0.109119082697648
1_100896342-1_100896570;1_100896671-1_100906852;1_100906965-1_100911063;1_100911150-1_100912112;1_100912238-1_100913663;1_100913806-1_100918077;1_100918127-1_100921706;1_100921841-1_100961828;1_100961918-1_100965769;1_100965918-1_100974810;1_100974902-1_100975219	0.05886883442595503	0.08379973088734545
1_101026061-1_101075395;1_101075716-1_101077363;1_101077508-1_101083461;1_101083574-1_101086852	0.23111395538077853	0.26331517113836106
1_101026061-1_101072660;1_101072830-1_101075395;1_101075716-1_101077363;1_101077508-1_101083461;1_101083574-1_101086852	0.24510996941008692	0
1_101083574-1_101086852	0.11431666829975037	0
1_101236991-1_101238822	0.8801201547534601	1.0403735117937287
1_101237099-1_101238822	2.3367896914854245	2.450836750476224
1_101238251-1_101238822	0.2330692106247256	0
1_103525823-1_103526067;1_103526262-1_103527695;1_103527742-1_103533739;1_103533857-1_103534774;1_103534857-1_103535330	0.19154516476659808	0.109119082697648
1_103526262-1_103527695;1_103527742-1_103533739;1_103533857-1_103534774;1_103534857-1_103535330;1_103535441-1_103536126;1_103536194-1_103537342;1_103537484-1_103541350;1_103541475-1_103543296;1_103543447-1_103544941;1_103545102-1_103546248;1_103546342-1_103546977;1_103547035-1_103550941;1_103551073-1_103551721;1_103551792-1_103555034	0.13007597853134256	0
1_103526262-1_103527695;1_103527742-1_103533739;1_103533857-1_103534774;1_103534857-1_103535330;1_103535441-1_103536126;1_103536194-1_103537342;1_103537484-1_103541350;1_103541475-1_103543296;1_103543447-1_103544941;1_103545102-1_103546248;1_103546342-1_103546977;1_103547035-1_103550941;1_103551073-1_103551721;1_103551792-1_103553274	0.160253874717387	0
1_103547035-1_103550941	0	0.08379973088734545
1_103555109-1_103565435;1_103565594-1_103571557;1_103571770-1_103572110;1_103572256-1_103573063;1_103573260-1_103573708;1_103573938-1_103574260;1_103574393-1_103575223;1_103575345-1_103575441;1_103575540-1_103577490;1_103577608-1_103577720;1_103577845-1_103579311	0.411065307397151	0.19625310245368485
1_103555109-1_103571557;1_103571770-1_103572110;1_103572256-1_103573063;1_103573260-1_103573708;1_103573938-1_103574260;1_103574393-1_103575223;1_103575345-1_103575441;1_103575540-1_103577490;1_103577608-1_103577720;1_103577845-1_103579311	0.1658179111618796	0.08379973088734545
1_103571770-1_103572110;1_103572256-1_103573063;1_103573260-1_103573708;1_103573938-1_103574260;1_103574393-1_103575223;1_103575345-1_103575441;1_103575540-1_103577720;1_103577845-1_103579311	0	0.08379973088734545
1_108692867-1_108693590;1_108693642-1_108695702;1_108695770-1_108696043;1_108696194-1_108696277	0.1579407578287486	0
1_108692867-1_108693590;1_108693642-1_108695702;1_108695770-1_108696043;1_108696194-1_108696277;1_108696337-1_108698604;1_108698827-1_108699162	0.11431666829975037	0
1_108692867-1_108695702;1_108695770-1_108696043;1_108696194-1_108696277;1_108698827-1_108699162	0.2752853884217479	0.2745471208158629
1_108692867-1_108695702;1_108695770-1_108696043;1_108696194-1_108696277;1_108696337-1_108698604;1_108698827-1_108699162	0.9055606265147809	1.00644336763455
1_108698827-1_108699162	0.2770519405008842	0.2639607150356629
1_108746786-1_108752257;1_108752306-1_108753063	0.06988979320471318	0
1_108746786-1_108752257;1_108752306-1_108753063;1_108753144-1_108756690	0.1658179111618796	0.520008656087332
1_108746786-1_108752257;1_108752306-1_108753063;1_108753144-1_108756690;1_108756766-1_108758510;1_108758588-1_108759985;1_108760085-1_108772665;1_108772819-1_108776333;1_108776423-1_108779286;1_108779414-1_108782422;1_108782517-1_108782649;1_108782706-1_108793582;1_108793647-1_108794827;1_108794907-1_108796234;1_108796372-1_108796620;1_108796726-1_108798145;1_108798237-1_108800220;1_108800305-1_1…	1.0718430083959398	1.1979621053795568
1_108877228-1_108896864;1_108897085-1_108897492;1_108897627-1_108897959;1_108898101-1_108898642;1_108898765-1_108898879;1_108898994-1_108901790;1_108901945-1_108903126;1_108903234-1_108904125;1_108904254-1_108914338;1_108914408-1_108918613;1_108918789-1_108922417;1_108922576-1_108924000;1_108924214-1_108929701	0.4584017062357747	0.3110062467328595
1_108877228-1_108885275;1_108885578-1_108896864;1_108897085-1_108897492;1_108897627-1_108897959;1_108898101-1_108898642;1_108898765-1_108898879;1_108898994-1_108901790;1_108901945-1_108903126;1_108903234-1_108904125;1_108904254-1_108914338;1_108914408-1_108918613;1_108918789-1_108922417;1_108922576-1_108924000;1_108924214-1_108929701	0.24047942477505826	0.22422407815605505
1_109090882-1_109092890	0.6944768328782429	0.4342587326868547
1_109090882-1_109092890;1_109093021-1_109094417	1.6058152779940165	1.5951683422714038
1_109214128-1_109214547	0.8203516209847598	0.9595158452118959
1_109214128-1_109223978;1_109224048-1_109228352;1_109228432-1_109229414;1_109229572-1_109230878;1_109231021-1_109231631;1_109231786-1_109235210;1_109235431-1_109235977;1_109236106-1_109236391;1_109236548-1_109236805;1_109236870-1_109237244;1_109237373-1_109237731	0.8027927439878113	0.5848164500599271
1_109214128-1_109223978;1_109224048-1_109228352;1_109228432-1_109229414;1_109229572-1_109230878;1_109231021-1_109231631;1_109231786-1_109235210;1_109235431-1_109235977;1_109236106-1_109236391;1_109236548-1_109237244;1_109237373-1_109237731	2.0363062654034594	2.0447324642527898
1_109237373-1_109237731	0.12049709249405943	0.2104637371604916
1_109466897-1_109467059;1_109467133-1_109475581;1_109475705-1_109476776;1_109476977-1_109477818;1_109478009-1_109479378	0.9938618026880028	0.8774710657365976
1_109475705-1_109476776	0.32079549149893005	0
1_109484080-1_109486057;1_109486122-1_109486506;1_109486610-1_109487007;1_109487217-1_109487518;1_109487804-1_109488383;1_109488465-1_109488847;1_109489100-1_109489930;1_109490128-1_109490271;1_109490392-1_109490922;1_109491717-1_109492586	0.4215994649996576	0.3110062467328595
1_109490128-1_109490271;1_109490392-1_109490922;1_109491717-1_109492586	0.05886883442595503	0
1_109494287-1_109495143;1_109495180-1_109495756	0.16900319800934738	0
1_109539953-1_109542422;1_109544639-1_109545311	0.05886883442595503	0.21444335093222464
1_109548838-1_109573737;1_109573779-1_109573896;1_109574037-1_109579204;1_109579361-1_109582437;1_109582565-1_109586216;1_109586345-1_109586729;1_109586882-1_109592043;1_109592255-1_109592345	1.8020541842746276	1.7702663115393413
1_109620278-1_109625303;1_109625433-1_109625662;1_109625792-1_109626160;1_109626228-1_109626319;1_109626427-1_109626726;1_109626912-1_109627175;1_109627316-1_109627429;1_109627518-1_109627774;1_109627903-1_109628083;1_109628277-1_109628364;1_109628495-1_109628643;1_109628806-1_109629109;1_109629235-1_109629327;1_109629490-1_109629796;1_109629916-1_109630233;1_109630406-1_109630683;1_109630793-1_1…	0.5346190914916761	0.5149479246590583
1_109620278-1_109620914;1_109621266-1_109625303;1_109625433-1_109625662;1_109625792-1_109626160;1_109626228-1_109626319;1_109626427-1_109626726;1_109626912-1_109627175;1_109627316-1_109627429;1_109627518-1_109627774;1_109627903-1_109628083;1_109628277-1_109628364;1_109628495-1_109628643;1_109628806-1_109629109;1_109629235-1_109629327;1_109629490-1_109629796;1_109629916-1_109630233;1_109630406-1_1…	0.12049709249405943	0
1_109621266-1_109625303;1_109625433-1_109625662;1_109625792-1_109626160;1_109626228-1_109626319;1_109626427-1_109626726;1_109626912-1_109627175;1_109627316-1_109627429;1_109627518-1_109627774;1_109627903-1_109628083;1_109628277-1_109628364;1_109628495-1_109628643;1_109628806-1_109629109;1_109629235-1_109629327;1_109629490-1_109629796;1_109629916-1_109630233;1_109630406-1_109630683;1_109630793-1_1…	0	0.2697792033795431
1_109656425-1_109656712;1_109656787-1_109657215	0.06988979320471318	0
1_109656425-1_109656712;1_109656787-1_109657215;1_109657279-1_109657772;1_109657872-1_109658814;1_109658909-1_109659000;1_109659110-1_109661165	0.12049709249405943	0.25142106857691304
1_109656425-1_109656712;1_109656787-1_109657215;1_109657279-1_109657772	0.05886883442595503	0.08379973088734545
1_109656425-1_109656712;1_109656787-1_109657215;1_109657279-1_109657590;1_109657671-1_109657772;1_109657872-1_109658814;1_109658909-1_109659000;1_109659110-1_109659790;1_109659959-1_109661165	0.5874488006456284	0.5791838335226294
1_109656425-1_109656712;1_109656787-1_109657215;1_109657279-1_109657590;1_109657671-1_109657772;1_109657872-1_109658814;1_109658909-1_109659000;1_109659110-1_109665011	1.0168096264240725	1.007365103679612
1_109656425-1_109656712;1_109656787-1_109657215;1_109657279-1_109657590;1_109657671-1_109657772;1_109657872-1_109658814;1_109658909-1_109659000;1_109659110-1_109661165	1.9049873819756769	1.839952032117401
1_109658909-1_109659000;1_109659110-1_109661165	0.16900319800934738	0.1827674906442023
1_109658909-1_109659000;1_109659110-1_109659790;1_109659959-1_109661165	0.05886883442595503	0
1_109668151-1_109668425;1_109668500-1_109668925;1_109668989-1_109669290;1_109669371-1_109669471;1_109669571-1_109671287;1_109671382-1_109671473;1_109671583-1_109674747	1.6814129741356125	1.7096239764906611
1_109668151-1_109668425;1_109668500-1_109668925;1_109668989-1_109669290;1_109669371-1_109669471	0.10174806168343674	0.08379973088734545
1_109671382-1_109671473;1_109671583-1_109674747	0.05886883442595503	0.3225224058157493
1_109985172-1_110009034;1_110009145-1_110011214;1_110011357-1_110012362;1_110012462-1_110012897;1_110012999-1_110014763;1_110014857-1_110015425;1_110015531-1_110016344;1_110016460-1_110016667;1_110016730-1_110017495;1_110017583-1_110017946;1_110018016-1_110018373;1_110018467-1_110018552;1_110018650-1_110019051;1_110019119-1_110019548;1_110019626-1_110020731;1_110020851-1_110021674	0.5780472530863403	0.8176868801288947
1_109985543-1_110009034;1_110009145-1_110011229;1_110011357-1_110012362;1_110012462-1_110012897;1_110012999-1_110014763;1_110014857-1_110015425;1_110015531-1_110016344;1_110016460-1_110016667;1_110016730-1_110017495;1_110017583-1_110017946;1_110018016-1_110018373;1_110018467-1_110018552;1_110018650-1_110019051;1_110019119-1_110019548;1_110019626-1_110020731;1_110020851-1_110021674	0.11431666829975037	0
1_110034817-1_110037891;1_110037960-1_110038683;1_110038757-1_110039172;1_110039306-1_110039395;1_110039515-1_110040635;1_110040703-1_110041536;1_110041642-1_110041734;1_110041861-1_110043088;1_110043270-1_110043639;1_110043856-1_110044840;1_110044905-1_110045015;1_110045078-1_110046680;1_110046751-1_110047542;1_110047616-1_110047772;1_110047869-1_110049112;1_110049238-1_110049460;1_110049560-1_1…	0.8007626826205236	0.8263927799897617
1_110342268-1_110346308	0.6176216070829454	0.3952710704562861
1_110342268-1_110345539;1_110345649-1_110346308	0.11070215847530832	0.2958730816947805
1_110409158-1_110412173;1_110412293-1_110416009	0.11431666829975037	0
1_110407954-1_110412173;1_110412293-1_110416009	0.21472014978989828	0.109119082697648
1_110873248-1_110891392;1_110891471-1_110892345;1_110892533-1_110894327;1_110894401-1_110894960;1_110895055-1_110896653;1_110896733-1_110897809;1_110897892-1_110899124	0.6317897432316182	0.38428100085838135
1_110897892-1_110899124	0.05886883442595503	0
1_111140307-1_111147642;1_111148053-1_111159380;1_111159527-1_111161155;1_111161296-1_111173114;1_111173258-1_111174879;1_111174963-1_111182187;1_111182318-1_111182799;1_111182957-1_111183462;1_111183587-1_111184191	0.20179354482697984	0.32674770340616804
1_111140307-1_111147642;1_111148053-1_111159380;1_111159527-1_111161155;1_111161296-1_111174879;1_111174963-1_111182187;1_111182318-1_111182799;1_111182957-1_111183462;1_111183587-1_111184191	0.9281174222236076	0.9244816999241575
1_111173258-1_111174879;1_111174963-1_111182187;1_111182318-1_111182799;1_111182957-1_111183462;1_111183587-1_111184191	0.160253874717387	0.2104637371604916
1_111182318-1_111182799;1_111182957-1_111183462;1_111183587-1_111184191	0.11070215847530832	0
1_111182957-1_111183462	0.10174806168343674	0
1_111346671-1_111346910;1_111347049-1_111348516;1_111348646-1_111350106;1_111350223-1_111351259	0.05886883442595503	0
1_111346671-1_111346910;1_111347049-1_111347674;1_111347772-1_111348516;1_111348646-1_111350106;1_111350223-1_111351259	1.42454369909778	1.320765281149987
1_111346671-1_111347674;1_111347772-1_111348516;1_111348646-1_111350106;1_111350223-1_111351259	0.23970455518657846	0.5241489210231163
1_111348646-1_111350106;1_111350223-1_111351259	0.24700335210923383	0
1_111449581-1_111456086;1_111456249-1_111456630;1_111456755-1_111459457;1_111459636-1_111460917	0.06988979320471318	0
1_111449581-1_111449837;1_111449873-1_111456086;1_111456249-1_111456630;1_111456755-1_111459457;1_111459636-1_111460917	0.9104189540531361	1.037350273402773
1_111449581-1_111449837;1_111449873-1_111454211;1_111454356-1_111456086;1_111456249-1_111456630;1_111456755-1_111459457;1_111459636-1_111460917	2.684009016380183	2.588869522604454
1_111619934-1_111691334;1_111691417-1_111695341;1_111695409-1_111697441;1_111697497-1_111703336;1_111703476-1_111704343;1_111704486-1_111709149;1_111709264-1_111712431	0.6636605985536648	0.23332564635970685
1_111619934-1_111627470;1_111627563-1_111691334;1_111691417-1_111695341;1_111695409-1_111697441;1_111697497-1_111703336;1_111703476-1_111704343;1_111704486-1_111709149;1_111709264-1_111712431	0.16900319800934738	0.109119082697648
1_111740077-1_111746060	0.30750766031479454	0.6522343837735699
1_111740077-1_111744375;1_111744529-1_111746060	0.45560164441582757	0.6523213648649596
1_111756225-1_111756646;1_111756740-1_111759400;1_111759568-1_111760474;1_111760588-1_111760706;1_111760848-1_111760987;1_111761125-1_111761226;1_111761284-1_111762255;1_111762337-1_111762677;1_111762782-1_111762906;1_111763007-1_111765737	1.400303568366093	1.295517122695967
1_111762782-1_111762906;1_111763007-1_111765737	0.10174806168343674	0.11740640147586053
1_112396272-1_112412194;1_112412317-1_112416157;1_112416264-1_112448942;1_112449172-1_112454449;1_112454556-1_112455931	0.9868069559964447	0.9325553815186911
1_112509444-1_112514874;1_112515094-1_112516140;1_112516417-1_112517121;1_112517385-1_112520280	0.7132699026529721	1.1804163896340716
1_112619883-1_112647210;1_112647273-1_112649418	0.429437961120937	0
1_112619883-1_112647210;1_112647273-1_112649418;1_112649469-1_112653598;1_112653661-1_112654465;1_112654671-1_112659022;1_112659101-1_112659701;1_112659779-1_112667074;1_112667145-1_112669543;1_112669605-1_112669992	1.8736492288707052	1.9433036709436278
1_112659779-1_112667074;1_112667145-1_112669543;1_112669605-1_112669992	0.10174806168343674	0.22422407815605505
1_112674729-1_112674848;1_112675049-1_112686966;1_112687106-1_112688328;1_112689138-1_112689415;1_112689650-1_112689840;1_112690098-1_112691665;1_112691799-1_112692761;1_112692929-1_112694018;1_112694172-1_112694453;1_112694629-1_112694749;1_112694896-1_112695416;1_112695574-1_112696148;1_112696251-1_112696437;1_112696534-1_112696630;1_112696846-1_112697994;1_112698111-1_112698287;1_112698478-1_1…	0.2954111053360083	0.08379973088734545
1_112674729-1_112674848;1_112675049-1_112688935;1_112689138-1_112689415;1_112689650-1_112689840;1_112690098-1_112691665;1_112691799-1_112692761;1_112692929-1_112694018;1_112694172-1_112694453;1_112694629-1_112694749;1_112694896-1_112695416;1_112695574-1_112696148;1_112696251-1_112696437;1_112696534-1_112696630;1_112696846-1_112697994;1_112698111-1_112698287;1_112698478-1_112698715;1_112698789-1_1…	0.10174806168343674	0.246390863679156
1_112674729-1_112674832;1_112675049-1_112686966;1_112687106-1_112688328;1_112689138-1_112689415;1_112689650-1_112689840;1_112690098-1_112691665;1_112691799-1_112692761;1_112692929-1_112694018;1_112694172-1_112694453;1_112694629-1_112694749;1_112694896-1_112695416;1_112695574-1_112696148;1_112696251-1_112696437;1_112696534-1_112696630;1_112696846-1_112697994;1_112698111-1_112698287;1_112698789-1_1…	0	0.109119082697648
1_112675049-1_112688935;1_112689138-1_112689415;1_112689650-1_112689840;1_112690098-1_112691665;1_112691799-1_112692761;1_112692929-1_112694018;1_112694172-1_112694453;1_112694629-1_112694749;1_112694896-1_112695416;1_112695574-1_112696148;1_112696251-1_112696437;1_112696534-1_112696630;1_112696846-1_112697994;1_112698111-1_112698287;1_112698478-1_112698715;1_112698789-1_112699685;1_112699810-1_1…	0.12049709249405943	0.31680249681301614
1_112675049-1_112686966;1_112687106-1_112688328	0.5047984716412307	0.617225801957703
1_112699810-1_112699894;1_112699982-1_112700219;1_112700340-1_112700416	0.13007597853134256	0
1_112956956-1_112960477;1_112960575-1_112968035	0	0.33592403834843765
1_112956956-1_112960477;1_112960575-1_112998930	0.06988979320471318	0.109119082697648
1_113073645-1_113091318;1_113091383-1_113093206;1_113093280-1_113093430;1_113093564-1_113094339;1_113094482-1_113094612;1_113094755-1_113095874;1_113096017-1_113096222;1_113096365-1_113098705;1_113098785-1_113100211;1_113100282-1_113100420;1_113100488-1_113107594;1_113107757-1_113110242;1_113110562-1_113112479;1_113112760-1_113114427;1_113114876-1_113116287;1_113116436-1_113119233;1_113119523-1_1…	0.5857416646658423	0.8716297760232711
1_113100282-1_113100420	0.18292749909878475	0
1_113905775-1_113906996;1_113907161-1_113908009;1_113908191-1_113911131	0.8342132154479631	0.7151552889214038
1_113963521-1_113966130;1_113966276-1_113967766;1_113967948-1_113968442;1_113968648-1_113969956;1_113970197-1_113971824;1_113971954-1_113973024	0.11431666829975037	0
1_113979630-1_113980332;1_113980617-1_113980949	1.083456073689767	1.1930956981662797
1_113979630-1_113980332	0.20975204941753245	0.2864453262830162
1_115642086-1_115651277;1_115651484-1_115659641;1_115659773-1_115663661;1_115664268-1_115682364;1_115682497-1_115683944;1_115684076-1_115685293;1_115685527-1_115691119	0.6205598191294314	0.4265140027869864
1_115651484-1_115659641;1_115659773-1_115663661;1_115664268-1_115682364;1_115682497-1_115683944;1_115684076-1_115685293;1_115685527-1_115691119	0.25418150940294926	0
1_115976714-1_115992031;1_115992243-1_116019582;1_116019714-1_116020721;1_116020885-1_116026893;1_116027022-1_116031403	0.06988979320471318	0.1264248387047666
1_116111810-1_116112407;1_116112663-1_116120932;1_116121072-1_116124066;1_116124357-1_116127466;1_116127644-1_116128145;1_116128339-1_116133132	0.16900319800934738	0.11740640147586053
1_116373523-1_116384014;1_116384124-1_116384783	0.3300292886443334	0.08379973088734545
1_116373523-1_116384014;1_116384124-1_116384783;1_116384842-1_116387288;1_116387491-1_116388131;1_116388244-1_116388638;1_116388772-1_116388902;1_116389019-1_116389439;1_116389707-1_116390213;1_116390411-1_116390782;1_116390891-1_116392854;1_116392988-1_116393531;1_116393723-1_116395110;1_116395285-1_116396598;1_116396734-1_116397888;1_116398038-1_116398621;1_116398789-1_116398930;1_116399084-1_1…	1.4203316280218192	1.4182340027188511
1_116374241-1_116384014;1_116384124-1_116384783;1_116384842-1_116387288;1_116387491-1_116388131;1_116388244-1_116388638;1_116388772-1_116388902;1_116389019-1_116389439;1_116389707-1_116390213;1_116390411-1_116390782;1_116390891-1_116392854;1_116392988-1_116393531;1_116393723-1_116395110;1_116395285-1_116396598;1_116396734-1_116397888;1_116398038-1_116398621;1_116398789-1_116398930;1_116399084-1_1…	0.12049709249405943	0.15401562434102278
1_116387491-1_116388131	0.06988979320471318	0
1_116401260-1_116401554	0.06988979320471318	0
1_116910252-1_116941715;1_116942083-1_116944679;1_116945092-1_116949192;1_116949572-1_116961243;1_116961668-1_116966911;1_116967330-1_116974216;1_116974323-1_116984680;1_116984985-1_116986801	0.5543346795167714	0.6312690857379548
1_117060374-1_117060455;1_117060557-1_117062387;1_117062473-1_117073661;1_117073727-1_117074870;1_117075859-1_117076180;1_117076294-1_117076641;1_117076823-1_117077916;1_117078043-1_117079568;1_117079649-1_117081828;1_117081947-1_117084018;1_117084168-1_117086417;1_117086522-1_117088801;1_117088982-1_117090055;1_117090208-1_117090532;1_117090623-1_117091328;1_117091410-1_117091817;1_117091950-1_1…	0.06988979320471318	0
1_117060374-1_117060455;1_117060557-1_117062387;1_117062473-1_117073661;1_117073727-1_117074870	0.11070215847530832	0.21444335093222464
1_117096299-1_117097351;1_117097433-1_117098833;1_117098907-1_117101380;1_117101562-1_117102194	0.05886883442595503	0
1_117098907-1_117101380	0.05886883442595503	0
1_117368485-1_117402186;1_117402441-1_117405549;1_117405645-1_117414713;1_117414831-1_117420569;1_117420649-1_117442231;1_117442325-1_117460489;1_117460612-1_117466334;1_117466427-1_117493147;1_117493262-1_117496763;1_117496982-1_117499382;1_117499554-1_117502855;1_117502970-1_117522825	0.3322142203351643	0.11740640147586053
1_117606153-1_117622842	0.2224473271019373	0.20973349804198782
1_117929782-1_117933288;1_117933490-1_117934473;1_117934682-1_117936769;1_117936887-1_117938480;1_117938558-1_117939477;1_117939572-1_117940827;1_117940940-1_117941124;1_117941225-1_117941750;1_117941847-1_117942437;1_117942544-1_117943396;1_117943626-1_117946086;1_117946179-1_117948405;1_117948506-1_117949751;1_117949836-1_117949995;1_117950130-1_117950834;1_117950890-1_117951976;1_117952076-1_1…	0.4904077637945645	0.714726409032459
1_117929924-1_117933288;1_117933490-1_117934473;1_117934682-1_117936769;1_117936887-1_117938480;1_117938558-1_117939477;1_117939572-1_117940827;1_117940940-1_117941124;1_117941225-1_117941750;1_117941847-1_117942437;1_117942544-1_117943396;1_117943626-1_117946086;1_117946179-1_117948405;1_117948506-1_117949751;1_117949836-1_117949995;1_117950130-1_117950834;1_117950890-1_117951976;1_117952076-1_1…	0.24700335210923383	0.28022640393110615
1_119140793-1_119146953;1_119147069-1_119150565;1_119150652-1_119150793	0.05886883442595503	0.109119082697648
1_119712160-1_119721170;1_119721321-1_119723376;1_119723441-1_119726851;1_119726905-1_119727004;1_119727102-1_119734634;1_119734766-1_119735295	0.13007597853134256	0.2864453262830162
1_119712160-1_119721170;1_119721321-1_119723376;1_119723441-1_119726851;1_119726905-1_119727004;1_119727102-1_119734634;1_119734766-1_119735295;1_119735443-1_119737114;1_119737266-1_119740386;1_119740518-1_119741767;1_119741876-1_119742807;1_119743044-1_119743886	0.21756733393606867	0.2104637371604916
1_119712160-1_119721170;1_119721321-1_119723376;1_119723441-1_119726851;1_119726905-1_119727004	0.28201447427520887	0.17564763894621083
1_119712160-1_119721170;1_119721321-1_119723376;1_119723441-1_119726851;1_119726905-1_119727004;1_119727102-1_119734634;1_119734766-1_119735295;1_119735443-1_119737114;1_119737266-1_119740386;1_119740518-1_119741767;1_119741897-1_119742807;1_119743058-1_119743886	0.06988979320471318	0
1_119712160-1_119721170;1_119721321-1_119723376;1_119723441-1_119726851;1_119726905-1_119727004;1_119727102-1_119734634;1_119734766-1_119735295;1_119735443-1_119737114;1_119737266-1_119740386;1_119740518-1_119741767;1_119741897-1_119742807;1_119743044-1_119743886	1.8545643863867545	1.9237945768226705
1_119712160-1_119721170;1_119721321-1_119723376;1_119723441-1_119726851;1_119726905-1_119727004;1_119727102-1_119734634;1_119734766-1_119735295;1_119735443-1_119737114;1_119737266-1_119740386;1_119740518-1_119741767;1_119743044-1_119743886	0.05886883442595503	0.08379973088734545
1_119721321-1_119723376;1_119723441-1_119726851;1_119726905-1_119727004;1_119727102-1_119734634;1_119734766-1_119735295;1_119735443-1_119737114;1_119737266-1_119740386;1_119740518-1_119741767;1_119741897-1_119742807;1_119743044-1_119743886	0.49401168508217475	0.3422339856728011
1_119726905-1_119727004	0.1489633582738435	0
1_119740518-1_119741767;1_119741897-1_119742807;1_119743044-1_119743886	0.3858816999107289	0.346272663221486
1_120278036-1_120319191;1_120319314-1_120319504;1_120319679-1_120327435	0.8852575616039233	0.8000730780249854
1_120278036-1_120319191;1_120319314-1_120319504;1_120319679-1_120329178	0.24700335210923383	0.3003643954542301
1_120415304-1_120419850;1_120420118-1_120424468	0.19969193424840334	0
1_120914412-1_120927791;1_120927950-1_120928303	0.2795195347789675	0
1_121185124-1_121186905;1_121187513-1_121284803;1_121284995-1_121324478;1_121324640-1_121365293;1_121365355-1_121373971;1_121374186-1_121374826;1_121374954-1_121382701;1_121382925-1_121386506;1_121386607-1_121387634	0.6166999843778986	0.953132312250647
1_121234931-1_121284803;1_121284995-1_121324478;1_121324640-1_121365293;1_121365355-1_121373971;1_121374186-1_121374826;1_121374954-1_121382701;1_121382925-1_121386506;1_121386607-1_121387634	0.3606042426769621	0.2639607150356629
1_143975153-1_144045747;1_144045809-1_144054438;1_144054653-1_144055293;1_144055421-1_144063170;1_144063394-1_144067001;1_144067102-1_144068129	0.05886883442595503	0
1_145096999-1_145098988;1_145099065-1_145103007;1_145103131-1_145111503	0.5312902972327798	0.375582196971333
1_145608175-1_145616234;1_145616293-1_145618320;1_145618423-1_145623054;1_145623160-1_145623613;1_145623714-1_145630687;1_145630807-1_145631664;1_145631744-1_145643869;1_145643978-1_145646184;1_145646272-1_145647175;1_145647267-1_145663329;1_145663424-1_145665562;1_145665651-1_145669625;1_145669690-1_145669834	1.2488080013879808	1.2377401078374215
1_145608175-1_145616234;1_145616293-1_145618320;1_145618423-1_145623054;1_145623160-1_145623593;1_145623714-1_145630687;1_145630807-1_145631664;1_145631744-1_145643869;1_145643978-1_145646184;1_145646272-1_145647175;1_145647267-1_145663329;1_145663424-1_145665562;1_145665651-1_145669625;1_145669690-1_145669834	0.23032217901042262	0.21703922150924723
1_145608175-1_145616234;1_145616293-1_145618320;1_145618423-1_145623054	0.06988979320471318	0
1_145824369-1_145825757;1_145825923-1_145826454;1_145826492-1_145826606;1_145826709-1_145826820;1_145827005-1_145828749;1_145828837-1_145833260;1_145833364-1_145833490;1_145833582-1_145836494;1_145836574-1_145836815;1_145836866-1_145837536;1_145837596-1_145838056;1_145838206-1_145839890;1_145839991-1_145840116;1_145840165-1_145840922;1_145841071-1_145842339	0.2076886912076225	0.21444335093222464
1_145824369-1_145825757;1_145825923-1_145826454;1_145826709-1_145826820;1_145827005-1_145828749;1_145828837-1_145833260;1_145833364-1_145833490;1_145833582-1_145836494;1_145836574-1_145836815;1_145836866-1_145837536;1_145837596-1_145838056;1_145838206-1_145839890;1_145839991-1_145840116;1_145840165-1_145842339	0.23777901197216333	0.08379973088734545
1_145824369-1_145825757;1_145825923-1_145826454;1_145826709-1_145826820;1_145827005-1_145828749;1_145828837-1_145833260;1_145833364-1_145833490;1_145833582-1_145836494;1_145836574-1_145836815;1_145836866-1_145837536;1_145837596-1_145838056;1_145838206-1_145839890;1_145839991-1_145840116;1_145840165-1_145840922;1_145841071-1_145842339	1.171992650183879	1.0596300662921534
1_145824547-1_145825757;1_145825923-1_145826454;1_145826709-1_145826820;1_145827005-1_145828749;1_145828837-1_145833260;1_145833364-1_145833490;1_145833582-1_145836494;1_145836574-1_145836815;1_145836866-1_145837536;1_145837596-1_145838056;1_145838206-1_145839890;1_145839991-1_145840116;1_145840165-1_145840922;1_145841071-1_145842339	0.13007597853134256	0.2104637371604916
1_145845832-1_145846013;1_145846223-1_145846598;1_145846690-1_145847250;1_145847348-1_145847583;1_145847719-1_145848112;1_145848264-1_145848377	0.3091481264049209	0.33676948973572784
1_145960705-1_145974825;1_145974991-1_145975307;1_145975436-1_145977084;1_145977152-1_145977483;1_145977539-1_145977778;1_145977851-1_145977983;1_145978096-1_145978361	0.39706843136806375	0.3860383780393355
1_145960705-1_145961362;1_145961573-1_145964605;1_145964768-1_145974825;1_145974991-1_145975307;1_145975436-1_145977084;1_145977152-1_145977483;1_145977539-1_145977778;1_145977851-1_145977983;1_145978096-1_145978361	0.2837539201579283	0.2104637371604916
1_145964768-1_145974825;1_145974991-1_145975307;1_145975436-1_145977084;1_145977152-1_145977483;1_145977539-1_145977778;1_145977851-1_145977983;1_145978096-1_145978361	1.1978753788127459	1.159927772382332
1_145964768-1_145974825;1_145974991-1_145977483	0.13007597853134256	0
1_145964768-1_145974825;1_145974991-1_145975307;1_145975436-1_145977483;1_145977539-1_145977778;1_145977851-1_145977983;1_145978096-1_145978361	0.05886883442595503	0.2697792033795431
1_145964768-1_145974825;1_145974991-1_145975307;1_145975436-1_145977084;1_145977152-1_145977483;1_145977539-1_145977778;1_145977851-1_145977983;1_145978071-1_145978361	0.3989415046617751	0.2958730816947805
1_147173559-1_147174424	0.39706843136806375	0.6101211916137569
1_147173559-1_147174424;1_147174585-1_147209622	0.265658413613355	0.17564763894621083
1_147242830-1_147252623;1_147252735-1_147254870;1_147254976-1_147255813;1_147255927-1_147256531;1_147256562-1_147259837;1_147259918-1_147264422;1_147264584-1_147265932;1_147266087-1_147267426;1_147267518-1_147268782;1_147268878-1_147270932;1_147271005-1_147272171;1_147272281-1_147275354;1_147275468-1_147276104;1_147276257-1_147280026;1_147280191-1_147284351;1_147284499-1_147285324;1_147285487-1_1…	0.7002940243103096	0.3773750555516731
1_147242830-1_147252623;1_147252735-1_147254870;1_147254976-1_147255813;1_147255927-1_147256531;1_147256562-1_147259837	0.23777901197216333	0.11740640147586053
1_147541674-1_147604777;1_147604911-1_147606784;1_147606866-1_147611578;1_147611889-1_147612883;1_147613199-1_147614427;1_147614616-1_147615803;1_147615902-1_147618816;1_147621057-1_147622271;1_147622531-1_147623842	0.10174806168343674	0.109119082697648
1_147928578-1_147936627;1_147936686-1_147938714;1_147938817-1_147943438;1_147943544-1_147943977;1_147944098-1_147953345;1_147953465-1_147954322;1_147954402-1_147966554;1_147966663-1_147968332;1_147969959-1_147986199;1_147986294-1_147988432;1_147988521-1_147992502;1_147992567-1_147992711	0.18292749909878475	0
1_147928578-1_147936627;1_147936686-1_147938714;1_147938817-1_147943438;1_147943544-1_147943997;1_147944098-1_147953345;1_147953465-1_147954322;1_147954402-1_147966554;1_147966663-1_147968875;1_147968963-1_147969867;1_147969959-1_147986199;1_147986294-1_147988432;1_147988521-1_147992502;1_147992567-1_147992711	1.0058315363092833	0.9087919350981959
1_147928578-1_147936627;1_147936686-1_147938714;1_147938817-1_147943438;1_147943544-1_147943977;1_147944098-1_147953345;1_147953465-1_147954322;1_147954402-1_147966554;1_147966663-1_147968332;1_147968963-1_147969867;1_147969959-1_147986199;1_147986294-1_147988432;1_147988521-1_147992502;1_147992567-1_147992711	0.160253874717387	0.08379973088734545
1_147928578-1_147936627;1_147936686-1_147938714;1_147938817-1_147943438;1_147943544-1_147943977;1_147944098-1_147953345;1_147953465-1_147954322;1_147954402-1_147966554;1_147966663-1_147968875;1_147968963-1_147969867;1_147969959-1_147986199;1_147986294-1_147988432;1_147988521-1_147992502;1_147992567-1_147992711	0.15700352295651154	0.17564763894621083
1_147928578-1_147936627;1_147936686-1_147938714;1_147938817-1_147943438;1_147943544-1_147943977;1_147944098-1_147953345;1_147953465-1_147954322;1_147954402-1_147966554;1_147966663-1_147968347;1_147968963-1_147969867;1_147969959-1_147986199;1_147986294-1_147988432;1_147988521-1_147992502;1_147992567-1_147992711	0.11070215847530832	0
1_147928578-1_147936627;1_147936686-1_147938714;1_147938817-1_147943438;1_147943544-1_147943997;1_147944098-1_147953345;1_147953465-1_147954322;1_147954402-1_147966554;1_147966663-1_147968875;1_147968963-1_147969867;1_147969959-1_147986199;1_147986294-1_147988432;1_147988521-1_147992502;1_147992567-1_147992711;1_147992948-1_147993069	0	0.3413991156715178
1_147968428-1_147968875;1_147968963-1_147969867;1_147969959-1_147986199;1_147986294-1_147988432;1_147988521-1_147992502;1_147992567-1_147992711	0.06988979320471318	0
1_147969959-1_147986199;1_147986294-1_147988432;1_147988521-1_147992502;1_147992567-1_147992711	0.10174806168343674	0
1_148402665-1_148420372;1_148420607-1_148424063;1_148424156-1_148424627	0.33750345777963375	0.43819834375249805
1_148844794-1_148863250;1_148863305-1_148868471	0.31537606793281475	0.3210835368975095
1_148889529-1_148889784;1_148889894-1_148929197;1_148929273-1_148931800;1_148931923-1_148932113	0.06988979320471318	0
1_148889894-1_148929197;1_148929273-1_148931800;1_148931923-1_148932113;1_148932288-1_148937747;1_148937864-1_148941706	0.20975204941753245	0.109119082697648
1_148889894-1_148929197;1_148929273-1_148931800;1_148931923-1_148932113	1.1745764188704806	1.035533208716292
1_148889894-1_148929197;1_148929273-1_148931800;1_148931923-1_148932113;1_148932288-1_148937747;1_148937864-1_148960654;1_148960785-1_148961837;1_148961956-1_148962196;1_148962288-1_148962428;1_148962640-1_148965484;1_148965642-1_148966543;1_148966656-1_148966839;1_148966976-1_148967726;1_148967905-1_148968836;1_148969030-1_148972180;1_148972344-1_148972511;1_148972592-1_148974514;1_148974605-1_1…	0.11070215847530832	0.109119082697648
1_148889894-1_148929197;1_148929273-1_148931800;1_148931923-1_148932113;1_148932288-1_148937747;1_148937864-1_148960654;1_148960785-1_148961837;1_148961956-1_148962196;1_148962288-1_148962428;1_148962640-1_148965484;1_148965642-1_148966543;1_148966656-1_148966839;1_148966976-1_148967726;1_148967905-1_148968836;1_148969030-1_148972180;1_148972344-1_148972511;1_148972592-1_148974514;1_148974605-1_1…	0.3291738351763021	0.4124587353271217
1_148952154-1_148960654;1_148960785-1_148961837;1_148961956-1_148962196;1_148962288-1_148962428;1_148962640-1_148965484;1_148965642-1_148966543;1_148966656-1_148966839;1_148966976-1_148967726;1_148967905-1_148968836;1_148969030-1_148972180;1_148972344-1_148972511;1_148972592-1_148974514;1_148974605-1_148977937;1_148978053-1_148978278;1_148978415-1_148979737;1_148979849-1_148981270	0	0.08379973088734545
1_148953905-1_148960654;1_148960785-1_148961837;1_148961956-1_148962196;1_148962288-1_148962428;1_148962640-1_148965484;1_148965642-1_148966543;1_148966656-1_148966839;1_148966976-1_148967726;1_148967905-1_148968836;1_148969030-1_148972180;1_148972344-1_148972511;1_148972592-1_148974514;1_148974605-1_148977937;1_148978053-1_148978278;1_148978415-1_148979737;1_148979849-1_148981270	0.5552867119415357	0.7562631205292423
1_148953905-1_148960654;1_148960785-1_148961837;1_148961956-1_148962196;1_148962288-1_148962428;1_148962640-1_148965484;1_148965642-1_148966543;1_148966656-1_148966839;1_148966976-1_148967726;1_148967905-1_148968836;1_148969030-1_148972180;1_148972344-1_148972511;1_148972592-1_148974514;1_148974605-1_148977937;1_148978053-1_148978278;1_148978415-1_148979737;1_148979849-1_148981270;1_148981397-1_1…	0.11431666829975037	0.17564763894621083
1_149003042-1_149003614;1_149003730-1_149004909;1_149005437-1_149007201;1_149007436-1_149008444;1_149008495-1_149009568;1_149009791-1_149010443;1_149010595-1_149016299;1_149016550-1_149017748;1_149017879-1_149018542;1_149018661-1_149020147;1_149020336-1_149021029;1_149021153-1_149024445;1_149024684-1_149026715;1_149026831-1_149027401;1_149027627-1_149028560;1_149028703-1_149029787;1_149029925-1_1…	0.1489633582738435	0.1827674906442023
1_149005437-1_149007201;1_149007436-1_149008444;1_149008495-1_149009568;1_149009791-1_149010443;1_149010595-1_149016299;1_149016550-1_149017748;1_149017879-1_149018542;1_149018661-1_149020147;1_149020336-1_149021029;1_149021153-1_149024445;1_149024684-1_149026715;1_149026831-1_149027401;1_149027627-1_149028560;1_149028703-1_149029787;1_149029925-1_149030232;1_149030278-1_149032000	0.4190643780084088	0.35585869525977837
1_149009791-1_149010443;1_149010595-1_149016299;1_149016550-1_149017748;1_149017879-1_149018542;1_149018661-1_149020147;1_149020336-1_149021029;1_149021153-1_149024445;1_149024684-1_149026715;1_149026831-1_149027401;1_149027627-1_149028560;1_149028703-1_149029787;1_149029925-1_149030232;1_149030278-1_149032000	0.160253874717387	0.2808473113775056
1_149016550-1_149017748;1_149017879-1_149018542;1_149018661-1_149020147;1_149020336-1_149021029;1_149021153-1_149026715;1_149026831-1_149027401;1_149027627-1_149028560;1_149028703-1_149029787;1_149029925-1_149030232;1_149030278-1_149032000	0.2515652183516838	0.2104637371604916
1_149024684-1_149026715;1_149026831-1_149027401;1_149027627-1_149028560;1_149028703-1_149029787;1_149029925-1_149030232;1_149030278-1_149031173;1_149031224-1_149032000	0.13007597853134256	0.15401562434102278
1_149027627-1_149028560;1_149028703-1_149029787;1_149029925-1_149030232;1_149031224-1_149032000	0.20179354482697984	0
1_149031224-1_149031944	0.2954111053360083	0.1827674906442023
1_149607554-1_149646599	0.4251924913220457	0.15401562434102278
1_149607554-1_149646599;1_149646945-1_149647381	0.13007597853134256	0.08379973088734545
1_149636697-1_149646599;1_149646945-1_149647381	0.11070215847530832	0.23332564635970685
1_149833114-1_149834135	0.3337641286357764	0.2745471208158629
1_149833864-1_149834135	0.4183676199860152	0.109119082697648
1_149899672-1_149900010	1.174358730758937	1.068880520817916
1_150067950-1_150068630;1_150068764-1_150072166;1_150072226-1_150076233;1_150076312-1_150076916	0.1489633582738435	0
1_150067950-1_150068630;1_150068764-1_150072166;1_150072226-1_150076233;1_150077779-1_150081342;1_150081476-1_150081884;1_150081997-1_150082716;1_150082883-1_150091937;1_150092095-1_150092302;1_150092409-1_150093527;1_150093648-1_150110496;1_150110627-1_150144709	0.4400874422558647	0.48476010966843197
1_150067950-1_150068630;1_150068764-1_150072166;1_150072226-1_150076233;1_150076312-1_150076916;1_150076984-1_150077094;1_150077231-1_150077669;1_150077779-1_150081342;1_150081476-1_150081884;1_150081997-1_150082716;1_150082883-1_150091937;1_150092095-1_150092302;1_150092409-1_150093527;1_150093648-1_150110496;1_150110627-1_150144709	1.6208045040409964	1.7108381263022592
1_150067950-1_150068630;1_150068764-1_150072166;1_150072226-1_150076233	1.04551567635368	1.2358837269069882
1_150110627-1_150144709	0.21756733393606867	0.26879258435284853
1_150149786-1_150150912;1_150151058-1_150156066;1_150156206-1_150156911;1_150157015-1_150157385;1_150157486-1_150158819	0.20975204941753245	0.4073510539729905
1_150150287-1_150150912;1_150151058-1_150156066;1_150156206-1_150156911;1_150157015-1_150157385;1_150157486-1_150158819	1.01314196763834	0.9020564756975846
1_150151058-1_150156066;1_150156206-1_150156911;1_150157015-1_150157385;1_150157486-1_150158819	0.4141666741992206	0.5976610178550462
1_150156206-1_150156911	0.11431666829975037	0
1_150156206-1_150156911;1_150157015-1_150157385;1_150157486-1_150158819	0.06988979320471318	0.33178750379204475
1_150157015-1_150157385;1_150157486-1_150158819	0.11431666829975037	0.08379973088734545
1_150157486-1_150158819	0.10174806168343674	0.19053705459641943
1_150258183-1_150260151	0.1579407578287486	0
1_150258207-1_150261459;1_150261638-1_150262158;1_150262300-1_150262525;1_150262620-1_150262804;1_150262870-1_150263042;1_150263199-1_150263299;1_150263419-1_150263764;1_150263878-1_150264593	0.9866680940856429	0.7508806589670753
1_150258207-1_150261459;1_150261638-1_150262158;1_150262300-1_150262525;1_150262620-1_150262804;1_150262870-1_150263042;1_150263199-1_150263299;1_150263419-1_150263659;1_150263679-1_150263794;1_150263878-1_150264593	0.7057692201024403	0.6580243353077712
1_150272863-1_150274087;1_150274170-1_150275741;1_150275799-1_150276522;1_150276632-1_150279640;1_150279741-1_150280835	0.6945415930381393	0.8837224966546335
1_150272863-1_150274087;1_150274170-1_150275741;1_150275799-1_150276522;1_150276632-1_150280835	0.16900319800934738	0.4776561514377414
1_150282618-1_150283514;1_150283633-1_150283805;1_150283880-1_150284426;1_150284504-1_150284597;1_150284708-1_150286430	0.25418150940294926	0.17564763894621083
1_150282618-1_150283462;1_150283633-1_150283805;1_150283880-1_150284426;1_150284504-1_150284597;1_150284708-1_150286430	0.3984036709155853	0.3544985727464048
1_150282618-1_150283208;1_150283633-1_150283805;1_150283880-1_150284426;1_150284504-1_150284597;1_150284708-1_150286430	0.6372781774025995	0.6217958773582315
1_150283633-1_150283805;1_150283880-1_150284426;1_150284504-1_150284597;1_150284708-1_150286430	0.47730127663451016	0.2745471208158629
1_150293898-1_150294335;1_150294449-1_150308048	1.855087915592707	1.8955149081563665
1_150294449-1_150308048	2.082223109731177	2.0916703150966383
1_150321592-1_150324895;1_150325087-1_150325751;1_150325881-1_150328320;1_150328466-1_150332684;1_150332767-1_150332979;1_150333199-1_150334935;1_150335241-1_150338160;1_150338326-1_150340398;1_150340477-1_150343309;1_150343452-1_150344162;1_150344261-1_150344434;1_150344547-1_150346018;1_150346136-1_150346408;1_150346491-1_150349157;1_150349218-1_150352833	0.8910918788646369	0.819478257314782
1_150364919-1_150417596;1_150417725-1_150440923;1_150441023-1_150443231;1_150443283-1_150444251;1_150444377-1_150446226;1_150446401-1_150457288;1_150457570-1_150460060;1_150460317-1_150464527;1_150464727-1_150470561	0.28201447427520887	0.35842529925366307
1_150364919-1_150417596;1_150417725-1_150440923;1_150441023-1_150441881;1_150441958-1_150443231;1_150443283-1_150444251;1_150444377-1_150446226;1_150446401-1_150457288;1_150457570-1_150460060;1_150460317-1_150464527;1_150464727-1_150470561	0.42339969390036514	0.3261891106159211
1_150364919-1_150417596;1_150417725-1_150440923	0.7736535849161815	0.6838283677637645
1_150487516-1_150487858;1_150488054-1_150488964	0.10174806168343674	0.1264248387047666
1_150487516-1_150487858;1_150488054-1_150488964;1_150489087-1_150490601;1_150490725-1_150491394;1_150491511-1_150491598;1_150491662-1_150492411;1_150492489-1_150497530;1_150497747-1_150498502;1_150498664-1_150498897;1_150499034-1_150499216;1_150499293-1_150504335;1_150504435-1_150504632;1_150504733-1_150504906;1_150504978-1_150505591;1_150505705-1_150506916	0.7328736276644296	0.5809073969019554
1_150487516-1_150487858;1_150488054-1_150488964;1_150489087-1_150490601;1_150490725-1_150491394;1_150491511-1_150491598;1_150491662-1_150492411;1_150492489-1_150496810;1_150496908-1_150497530;1_150497747-1_150498502;1_150498664-1_150498897;1_150499034-1_150499216;1_150499293-1_150504335;1_150504435-1_150504632;1_150504733-1_150504906;1_150504978-1_150505591;1_150505705-1_150506916	0.29210081177951047	0.2697792033795431
1_150487516-1_150487858;1_150488054-1_150488964;1_150489087-1_150490601;1_150490725-1_150491394;1_150491511-1_150491598;1_150491662-1_150492411;1_150492489-1_150496482;1_150496628-1_150496810;1_150496908-1_150497530;1_150497747-1_150498502;1_150498664-1_150498897;1_150499034-1_150499216;1_150499293-1_150504335;1_150504435-1_150504632;1_150504733-1_150504906;1_150504978-1_150505591;1_150505705-1_1…	0.9830010787179199	0.8108844421405186
1_150926517-1_150927704;1_150927974-1_150929967;1_150930118-1_150939940;1_150939974-1_150941329	0.06988979320471318	0
1_150926463-1_150927704;1_150927974-1_150929967;1_150930118-1_150939940;1_150939974-1_150941329;1_150941428-1_150942563;1_150942688-1_150942852;1_150943053-1_150943920;1_150943993-1_150944918	0.18292749909878475	0.3225224058157493
1_150926517-1_150927704;1_150927974-1_150929967;1_150930118-1_150939940;1_150939974-1_150941329;1_150941428-1_150942563;1_150942688-1_150942852;1_150943053-1_150943920;1_150943993-1_150944918;1_150945108-1_150946886;1_150947012-1_150949122;1_150949278-1_150949367;1_150949525-1_150950458;1_150951090-1_150951365;1_150951481-1_150959178;1_150959347-1_150960563;1_150961191-1_150962130;1_150962158-1_1…	0.16900319800934738	0.2104637371604916
1_150926517-1_150927704;1_150927974-1_150929967;1_150930118-1_150939940;1_150939974-1_150941329;1_150941428-1_150942563;1_150942688-1_150942852;1_150943053-1_150943920;1_150943993-1_150944918;1_150945108-1_150946886;1_150947012-1_150949122;1_150949278-1_150949367;1_150949525-1_150950458	0	0.08379973088734545
1_150945108-1_150946886;1_150947012-1_150949122;1_150949278-1_150949367;1_150949525-1_150950458;1_150951090-1_150951365;1_150951481-1_150959178;1_150959347-1_150960563;1_150961191-1_150962130;1_150962158-1_150962587;1_150962719-1_150962974;1_150963139-1_150963530;1_150963741-1_150963995;1_150964083-1_150964247	0.2076886912076225	0.109119082697648
1_151008671-1_151017812;1_151017904-1_151018467;1_151018669-1_151027233;1_151027327-1_151028786;1_151028944-1_151033806	0.4793321015977226	0.45294086912752907
1_151008671-1_151017812;1_151017904-1_151024611;1_151024795-1_151025515;1_151025673-1_151027233;1_151027327-1_151028786;1_151028944-1_151033806	0.3989415046617751	0.45715087430831874
1_151008671-1_151017812;1_151017904-1_151027233;1_151027327-1_151033806	0.10174806168343674	0.1264248387047666
1_151008671-1_151017812;1_151017904-1_151018557;1_151018669-1_151024611;1_151024795-1_151025515;1_151025673-1_151027233;1_151027327-1_151028786;1_151028944-1_151033806	0.8927517999958641	0.7502180151923712
1_151008671-1_151024611;1_151024795-1_151025515;1_151025673-1_151027233;1_151027327-1_151028786;1_151028944-1_151033806	0.12049709249405943	0.3210835368975095
1_151008671-1_151017812;1_151017904-1_151018467;1_151018669-1_151024611;1_151024795-1_151025515;1_151025673-1_151027233;1_151027327-1_151033806	0.6077817369263959	0.627617301207259
1_151008671-1_151017812;1_151017904-1_151018467;1_151018669-1_151024611;1_151024795-1_151025515;1_151025673-1_151027233;1_151027327-1_151028786;1_151028944-1_151033806	1.6038484966854647	1.6012421483846908
1_151008671-1_151017812;1_151017904-1_151018557;1_151018669-1_151024611;1_151024795-1_151025515;1_151025673-1_151027233;1_151027327-1_151028786	0.10174806168343674	0.1264248387047666
1_151024795-1_151025515;1_151025673-1_151027233;1_151027327-1_151033806	0.10174806168343674	0
1_151048852-1_151050438	0.9874775832609297	1.0740059406954412
1_151060553-1_151067219	2.3326385814780926	2.6378988610702288
1_151070934-1_151088190;1_151088297-1_151090406;1_151090573-1_151093192;1_151093386-1_151097852;1_151098002-1_151103562;1_151103675-1_151107037;1_151107222-1_151117392;1_151117516-1_151117957	0.05886883442595503	0
1_151166203-1_151166471;1_151166541-1_151166934;1_151167022-1_151167121;1_151167218-1_151167326	0.5534026564566831	0.57732843377856
1_151166203-1_151166471;1_151166541-1_151166934;1_151167022-1_151167121;1_151167218-1_151167326;1_151167414-1_151168194;1_151168338-1_151168986	0.2903540454924622	0.25740883683096677
1_151166203-1_151166471;1_151166541-1_151166934;1_151167022-1_151167121;1_151167218-1_151167326;1_151167414-1_151168144;1_151168338-1_151168986	1.3475207292573352	1.4457297543615675
1_151166203-1_151166471;1_151166541-1_151166934;1_151167022-1_151167121;1_151167218-1_151167326;1_151168338-1_151168986	0.2770519405008842	0.17564763894621083
1_151166252-1_151166471;1_151166541-1_151166934;1_151167022-1_151167121;1_151167218-1_151167326;1_151167414-1_151168144;1_151168338-1_151168986	0.7864467155845286	0.9528613263407992
1_151168338-1_151168986	0.24700335210923383	0.15401562434102278
1_151199081-1_151224248;1_151224279-1_151227320;1_151227400-1_151231671;1_151231801-1_151232248;1_151232365-1_151232551;1_151232703-1_151234197;1_151234496-1_151236558;1_151236763-1_151239130;1_151239178-1_151239955;1_151240039-1_151242123;1_151242269-1_151242438;1_151242567-1_151246920;1_151246965-1_151247863	0.06988979320471318	0
1_151199081-1_151224248;1_151224279-1_151227320;1_151227400-1_151231671;1_151231801-1_151232248;1_151232365-1_151232551;1_151232703-1_151234197;1_151234496-1_151236558;1_151236763-1_151238182;1_151238265-1_151239130;1_151239178-1_151239955;1_151240039-1_151242123;1_151242269-1_151242438;1_151242567-1_151246920;1_151246965-1_151247863	0.6661163630312845	0.7649598372237636
1_151199081-1_151224248;1_151224279-1_151224371;1_151224406-1_151227320;1_151227400-1_151231671;1_151231801-1_151232248;1_151232365-1_151232551;1_151232703-1_151234197;1_151234496-1_151236558;1_151236763-1_151238182;1_151238265-1_151239130;1_151239178-1_151239955;1_151240039-1_151242123;1_151242269-1_151242438;1_151242567-1_151246920;1_151246965-1_151247863	0.06988979320471318	0
1_151242269-1_151242438;1_151242567-1_151246920;1_151246965-1_151247863	0.10174806168343674	0.08379973088734545
1_151254808-1_151262161;1_151262301-1_151263914;1_151264028-1_151264832;1_151264918-1_151265166;1_151265234-1_151265394;1_151265609-1_151266004;1_151266121-1_151266308;1_151266439-1_151266520;1_151266587-1_151267173	0.8993391281283358	0.7233559274290037
1_151254808-1_151262161;1_151262301-1_151263914;1_151264028-1_151264832;1_151264918-1_151265166;1_151265234-1_151265394;1_151265609-1_151266004;1_151266112-1_151266308;1_151266439-1_151266520;1_151266587-1_151267173	1.9230199398195946	1.9022658031225441
1_151254808-1_151263914;1_151264028-1_151264832;1_151264918-1_151265166;1_151265234-1_151265394;1_151265609-1_151266004;1_151266112-1_151266308;1_151266439-1_151266520;1_151266587-1_151267173	0.6662199800299962	0.6365090375512008
1_151254808-1_151262161	0.10174806168343674	0
1_151282079-1_151286275	0.369003284577876	0.25740883683096677
1_151288406-1_151288528;1_151288706-1_151289095	0.20472645829267838	0.08379973088734545
1_151347188-1_151347632	0.5012071812537993	0.5654672809197142
1_151399727-1_151399981;1_151400187-1_151400442;1_151400588-1_151400764	0.25967504507982014	0.109119082697648
1_151399727-1_151399981;1_151400187-1_151400442	0.3306587609116618	0.17564763894621083
1_151399727-1_151399981;1_151400187-1_151400442;1_151400588-1_151400764;1_151400845-1_151401239;1_151401355-1_151401542;1_151401630-1_151401817	2.017517819120683	1.937140698820237
1_151399727-1_151399981	0.11070215847530832	0
1_151401355-1_151401542;1_151401630-1_151401817	0.23032217901042262	0.08379973088734545
1_151535131-1_151535600;1_151535683-1_151535780;1_151535898-1_151536237;1_151536345-1_151536730;1_151536893-1_151537205	0.05886883442595503	0
1_151540426-1_151562585;1_151562686-1_151563904;1_151563990-1_151564525;1_151564614-1_151566163;1_151566228-1_151569657;1_151569770-1_151574270;1_151574398-1_151574911;1_151575005-1_151578721;1_151578826-1_151579649;1_151579732-1_151580942;1_151581042-1_151581644	0.720704561394817	0.7802850420940705
1_151639119-1_151658235;1_151658427-1_151660798;1_151660862-1_151662166;1_151662270-1_151665933;1_151666011-1_151668472;1_151668635-1_151683356;1_151683445-1_151692435;1_151692584-1_151692911;1_151693039-1_151693424;1_151693483-1_151693593	0.1579407578287486	0
1_151763167-1_151767163;1_151767299-1_151770172;1_151770257-1_151771077	0.11070215847530832	0.15401562434102278
1_151763167-1_151767163;1_151767299-1_151768058;1_151768233-1_151770172;1_151770257-1_151771077	0.24964718582558645	0.3003643954542301
1_151791245-1_151793815	0.11070215847530832	0.26748096868853205
1_153634343-1_153636572;1_153636653-1_153638295;1_153638448-1_153645064	0.22354078949311335	0.20973349804198782
1_153634343-1_153636572;1_153638448-1_153642243;1_153642433-1_153643227;1_153643364-1_153645064	1.057760420104609	0.9481629035634894
1_153634343-1_153636572;1_153636653-1_153638295;1_153638448-1_153642243;1_153642433-1_153643227;1_153643364-1_153645064	1.8491212099795558	1.7815102722371914
1_153634343-1_153636572;1_153638448-1_153645064	0.06988979320471318	0.2639607150356629
1_153634343-1_153636572;1_153636653-1_153638295;1_153638448-1_153642258;1_153642433-1_153643227;1_153643364-1_153645064	0.5143282824590483	0.37233777825872666
1_153638448-1_153642243;1_153642433-1_153643227;1_153643364-1_153645064	0.6563303901167151	0.7148516769418934
1_153658886-1_153659138;1_153659184-1_153659448;1_153659566-1_153661200	1.7391461782553184	1.832774169145613
1_153659566-1_153661200	0.4172762877517071	0.4190802040026341
1_153658886-1_153659448;1_153659566-1_153661200	0.8791444887731948	0.8389381369442191
1_153659184-1_153659448;1_153659566-1_153661200	0.3351230344258548	0.5042334499261798
1_153728784-1_153740651;1_153740734-1_153741285;1_153741368-1_153746957;1_153747070-1_153747279;1_153747363-1_153748689;1_153748755-1_153751095;1_153751239-1_153752279;1_153752408-1_153754642;1_153754739-1_153757572;1_153757763-1_153759526;1_153759613-1_153760311;1_153760390-1_153760827;1_153760918-1_153761570;1_153761676-1_153762728;1_153762847-1_153763233;1_153763362-1_153763832;1_153763886-1_1…	0.19969193424840334	0.46540743185487987
1_153767827-1_153768893;1_153768961-1_153769769;1_153769844-1_153770198;1_153770311-1_153770685;1_153770733-1_153771796;1_153771963-1_153772340;1_153772440-1_153772639;1_153772711-1_153772925;1_153773081-1_153773193	0.12049709249405943	0
1_153967884-1_153968522;1_153968699-1_153968930;1_153969176-1_153969334;1_153969455-1_153972744;1_153972836-1_153972972;1_153973078-1_153973195;1_153973263-1_153973380;1_153973464-1_153973620;1_153973716-1_153973872	0.27096720842093763	0.109119082697648
1_153968184-1_153968522;1_153968699-1_153968930;1_153969176-1_153969334;1_153969455-1_153972744;1_153972836-1_153972972;1_153973078-1_153973195;1_153973263-1_153973380;1_153973464-1_153973620;1_153973716-1_153973872	0.3744343955277233	0.23332564635970685
1_153968164-1_153968522;1_153968699-1_153968930;1_153969176-1_153969334;1_153969455-1_153972744;1_153972836-1_153972972;1_153973078-1_153973195;1_153973263-1_153973380;1_153973464-1_153973620;1_153973716-1_153973872	0.3131045337297941	0.246390863679156
1_153968164-1_153968522;1_153968639-1_153968930;1_153969176-1_153969334;1_153969455-1_153972744;1_153972836-1_153972972;1_153973078-1_153973195;1_153973263-1_153973380;1_153973464-1_153973620;1_153973716-1_153973872	0.34699851788320607	0.109119082697648
1_153968310-1_153968522;1_153968639-1_153968930;1_153969176-1_153969334;1_153969455-1_153972744;1_153972836-1_153972972;1_153973078-1_153973195;1_153973263-1_153973380;1_153973464-1_153973620;1_153973716-1_153973872	0.13007597853134256	0
1_153990802-1_153991115;1_153991223-1_153991566;1_153991676-1_153992065	2.709963287576869	2.596314131756208
1_153990802-1_153990914;1_153991034-1_153991115;1_153991223-1_153991566;1_153991676-1_153992065	0.48641234649436244	0.6930104881452446
1_153991034-1_153991115;1_153991223-1_153991566;1_153991676-1_153992065	1.1385815287746126	1.2426865845809887
1_154220975-1_154225084;1_154225213-1_154227282;1_154227359-1_154228615;1_154228725-1_154234591;1_154234738-1_154235196;1_154235291-1_154236566;1_154236611-1_154237024;1_154237136-1_154241513;1_154241565-1_154243217;1_154243306-1_154246204;1_154246375-1_154249239;1_154249437-1_154251041;1_154251318-1_154251481;1_154251653-1_154253900;1_154254089-1_154254836;1_154254890-1_154255152;1_154255326-1_1…	0	0.08379973088734545
1_154260029-1_154260892;1_154261109-1_154261592;1_154261697-1_154263103	0.13007597853134256	0.1827674906442023
1_154266568-1_154268757	0.11431666829975037	0
1_154272776-1_154273774;1_154273961-1_154274950;1_154275001-1_154275154;1_154275260-1_154275393;1_154275483-1_154275616	0.05886883442595503	0
1_154272776-1_154273336;1_154273961-1_154274950	0.10174806168343674	0
1_154272776-1_154273336;1_154273961-1_154274950;1_154275001-1_154275154;1_154275260-1_154275393;1_154275483-1_154275616	0.17445695645124412	0.2958730816947805
1_154272776-1_154273336;1_154273598-1_154273750;1_154273961-1_154274950;1_154275001-1_154275154;1_154275260-1_154275393;1_154275483-1_154275616	0.35418863751765173	0.2104637371604916
1_154272776-1_154273480;1_154273598-1_154273774;1_154273961-1_154274950;1_154275001-1_154275154;1_154275260-1_154275393;1_154275483-1_154275616	0.3137590023899455	0.50460425434215
1_154272776-1_154273336;1_154273598-1_154273774;1_154273961-1_154274950;1_154275001-1_154275154;1_154275260-1_154275393;1_154275483-1_154275616	1.8995911361303428	1.8953590576188986
1_154321260-1_154321930;1_154322059-1_154322982;1_154323119-1_154323241;1_154323359-1_154323589;1_154323806-1_154324282	0.32151595968240465	0.19053705459641943
1_154321260-1_154321930;1_154322059-1_154322982;1_154323119-1_154323241;1_154323359-1_154323589	0.10174806168343674	0.3713661481749159
1_154974804-1_154977987;1_154978114-1_154978725	2.0620938225074883	2.0490300278941405
1_154974804-1_154977987	0.10174806168343674	0.109119082697648
1_154974912-1_154977987;1_154978114-1_154978725	0.5750998915485617	0.7329606226404065
1_154978114-1_154978725	0.3938101504904352	0.6304229533706216
1_154983397-1_154983842;1_154984066-1_154988105;1_154988849-1_154989560;1_154989707-1_154990159;1_154990257-1_154990339;1_154990528-1_154992713;1_154992786-1_154992902	0.9429005628500652	0.8486666722939196
1_154983397-1_154983842;1_154984066-1_154988105;1_154988849-1_154989560;1_154989707-1_154990159;1_154990528-1_154992713;1_154992786-1_154992902	0.20179354482697984	0.19053705459641943
1_154983397-1_154983842;1_154984066-1_154987466	0.20685299245274683	0.45294086912752907
1_154984066-1_154988105;1_154988849-1_154989560;1_154989707-1_154990159;1_154990257-1_154990339;1_154990528-1_154992713;1_154992786-1_154992902	0.37302326760191923	0.4936282370557261
1_154984066-1_154992713;1_154992786-1_154992902	0.13007597853134256	0.08379973088734545
1_155051465-1_155052671;1_155052777-1_155053417;1_155053493-1_155053910;1_155053988-1_155054150;1_155054226-1_155054314;1_155054506-1_155055790;1_155055852-1_155055932;1_155056000-1_155056080;1_155056249-1_155056386;1_155056470-1_155056953;1_155057101-1_155057188;1_155057362-1_155057637;1_155057729-1_155057851;1_155058155-1_155058246;1_155058441-1_155058710;1_155058787-1_155059902;1_155059974-1_1…	0.11070215847530832	0
1_155051465-1_155052671;1_155052777-1_155053417;1_155053493-1_155053910;1_155053988-1_155054150;1_155054226-1_155054314;1_155054506-1_155055790;1_155055852-1_155055932;1_155056000-1_155056080;1_155056249-1_155056386;1_155056470-1_155056953;1_155057101-1_155057188;1_155057362-1_155057637;1_155057729-1_155057851;1_155058155-1_155058246;1_155058441-1_155058710;1_155058787-1_155059902;1_155059974-1_1…	0.5123316728429249	0.5436417496351325
1_155063936-1_155064442;1_155064560-1_155066730;1_155067016-1_155067372;1_155067440-1_155068853	0.49401168508217475	0.5079570081635629
1_155063936-1_155066730;1_155067016-1_155067372;1_155067440-1_155068853	1.0733409519724406	1.017407523689281
1_155063936-1_155066730;1_155067016-1_155067372;1_155067440-1_155069019	0	0.08379973088734545
1_155128069-1_155131339;1_155131634-1_155133730;1_155133780-1_155133955	1.1907695360896131	1.1276154475355147
1_155128069-1_155131339;1_155131634-1_155133503;1_155133568-1_155133730;1_155133780-1_155133955	2.0628545056713476	1.8719807618892863
1_155128069-1_155131339;1_155131634-1_155133503;1_155133780-1_155133955	0.18292749909878475	0.11740640147586053
1_155129878-1_155131339;1_155131634-1_155133503;1_155133568-1_155133730;1_155133780-1_155133955	0.05886883442595503	0
1_155130363-1_155131339;1_155131634-1_155133503;1_155133568-1_155133730;1_155133780-1_155133955	0.6659294132509741	0.381593441441472
1_155131054-1_155131339;1_155131634-1_155133503;1_155133568-1_155133730;1_155133780-1_155133955	0.7584974681382626	0.4448670117132195
1_155131634-1_155133503;1_155133568-1_155133730;1_155133780-1_155133955	0.486176756995242	0.28978864615718086
1_155135991-1_155136299;1_155136376-1_155137561;1_155137722-1_155137979;1_155138098-1_155138162	0.06988979320471318	0.22422407815605505
1_155135991-1_155136299;1_155136376-1_155136828;1_155136951-1_155137979;1_155138098-1_155138180	0.05886883442595503	0.1264248387047666
1_155135991-1_155136828;1_155136951-1_155137561;1_155137722-1_155137979;1_155138098-1_155138180	0	0.17564763894621083
1_155135991-1_155136299;1_155136396-1_155136828;1_155136951-1_155137561;1_155137722-1_155137979;1_155138098-1_155138180	0.1489633582738435	0
1_155135991-1_155136299;1_155136376-1_155137979;1_155138098-1_155138180	0.19154516476659808	0.109119082697648
1_155135991-1_155136299;1_155136376-1_155136828;1_155136951-1_155137561;1_155137722-1_155137979;1_155138098-1_155138180	1.0308487562762212	1.181462960214182
1_155135991-1_155136299;1_155136376-1_155137561;1_155137722-1_155137979;1_155138098-1_155138180	0.7073454243256301	0.7906256227890739
1_155136376-1_155137979;1_155138098-1_155138180	0.20975204941753245	0.2697792033795431
1_155209332-1_155210346;1_155210415-1_155210548;1_155210627-1_155212385;1_155212567-1_155212694;1_155212770-1_155213237;1_155213391-1_155213484	0.06988979320471318	0.2104637371604916
1_155209332-1_155210346;1_155210415-1_155210548;1_155210627-1_155212127;1_155212219-1_155212385;1_155212567-1_155212694;1_155212770-1_155213237;1_155213391-1_155213484	0.9263425053646935	1.1173844781712128
1_155209332-1_155210346;1_155210415-1_155210548;1_155212219-1_155212385;1_155212567-1_155212694;1_155212770-1_155213237;1_155213391-1_155213484	0.11431666829975037	0.22422407815605505
1_155308965-1_155310043;1_155310205-1_155312255;1_155312395-1_155317941;1_155318021-1_155318169;1_155318291-1_155318665;1_155318753-1_155318856;1_155318928-1_155319611;1_155319688-1_155319794;1_155319928-1_155320409	1.5415630399710603	1.5842108858450212
1_155308965-1_155310064;1_155310205-1_155312255;1_155312395-1_155317941;1_155318021-1_155318169;1_155318291-1_155318665;1_155318753-1_155318856;1_155318928-1_155319611;1_155319688-1_155319794;1_155319928-1_155320409	1.8559883258857015	1.768006934932056
1_155308965-1_155310043;1_155310205-1_155312255;1_155312395-1_155317941;1_155318021-1_155318169	0.06988979320471318	0.11740640147586053
1_155310205-1_155312255	0.1579407578287486	0.11740640147586053
1_155308965-1_155309789;1_155309965-1_155310043;1_155310205-1_155312255;1_155312395-1_155317941;1_155318021-1_155318169;1_155318291-1_155318665;1_155318753-1_155318856;1_155318928-1_155319611;1_155319688-1_155319794;1_155319928-1_155320409	0.7787448041489635	0.6009633288740661
1_155308965-1_155312255;1_155312395-1_155317941;1_155318021-1_155318169;1_155318291-1_155318665;1_155318753-1_155318856;1_155318928-1_155319611;1_155319688-1_155319794;1_155319928-1_155320409	0	0.109119082697648
1_155308965-1_155310080;1_155310205-1_155312255;1_155312395-1_155317941;1_155318021-1_155318169	0.11431666829975037	0
1_155309076-1_155310064;1_155310205-1_155312255;1_155312395-1_155317941;1_155318021-1_155318169;1_155318291-1_155318665;1_155318753-1_155318856;1_155318928-1_155319611;1_155319688-1_155319794;1_155319928-1_155320409	1.4511365930372708	1.3528024324895125
1_155309076-1_155310043;1_155310205-1_155312255;1_155312395-1_155317941;1_155318021-1_155318169;1_155318291-1_155318665;1_155318753-1_155318856;1_155318928-1_155319611;1_155319688-1_155319794;1_155319928-1_155320409	1.171360912293072	1.1158896257543505
1_155309076-1_155309789;1_155309965-1_155310043;1_155310205-1_155312255;1_155312395-1_155317941;1_155318021-1_155318169;1_155318291-1_155318665;1_155318753-1_155318856;1_155318928-1_155319611;1_155319688-1_155319794;1_155319928-1_155320409	0.7280288694817084	0.5423079358019207
1_155309076-1_155310064;1_155310205-1_155312255;1_155312395-1_155317941;1_155318021-1_155318169	0	0.08379973088734545
1_155318928-1_155319611;1_155319688-1_155319794;1_155319928-1_155320409	0.18292749909878475	0.109119082697648
1_155319928-1_155320409	0.265658413613355	0.48574768540227303
1_155323727-1_155324845;1_155324943-1_155325102;1_155325178-1_155325316;1_155325490-1_155325567;1_155325672-1_155325864;1_155325910-1_155326580;1_155327132-1_155328150;1_155328275-1_155330403	0.3034996981912608	0.30399713193589506
1_155324544-1_155324845;1_155324943-1_155325102;1_155325178-1_155325316;1_155325490-1_155325567;1_155325672-1_155325864;1_155325910-1_155326580;1_155327132-1_155328150;1_155328275-1_155330403	0.10174806168343674	0.26331517113836106
1_155324809-1_155325102;1_155325178-1_155325316;1_155325490-1_155325567;1_155325672-1_155325864;1_155325910-1_155326898;1_155327132-1_155328150;1_155328275-1_155330403	0.15700352295651154	0.109119082697648
1_155324587-1_155324845;1_155324943-1_155325102;1_155325178-1_155325316;1_155325490-1_155325567;1_155325672-1_155325864;1_155325910-1_155326580;1_155327132-1_155328150;1_155328275-1_155330403	0.37302326760191923	0.38995592708004734
1_155324809-1_155325102;1_155325178-1_155325316;1_155325490-1_155325567;1_155325672-1_155325864;1_155325910-1_155326580;1_155327132-1_155328150;1_155328275-1_155330403	0.4053270276985751	0.2639607150356629
1_155324943-1_155325102;1_155325178-1_155325316;1_155325490-1_155325567;1_155325672-1_155325864;1_155325910-1_155326580;1_155327132-1_155328150;1_155328275-1_155330403	0.2330692106247256	0.3110062467328595
1_155610332-1_155610425;1_155610560-1_155611039;1_155611108-1_155611216;1_155611355-1_155611549;1_155611603-1_155611689;1_155611827-1_155611983;1_155612100-1_155612182;1_155612316-1_155612418;1_155612570-1_155612844;1_155612975-1_155613049;1_155613233-1_155613462;1_155613566-1_155613657;1_155613766-1_155614059	0.17445695645124412	0.1264248387047666
1_155610332-1_155610425	0.05886883442595503	0
1_155610332-1_155610425;1_155610560-1_155611039;1_155611108-1_155611216;1_155611291-1_155611549;1_155611603-1_155611689;1_155611827-1_155611983;1_155612100-1_155612182;1_155612316-1_155612418;1_155612570-1_155612844;1_155612975-1_155613049;1_155613233-1_155613462;1_155613566-1_155613657;1_155613733-1_155614059	0.20975204941753245	0
1_155610332-1_155610425;1_155610560-1_155611039;1_155611108-1_155611216;1_155611291-1_155611549;1_155611603-1_155611689;1_155611827-1_155611983;1_155612100-1_155612182;1_155612316-1_155612418;1_155612570-1_155612844;1_155612975-1_155613049;1_155613233-1_155613462;1_155613566-1_155613657;1_155613766-1_155614059	0.9035629752679452	0.8316150818181869
1_155688192-1_155689095;1_155689174-1_155709773;1_155709824-1_155721517;1_155721618-1_155725382;1_155725490-1_155725927;1_155726019-1_155727608;1_155727738-1_155729042;1_155729122-1_155729208;1_155729366-1_155731356;1_155731415-1_155731944;1_155732033-1_155736946;1_155737063-1_155738157	0.06988979320471318	0
1_155689174-1_155709773;1_155709824-1_155721517;1_155721618-1_155725382;1_155725490-1_155725927;1_155726019-1_155727608;1_155727738-1_155729042;1_155729122-1_155729208;1_155729366-1_155731356;1_155731415-1_155731944;1_155732033-1_155736946;1_155737063-1_155738157	0.6093069599937159	0.5317164416893666
1_155689174-1_155709773;1_155709824-1_155717006;1_155717128-1_155721517;1_155721618-1_155725382;1_155725490-1_155725927;1_155726019-1_155727608;1_155727738-1_155729208;1_155729366-1_155731356;1_155731415-1_155731944;1_155732033-1_155736946;1_155737063-1_155738157	0.4813810026318698	0.1264248387047666
1_155689174-1_155709773;1_155709824-1_155717006;1_155717128-1_155721517;1_155721618-1_155725382;1_155725490-1_155725927;1_155726019-1_155727608;1_155727738-1_155729042;1_155729122-1_155729208;1_155729366-1_155731356;1_155731415-1_155731944;1_155732033-1_155736946;1_155737063-1_155738157	1.5973312726716145	1.4664308552552796
1_155689174-1_155709773;1_155709824-1_155717006;1_155717128-1_155725382;1_155725490-1_155725927;1_155726019-1_155727608;1_155727738-1_155729042;1_155729122-1_155729208;1_155729366-1_155731356;1_155731415-1_155731944;1_155732033-1_155736946;1_155737063-1_155738157	0.5448606685755879	0.20973349804198782
1_155689243-1_155709773;1_155709824-1_155717006;1_155717128-1_155721517;1_155721618-1_155725382;1_155725490-1_155725927;1_155726019-1_155727608;1_155727738-1_155729042;1_155729122-1_155729208;1_155729366-1_155731356;1_155731415-1_155731944;1_155732033-1_155736946;1_155737063-1_155738157	1.166577652718667	1.1599910590571079
1_155689174-1_155709773;1_155709824-1_155717006;1_155717128-1_155721517	0	0.2639607150356629
1_155727738-1_155729042;1_155729122-1_155729208	0.05886883442595503	0
1_155737063-1_155738157	0.1489633582738435	0.19625310245368485
1_155745912-1_155746005;1_155746140-1_155746619;1_155746688-1_155746796;1_155746871-1_155747129;1_155747183-1_155747269;1_155747407-1_155747563;1_155747680-1_155747762;1_155747896-1_155747980;1_155748127-1_155748400;1_155748531-1_155748606;1_155748788-1_155749327;1_155749431-1_155749522;1_155749631-1_155749923	0	0.19625310245368485
1_155859795-1_155867965;1_155868791-1_155880500;1_155880620-1_155881198	0.40850034992904344	0.44253034492176024
1_156054957-1_156055263	0.19969193424840334	0
1_156054957-1_156055263;1_156055425-1_156057978;1_156058067-1_156058315	1.8973592064293678	1.9004924162156804
1_156054957-1_156055263;1_156055425-1_156058315	0.8296521465382294	0.869800999410083
1_156055425-1_156057978;1_156058067-1_156058315	0.38650196696175143	0.5417814450382126
1_156055675-1_156057978;1_156058067-1_156058315	0.06988979320471318	0.08379973088734545
1_156115274-1_156130617;1_156130773-1_156134403;1_156134528-1_156134805;1_156134975-1_156135187;1_156135312-1_156135901;1_156136121-1_156136214;1_156136436-1_156136921;1_156137028-1_156137113;1_156137232-1_156138488;1_156138757-1_156139080	0	0.5060588372560068
1_156115274-1_156130617;1_156130773-1_156134403;1_156134528-1_156134805;1_156134975-1_156135187;1_156135312-1_156135901;1_156136121-1_156136214;1_156136436-1_156136921;1_156137028-1_156137113;1_156137232-1_156137654;1_156137743-1_156138488;1_156138757-1_156139080	1.3863467166429346	1.577156271252168
1_156136121-1_156136214;1_156136436-1_156136921;1_156137028-1_156137113;1_156137232-1_156137654	0.05886883442595503	0.4575641180168792
1_156137743-1_156138488;1_156138757-1_156139080	0.06988979320471318	0.109119082697648
1_156194247-1_156199835;1_156200472-1_156207937;1_156208013-1_156210240	0.47730127663451016	0.33731464682757883
1_156194247-1_156199835;1_156200472-1_156207886;1_156208013-1_156210240	1.4912882730271007	1.6109462564744716
1_156194247-1_156199835;1_156200472-1_156207862;1_156208013-1_156210240	0	0.109119082697648
1_156200472-1_156210240	0.06988979320471318	0
1_156200472-1_156207886;1_156208013-1_156210240	0.5369303848729252	0.3443464024519228
1_156213176-1_156225557;1_156225668-1_156232320;1_156232425-1_156233628;1_156233728-1_156236288;1_156236483-1_156239548	0.18412498840030986	0.08379973088734545
1_156213176-1_156232320;1_156232425-1_156233628;1_156233728-1_156236288;1_156236483-1_156242553;1_156242591-1_156242762;1_156242831-1_156243033	0.9195728777309057	0.9806461791520362
1_156213176-1_156232320;1_156232425-1_156233628;1_156233728-1_156236288;1_156236483-1_156239548	1.929449497014451	1.9848139343965605
1_156213176-1_156225557;1_156225668-1_156233628;1_156233728-1_156236288;1_156236483-1_156239548	0.38650196696175143	0.19053705459641943
1_156213176-1_156232320;1_156232425-1_156233628;1_156233728-1_156236349;1_156236483-1_156239548	0.268450397058917	0.11740640147586053
1_156283065-1_156285184;1_156285983-1_156286260;1_156286473-1_156291385	0.45560164441582757	0.2639607150356629
1_156591986-1_156592101;1_156592209-1_156592365;1_156592475-1_156592557	1.7183167116532387	1.768822112565441
1_156591986-1_156592101;1_156592209-1_156592365;1_156592475-1_156592557;1_156592670-1_156593408	0.2994940608362816	0.40567799914495345
1_156591986-1_156592101;1_156592209-1_156592365;1_156592475-1_156592557;1_156592670-1_156593408;1_156593555-1_156593882	1.835631986689056	1.769394986117562
1_156593555-1_156593882	0.4141666741992206	0.11740640147586053
1_156729215-1_156731991;1_156732115-1_156732281;1_156732473-1_156732985;1_156733047-1_156733377;1_156733520-1_156734009;1_156734493-1_156735725;1_156735909-1_156736632	0	0.25142106857691304
1_156767583-1_156782282;1_156782329-1_156786608;1_156787174-1_156791697;1_156791792-1_156794665;1_156794808-1_156797276;1_156797341-1_156800374	0.20975204941753245	0.109119082697648
1_156768239-1_156782282;1_156782329-1_156786608;1_156787174-1_156791697;1_156791792-1_156794665;1_156794808-1_156797276;1_156797341-1_156800374	0.9985231721405456	0.8515287148211579
1_159000395-1_159010003;1_159010161-1_159014661;1_159014945-1_159015872;1_159015987-1_159016533;1_159016700-1_159018229;1_159018651-1_159020341	0.11070215847530832	0.109119082697648
1_159000395-1_159010003;1_159010161-1_159014661	0.11431666829975037	0
1_159010161-1_159014661;1_159014945-1_159015872;1_159015987-1_159016533;1_159016700-1_159018229;1_159018651-1_159020341;1_159020529-1_159032524;1_159032691-1_159049432;1_159049599-1_159051679;1_159052098-1_159053533;1_159053724-1_159054821	0	0.4537970676963078
1_159780993-1_159781099;1_159781367-1_159782153	0.17445695645124412	0.15401562434102278
1_159781367-1_159782153	0.2224473271019373	0.6760304516591091
1_160115873-1_160120906;1_160121010-1_160121192;1_160121251-1_160123213;1_160123416-1_160123943;1_160124056-1_160124296;1_160124430-1_160125136;1_160125253-1_160127552;1_160127820-1_160128652;1_160128850-1_160128980;1_160129089-1_160129266;1_160129400-1_160130102;1_160130291-1_160130422;1_160130597-1_160134484;1_160134620-1_160135145;1_160135295-1_160135434;1_160135602-1_160135839;1_160135993-1_1…	0.49930136906108846	0.6125944747783737
1_160191030-1_160192802;1_160192886-1_160193747;1_160193847-1_160195012;1_160195123-1_160195461;1_160195534-1_160195897;1_160196027-1_160197569;1_160197614-1_160198677;1_160198731-1_160198953;1_160199053-1_160199851;1_160199925-1_160201245	0.504823188394281	0.9265999771454525
1_160205522-1_160211543;1_160211650-1_160213110;1_160213265-1_160213422	0.19969193424840334	0.22422407815605505
1_160205522-1_160211543;1_160211716-1_160213110;1_160213265-1_160213422	1.3595369529182433	1.2083633547260082
1_160343481-1_160344722;1_160344826-1_160348999;1_160349122-1_160349549;1_160349670-1_160350105;1_160350250-1_160351222;1_160351372-1_160351696;1_160351805-1_160352054;1_160352206-1_160352887;1_160352991-1_160353160;1_160353237-1_160354118;1_160354290-1_160355655;1_160355757-1_160355863;1_160355958-1_160356260;1_160356347-1_160356600;1_160356754-1_160357041;1_160357253-1_160358149	1.6776896310002716	1.6624245129811093
1_160357253-1_160358149	0.36391260606975373	0.39092010161055935
1_161098404-1_161098666;1_161099062-1_161099598;1_161099796-1_161100061	0.05886883442595503	0
1_161098404-1_161098666;1_161099062-1_161099346;1_161099505-1_161099598;1_161099796-1_161100061	0.7013381393332863	0.46247577905878257
1_161098404-1_161098666	0.12049709249405943	0
1_161098404-1_161098666;1_161099062-1_161099346;1_161099796-1_161100061	0.23777901197216333	0.26331517113836106
1_161098404-1_161098666;1_161099796-1_161100061	0.160253874717387	0.08379973088734545
1_161098481-1_161098666;1_161099062-1_161099346;1_161099505-1_161099598;1_161099796-1_161100061	0.2612429503415764	0.25142106857691304
1_161099062-1_161099346;1_161099505-1_161099598;1_161099796-1_161100061	0.6404157541044349	0.5448601047728951
1_161099796-1_161100061	0	0.08379973088734545
1_161118178-1_161118786;1_161118881-1_161119134;1_161119388-1_161119509;1_161119612-1_161119819;1_161119952-1_161120107;1_161120232-1_161124138	0.35059083059453533	0.3947940563989374
1_161118178-1_161118786;1_161118881-1_161119134;1_161119388-1_161119509;1_161119612-1_161119819;1_161119952-1_161120107;1_161120232-1_161120499	1.2995591178214196	1.4270065462039252
1_161118209-1_161118786;1_161118881-1_161119134;1_161119388-1_161119509;1_161119612-1_161119819;1_161119952-1_161120107;1_161120232-1_161120499	0.4728595606350764	0.414962449770172
1_161118881-1_161119134;1_161119388-1_161119509;1_161119612-1_161119819;1_161119952-1_161120107;1_161120232-1_161120499	0.1489633582738435	0.3677496277789976
1_161154120-1_161156950;1_161157017-1_161157254;1_161157317-1_161157617;1_161157693-1_161158121;1_161158211-1_161158412	1.864103635237269	1.8954852541545646
1_161154120-1_161156950;1_161157017-1_161157254;1_161157317-1_161157617;1_161157693-1_161158412	0.47015146603986846	0.6402358732894436
1_161154120-1_161156950;1_161157017-1_161157254	0.06988979320471318	0.11740640147586053
1_161154120-1_161156950;1_161157017-1_161157254;1_161157317-1_161157617	0.3137590023899455	0.15401562434102278
1_161159678-1_161160366;1_161160506-1_161160620;1_161161240-1_161162038;1_161162097-1_161162270;1_161162390-1_161162615;1_161162726-1_161162919;1_161163074-1_161163555;1_161163619-1_161163878;1_161163981-1_161164164;1_161164250-1_161164534;1_161164612-1_161164835;1_161164942-1_161165029;1_161165143-1_161165357	0.12049709249405943	0.15401562434102278
1_161159678-1_161160620;1_161161240-1_161162038;1_161162097-1_161162270;1_161162390-1_161162615;1_161162726-1_161162919;1_161163074-1_161163555;1_161163619-1_161163878;1_161163981-1_161164164;1_161164250-1_161164534;1_161164612-1_161164835;1_161164942-1_161165029;1_161165143-1_161165357	0.4090258315690983	0
1_161166611-1_161166840;1_161166934-1_161167100;1_161167234-1_161167371;1_161167486-1_161167995;1_161168127-1_161168432;1_161168576-1_161168993;1_161169183-1_161169660;1_161169720-1_161169906;1_161170024-1_161170409;1_161170519-1_161170620;1_161170769-1_161170907;1_161170949-1_161171034	0	0.109119082697648
1_161166672-1_161166840;1_161166934-1_161167100;1_161167234-1_161167371;1_161167486-1_161167995;1_161168127-1_161168432;1_161168576-1_161168993;1_161169183-1_161169660;1_161169720-1_161169906;1_161170024-1_161170409;1_161170519-1_161170620;1_161170769-1_161170907;1_161170949-1_161171034	0.7124251218981087	0.41792855564074305
1_161166672-1_161166840;1_161166934-1_161167100;1_161167234-1_161170620;1_161170769-1_161170907;1_161170949-1_161171034	0.2612429503415764	0.3677496277789976
1_161166672-1_161166840;1_161166934-1_161167100;1_161167486-1_161167995;1_161168127-1_161168413	0.11431666829975037	0
1_161170024-1_161170409;1_161170519-1_161170620;1_161170769-1_161170907;1_161170949-1_161171034	0.10174806168343674	0
1_161170769-1_161170907	0.1489633582738435	0
1_161202480-1_161203437;1_161203543-1_161206407;1_161206597-1_161209193;1_161209313-1_161209483	0.38584919591138545	0.3860383780393355
1_161202480-1_161203437	0.43713748631301974	0.23332564635970685
1_161202480-1_161203437;1_161203543-1_161206407;1_161206597-1_161209193;1_161209313-1_161209483;1_161209595-1_161209857;1_161209931-1_161210111;1_161210188-1_161210304;1_161210389-1_161210591;1_161210710-1_161212351;1_161212480-1_161213380;1_161213475-1_161213649;1_161213732-1_161213864	0.5369303848729252	0.4269574358021535
1_161202480-1_161203437;1_161203543-1_161206407;1_161206597-1_161209193;1_161209313-1_161209483;1_161209595-1_161209857;1_161209931-1_161210111	0.1579407578287486	0.1827674906442023
1_161206597-1_161209193;1_161209313-1_161209483	0.10174806168343674	0
1_161226136-1_161226476;1_161226604-1_161226888;1_161226955-1_161227258;1_161227350-1_161227636;1_161227737-1_161227884;1_161227989-1_161228186;1_161228308-1_161228428;1_161228504-1_161228715;1_161228817-1_161228956	0.19154516476659808	0.4776561514377414
1_161226136-1_161226355;1_161226604-1_161226888;1_161226955-1_161227258;1_161227350-1_161227636;1_161227737-1_161227884;1_161227989-1_161228186;1_161228308-1_161228428;1_161228504-1_161228715;1_161228817-1_161228956	0.4511011835695044	0.22422407815605505
1_161226604-1_161226888;1_161226955-1_161227258;1_161227350-1_161227636;1_161227737-1_161227884;1_161227989-1_161228186;1_161228308-1_161228428;1_161228504-1_161228715;1_161228817-1_161228956	0.20975204941753245	0.109119082697648
1_161228817-1_161228956	0.06988979320471318	0.109119082697648
1_161258983-1_161283668;1_161283722-1_161284339	0.43311506004840983	1.1075529689303356
1_161314425-1_161323614;1_161323670-1_161340594;1_161340655-1_161362329	0.19969193424840334	0.08379973088734545
1_161314425-1_161323614;1_161323670-1_161340594;1_161340655-1_161356677;1_161356840-1_161362329	0.793325390549741	0.855965670970959
1_161314425-1_161323614;1_161323670-1_161328396;1_161328497-1_161340594;1_161340655-1_161362329	0.7302521035404625	0.8006457750654176
1_161314425-1_161323614;1_161323670-1_161328396;1_161328497-1_161340594;1_161340655-1_161356677;1_161356840-1_161362329	1.9108251631792652	1.859192445644879
1_161314425-1_161340594;1_161340655-1_161356677;1_161356840-1_161362329	0.5797640447147737	0.5491235304370116
1_161323670-1_161326651;1_161326768-1_161328396;1_161328497-1_161340594;1_161340655-1_161356677;1_161356840-1_161362329	0.10174806168343674	0
1_161511602-1_161513895;1_161513932-1_161517975	0.4793859660730382	0.3978755564386236
1_161750145-1_161751668;1_161751781-1_161751866;1_161751984-1_161752368;1_161752464-1_161753075;1_161753261-1_161756786	1.2326897999336768	1.1151859328768923
1_161750145-1_161751655;1_161751781-1_161751866;1_161751984-1_161752368;1_161752464-1_161753075	0.5886580239927468	0.5831247431726538
1_161766442-1_161778244;1_161778320-1_161781912;1_161781999-1_161783990;1_161784096-1_161791408;1_161791537-1_161792124;1_161792327-1_161802052;1_161802272-1_161819633;1_161819818-1_161821070;1_161821161-1_161846449;1_161846580-1_161851722;1_161851835-1_161853224;1_161853323-1_161860207;1_161860277-1_161863198;1_161863312-1_161912296;1_161912380-1_161958446	1.2489075748646952	1.305044860934277
1_162365569-1_162367052	0.11431666829975037	0.15401562434102278
1_162382218-1_162383182	0.06988979320471318	0.21703922150924723
1_162498268-1_162499955;1_162500247-1_162500913;1_162501104-1_162503754;1_162503848-1_162512500;1_162512576-1_162512725;1_162512823-1_162518102;1_162518190-1_162522404	1.0927130916991283	1.1819294672673841
1_162561777-1_162566012;1_162566348-1_162576777;1_162576981-1_162579428;1_162579603-1_162581287;1_162581459-1_162587475;1_162587668-1_162588693;1_162588833-1_162590323;1_162590511-1_162592732;1_162592782-1_162597792;1_162597858-1_162599271	0.6957582962039235	0.6508735990907003
1_162561777-1_162566012;1_162566348-1_162576777;1_162576981-1_162579428;1_162579603-1_162581287;1_162581459-1_162587475;1_162587668-1_162588693;1_162588833-1_162590323;1_162590511-1_162597792;1_162597858-1_162599271	0.2727935492320127	0.3422339856728011
1_162566348-1_162576777;1_162576981-1_162579428;1_162579603-1_162581287;1_162581459-1_162587475;1_162587668-1_162588693;1_162588833-1_162590323;1_162590511-1_162592732;1_162592782-1_162597792;1_162597858-1_162599271	0.11431666829975037	0.2808473113775056
1_162631447-1_162655211;1_162655374-1_162719037;1_162719145-1_162753095;1_162753197-1_162754624	0.13007597853134256	0.109119082697648
1_162632631-1_162655211;1_162655374-1_162719037;1_162719145-1_162753095;1_162753197-1_162754624;1_162754855-1_162755156;1_162755303-1_162755664;1_162755769-1_162759796;1_162759979-1_162761211;1_162761454-1_162766001;1_162766063-1_162767229;1_162767359-1_162770302;1_162770512-1_162772024;1_162772247-1_162773469;1_162773596-1_162775652;1_162775843-1_162776136;1_162776370-1_162778580;1_162778729-1_1…	0.16900319800934738	0.5542979629001402
1_162790835-1_162792659	0.11070215847530832	0
1_162790835-1_162792659;1_162792862-1_162796585;1_162796677-1_162797802;1_162797916-1_162799743;1_162799937-1_162803431;1_162803535-1_162804267;1_162804323-1_162805394;1_162805492-1_162812298	1.2191167156380114	1.0939653916864696
1_162790835-1_162792659;1_162792862-1_162796585;1_162796677-1_162797828;1_162797916-1_162799743;1_162799937-1_162803431;1_162803535-1_162804267;1_162804323-1_162805394;1_162805492-1_162812298	0.11070215847530832	0.109119082697648
1_162790835-1_162792659;1_162792862-1_162796585;1_162796677-1_162797828	0.12049709249405943	0.1827674906442023
1_163069528-1_163072395;1_163072499-1_163072805;1_163072866-1_163073456;1_163073622-1_163074321	1.3268364511997899	1.2611137586124692
1_163322066-1_163326032;1_163326174-1_163327488;1_163327562-1_163328228;1_163328304-1_163328846;1_163328907-1_163336751;1_163336848-1_163338020;1_163338093-1_163339381;1_163339477-1_163340364;1_163340426-1_163343733;1_163343870-1_163345678;1_163345818-1_163347763;1_163347938-1_163348945;1_163349080-1_163355335	0.4251924913220457	0.43382269600075185
1_163322066-1_163326075;1_163326174-1_163327488;1_163327562-1_163328228;1_163328304-1_163328846;1_163328907-1_163336751;1_163336848-1_163338020;1_163338093-1_163339381;1_163339477-1_163340364;1_163340426-1_163343733;1_163343870-1_163345678;1_163345818-1_163347763;1_163347938-1_163348945;1_163349080-1_163355335	0.2666484348375262	0.11740640147586053
1_163322212-1_163326032;1_163326174-1_163327488;1_163327562-1_163328228	0.5415870377192127	0.3945322587693425
1_163322212-1_163326032;1_163326174-1_163327488;1_163327562-1_163328228;1_163328304-1_163328846;1_163328907-1_163336751;1_163336848-1_163338020;1_163338093-1_163339381;1_163339477-1_163340364;1_163340426-1_163343733;1_163343870-1_163345678;1_163345818-1_163347763;1_163347938-1_163348945;1_163349080-1_163355335	0.9234541477930182	0.8477255249138063
1_163322212-1_163326032;1_163326174-1_163327488;1_163327562-1_163328228;1_163328907-1_163336751;1_163336848-1_163338020;1_163338093-1_163339381;1_163339477-1_163340364;1_163340426-1_163343733;1_163343870-1_163345678;1_163345818-1_163347763;1_163347938-1_163348945;1_163349080-1_163355335	0.381220599497897	0.35109212735035755
1_163322212-1_163326032;1_163326174-1_163327488;1_163327562-1_163328228;1_163328304-1_163328458;1_163328530-1_163328846;1_163328907-1_163336751;1_163336848-1_163338020;1_163338093-1_163339381;1_163339477-1_163340364;1_163340426-1_163343733;1_163343870-1_163345678;1_163345818-1_163347763;1_163347938-1_163348945;1_163349080-1_163355335	0.24964718582558645	0
1_164792738-1_164799699;1_164799889-1_164807542;1_164807677-1_164811990;1_164812149-1_164821537;1_164821626-1_164846584	0.06988979320471318	0.17564763894621083
1_164792738-1_164799699;1_164799889-1_164807542;1_164807677-1_164811990;1_164812149-1_164820072;1_164820184-1_164821537;1_164821626-1_164846584	0.19154516476659808	0.23956635116938668
1_164820184-1_164821537;1_164821626-1_164846584	0.06988979320471318	0.5320645170421046
1_165544918-1_165563505	0.2076886912076225	0.23332564635970685
1_165631293-1_165649841;1_165649964-1_165651014;1_165651087-1_165651978;1_165652035-1_165654279;1_165654351-1_165655368	2.762483083305374	2.8121751128387
1_165631293-1_165649755;1_165649964-1_165651014;1_165651087-1_165651978;1_165652035-1_165654279;1_165654351-1_165655368	0.7608710794020676	0.762098785947154
1_165631293-1_165632231;1_165632274-1_165649841;1_165649964-1_165651014;1_165651087-1_165651978;1_165652035-1_165654279;1_165654351-1_165655368	0.8624881911016581	0.706474970200403
1_165631293-1_165649841;1_165649964-1_165651014	0.5992746751312572	0.45187570629302776
1_165631293-1_165649841	0.8709603880559692	0.711270802281237
1_165632142-1_165632231;1_165632274-1_165649841;1_165649964-1_165651014;1_165651087-1_165651978;1_165652035-1_165654279;1_165654351-1_165655368	0	0.17564763894621083
1_165632274-1_165649841;1_165649964-1_165651014;1_165651087-1_165651978;1_165652035-1_165654279;1_165654351-1_165655368	0.19154516476659808	0.3872776489066042
1_165654351-1_165655368	0.659819411659957	0.42893820765810275
1_165827932-1_165890204;1_165890363-1_165891226;1_165891322-1_165896190;1_165896332-1_165903182;1_165903279-1_165905921;1_165905969-1_165907684	0.3418243491786778	0.3348005174961176
1_165896332-1_165903182;1_165903279-1_165905921;1_165905969-1_165907684	0.06988979320471318	0.08379973088734545
1_165903279-1_165905921;1_165905969-1_165907684	0.40401293724298315	0.109119082697648
1_166839604-1_166840955;1_166841088-1_166846612;1_166846738-1_166847494;1_166847592-1_166848938;1_166849734-1_166849789	0.16900319800934738	0.3952710704562861
1_166839604-1_166840955;1_166841088-1_166846612;1_166846738-1_166847494;1_166847592-1_166848938;1_166850423-1_166852585	0.9463278152738162	0.6559154997169254
1_166839604-1_166840955;1_166841088-1_166846612;1_166846738-1_166847494;1_166847592-1_166848938;1_166849734-1_166849797;1_166850423-1_166852585	0.1489633582738435	0.17564763894621083
1_166839769-1_166840955;1_166841088-1_166846612;1_166846738-1_166847494;1_166847592-1_166848938	0.06988979320471318	0
1_167094194-1_167113710;1_167113804-1_167117328;1_167117559-1_167119249;1_167119466-1_167125787	0.5857416646658423	0.8367650208217241
1_167094194-1_167094834;1_167094959-1_167113710;1_167113804-1_167117328;1_167117559-1_167119249;1_167119466-1_167125787	1.7178628995927148	1.9290804763455014
1_167094959-1_167113710;1_167113804-1_167117328;1_167117559-1_167119249;1_167119466-1_167125787	0.2954111053360083	0.25740883683096677
1_167220958-1_167303474;1_167303574-1_167332470;1_167332535-1_167365467;1_167365567-1_167370161;1_167370214-1_167371917;1_167372036-1_167374108;1_167374296-1_167376029;1_167376155-1_167383857;1_167383951-1_167389588;1_167389761-1_167396286;1_167396427-1_167397994;1_167398133-1_167399186;1_167399365-1_167401451;1_167401556-1_167411959;1_167412304-1_167413026;1_167413114-1_167415500	0.19969193424840334	0.1827674906442023
1_167220958-1_167332470;1_167332535-1_167365467;1_167365567-1_167370161;1_167370214-1_167371917;1_167372036-1_167374108;1_167374296-1_167376029;1_167376155-1_167383857;1_167383951-1_167389588;1_167389761-1_167396286;1_167396427-1_167397994;1_167398133-1_167399186;1_167399365-1_167401451;1_167401556-1_167411959;1_167412304-1_167413026;1_167413114-1_167415500	0.7025681945987301	0.7668708216309406
1_167630429-1_167683900;1_167684001-1_167685421;1_167685510-1_167690049;1_167690120-1_167694099;1_167694302-1_167697099;1_167697842-1_167704664	1.6892428059655105	1.417313422190682
1_167630429-1_167683900;1_167684001-1_167690049;1_167690120-1_167694099;1_167694302-1_167697099;1_167697842-1_167704664	0.05886883442595503	0
1_167722242-1_167765583;1_167765749-1_167772275;1_167772488-1_167773236;1_167773368-1_167787820	0.4733127028389154	0.6817601949980252
1_167722242-1_167765583;1_167765749-1_167787820	0.2727935492320127	0.33178750379204475
1_167722242-1_167765583	0.3695787637471365	0.2925764519023327
1_167722242-1_167765583;1_167765749-1_167772275;1_167772488-1_167773236	0.5835919274512633	0.6467357971631416
1_167722242-1_167765583;1_167765749-1_167772275;1_167772488-1_167773236;1_167773368-1_167776064;1_167776166-1_167787820	1.1003042143355999	1.455098017860207
1_167765749-1_167772275;1_167772488-1_167773236;1_167773368-1_167776064;1_167776166-1_167787820	0.19154516476659808	0
1_167774847-1_167776064;1_167776166-1_167787820	0.2622430767934363	0.2697792033795431
1_167936692-1_167951800;1_167951861-1_167966629;1_167966721-1_167974830;1_167975015-1_167987495;1_167987608-1_167991204;1_167991339-1_167993226;1_167993440-1_168002482;1_168002575-1_168003870;1_168003989-1_168004533;1_168004793-1_168015781;1_168015951-1_168022988;1_168023047-1_168038371;1_168038488-1_168043025;1_168043140-1_168044585;1_168044671-1_168044900;1_168045227-1_168063621;1_168063759-1_1…	0	0.21444335093222464
1_167937008-1_167951800;1_167951861-1_167966629;1_167966721-1_167974830;1_167975015-1_167987495;1_167987608-1_167991204;1_167991339-1_167993226;1_167993440-1_168002482;1_168002575-1_168003870;1_168003989-1_168004533;1_168004793-1_168015781;1_168015951-1_168022988;1_168023047-1_168038371;1_168038488-1_168043025;1_168043140-1_168044585;1_168044671-1_168044900;1_168045227-1_168063621;1_168063759-1_1…	0.4417842161392479	0.19053705459641943
1_167937008-1_167951800;1_167951861-1_167966629;1_167966721-1_167974830;1_167975015-1_167987495;1_167987608-1_167991204;1_167991339-1_167993226;1_167993440-1_168002482;1_168002575-1_168003870;1_168003989-1_168004533;1_168004793-1_168022988;1_168023047-1_168038371;1_168038488-1_168043025;1_168043140-1_168044585;1_168044671-1_168044900;1_168045227-1_168063621;1_168063759-1_168065590;1_168065746-1_1…	0.6661163630312845	0.1827674906442023
1_167937008-1_167951800;1_167951861-1_167966629;1_167966721-1_167974830;1_167975015-1_167987495;1_167987608-1_167991204;1_167991339-1_167993226;1_167993440-1_168002482;1_168002575-1_168003870;1_168003989-1_168004533;1_168004793-1_168038371;1_168038488-1_168043025;1_168043140-1_168044585;1_168044671-1_168044900;1_168045227-1_168063621;1_168063759-1_168065590;1_168065746-1_168066377;1_168066465-1_1…	0.5326429988845093	0.3947940563989374
1_168043140-1_168044585;1_168044671-1_168044900;1_168045227-1_168063621;1_168063759-1_168065590;1_168065746-1_168066377;1_168066465-1_168068358;1_168068463-1_168075371	0.31302553930686755	0.15401562434102278
1_168179181-1_168183902;1_168184081-1_168184779;1_168184878-1_168191369;1_168191500-1_168196547;1_168196642-1_168198919;1_168198985-1_168199903	1.5502261093185936	1.5763395102546527
1_168179181-1_168183902;1_168184081-1_168184779;1_168184878-1_168191369;1_168191500-1_168196547;1_168196642-1_168198919;1_168198985-1_168199225	0.3185521998072304	0.36311248727216383
1_168226142-1_168231514;1_168231600-1_168231834;1_168231919-1_168235101;1_168235182-1_168236589;1_168236624-1_168236712;1_168236770-1_168239131;1_168239160-1_168242501	0.5646465592279428	1.0698211373340172
1_168226142-1_168231514;1_168231600-1_168231834;1_168231919-1_168235101;1_168235182-1_168236589;1_168236624-1_168236712;1_168236770-1_168239131;1_168239160-1_168242501;1_168244163-1_168251299	0.268450397058917	0.19625310245368485
1_169106926-1_169111370;1_169111498-1_169124884;1_169125039-1_169127224;1_169127412-1_169130010;1_169130090-1_169131292	2.196528241308008	2.092963042243906
1_169368342-1_169369473;1_169369550-1_169376540;1_169376979-1_169378330;1_169378529-1_169380481;1_169380609-1_169382062;1_169382281-1_169386997	1.0730794586177483	1.3116764089084987
1_169368342-1_169369473;1_169369550-1_169376540;1_169376979-1_169378330;1_169378529-1_169380481;1_169380609-1_169382062;1_169382281-1_169386997;1_169387209-1_169395894	0.11070215847530832	0
1_169368342-1_169369473;1_169369550-1_169376540;1_169376979-1_169378330;1_169378529-1_169380481;1_169380609-1_169386997	0.5073486588574332	0.6352819175558807
1_169368342-1_169369473;1_169369550-1_169376540	0.35059083059453533	0.109119082697648
1_169368342-1_169369473;1_169369550-1_169376540;1_169376979-1_169378330;1_169378529-1_169380481	0.4728595606350764	0.3728400917048997
1_170146261-1_170157969;1_170158117-1_170160518;1_170160693-1_170166594	0.06988979320471318	0.3159172272423209
1_170532284-1_170533464;1_170533651-1_170539210;1_170539571-1_170542491;1_170542592-1_170544705;1_170544845-1_170552015	0.2770519405008842	0.15401562434102278
1_170532284-1_170539210;1_170539559-1_170542491;1_170542592-1_170544714	0.10174806168343674	0
1_170532284-1_170533464;1_170533651-1_170536310;1_170536421-1_170539210;1_170539571-1_170542491;1_170542592-1_170544705;1_170544845-1_170552015	0.20975204941753245	0.39837426785230795
1_170532284-1_170539210;1_170539571-1_170542491;1_170542592-1_170544705;1_170544845-1_170552015	1.1077897351719495	1.2653781087038287
1_170539571-1_170542491;1_170542592-1_170544705;1_170544845-1_170552015	0.3905272395589849	0.246390863679156
1_170544845-1_170552015	0	0.109119082697648
1_170664459-1_170719726;1_170719901-1_170726220;1_170726401-1_170736048	0.1489633582738435	0.7323180165842179
1_170664459-1_170719726;1_170719901-1_170726220	0.7381727135526474	0.7830394677487463
1_170664459-1_170719726;1_170719901-1_170726220;1_170726401-1_170730277;1_170730348-1_170736048	0.3744343955277233	0.4293791736057804
1_170730348-1_170736048	0	0.19625310245368485
1_171314413-1_171316186;1_171316327-1_171319818;1_171319957-1_171324138;1_171324300-1_171331640;1_171331782-1_171332709;1_171332908-1_171334411;1_171334763-1_171337356;1_171337425-1_171341413	0.24239305849988904	0.08379973088734545
1_171485735-1_171512032;1_171512200-1_171512995;1_171513172-1_171514536;1_171514645-1_171515734	0.8652920869214049	0.7750743732884932
1_171485735-1_171512032;1_171512200-1_171512995;1_171513172-1_171514536;1_171514645-1_171515734;1_171515859-1_171517591;1_171517814-1_171522177;1_171522259-1_171523221;1_171523354-1_171523435;1_171523522-1_171524821;1_171524965-1_171527791;1_171527844-1_171532343	0.9586582000954768	0.9129651523121916
1_171782120-1_171783740;1_171784039-1_171785887;1_171786078-1_171787735;1_171787930-1_171790452;1_171790616-1_171792017;1_171792235-1_171794396;1_171794527-1_171796482	0	0.15401562434102278
1_171782120-1_171783740;1_171784499-1_171785879;1_171786078-1_171787735;1_171787930-1_171792017;1_171792235-1_171794396;1_171794527-1_171796482	0.43061717760348195	0.3728400917048997
1_171782120-1_171783740;1_171784499-1_171785879;1_171786078-1_171787735;1_171787930-1_171790452;1_171790616-1_171792017;1_171792235-1_171794396;1_171794527-1_171796482	0.9454288313499939	0.991061558774202
1_171781795-1_171783740;1_171784499-1_171785879;1_171786078-1_171787735;1_171787930-1_171790452;1_171790616-1_171792017;1_171792235-1_171794396;1_171794527-1_171796482	0.11070215847530832	0.11740640147586053
1_171784499-1_171785879;1_171786078-1_171787735;1_171787930-1_171792017;1_171792235-1_171794396;1_171794527-1_171796482	0.22354078949311335	0
1_172453189-1_172456415;1_172456489-1_172465299;1_172465363-1_172468449	1.550854029615411	1.4130637823704362
1_172453189-1_172456415;1_172456489-1_172462178;1_172462245-1_172465299;1_172465363-1_172468449	1.989450273754049	1.818305246827184
1_172533497-1_172551512	0.4522804297249757	0.5473973632827956
1_172533497-1_172551512;1_172551626-1_172553260;1_172553370-1_172555869;1_172556023-1_172557280;1_172557417-1_172557644;1_172557794-1_172569019;1_172569142-1_172570047;1_172570171-1_172570663;1_172570730-1_172573891;1_172573998-1_172575518;1_172575648-1_172577764;1_172577819-1_172578298;1_172578389-1_172579202;1_172579267-1_172585018;1_172585086-1_172585858;1_172585948-1_172588760;1_172589926-1_1…	0.31537606793281475	0.2104637371604916
1_172569142-1_172570047	0.06988979320471318	0
1_172608802-1_172609816	0.20179354482697984	0.15401562434102278
1_173477492-1_173481326	0.6159899357388101	0.28978864615718086
1_173477492-1_173481326;1_173481482-1_173485361;1_173485507-1_173486255;1_173486401-1_173487735	2.487484194566975	2.494076194835075
1_173481482-1_173485361;1_173485507-1_173486255;1_173486401-1_173487735	0.7705669386304401	0.7295265706837856
1_173638034-1_173671234;1_173671334-1_173716003;1_173716066-1_173733713;1_173734286-1_173751764;1_173751922-1_173753213;1_173753307-1_173755923;1_173756038-1_173756976;1_173757159-1_173766146;1_173766289-1_173774305;1_173774438-1_173775634;1_173775842-1_173782124;1_173782230-1_173785163	0.8861961807208536	1.0591501487786583
1_173638034-1_173716003;1_173716066-1_173733713;1_173734286-1_173751764;1_173751922-1_173753213;1_173753307-1_173755923;1_173756038-1_173756976;1_173757159-1_173766146;1_173766289-1_173774305;1_173774438-1_173775634;1_173775842-1_173782124;1_173782230-1_173785163	0.33534504064414106	0.7549156839948105
1_173715078-1_173716003;1_173716066-1_173733713;1_173734286-1_173751764;1_173751922-1_173753213;1_173753307-1_173755923;1_173756038-1_173756976;1_173757159-1_173766146;1_173766289-1_173774305;1_173774438-1_173775634;1_173775842-1_173782124;1_173782230-1_173785163	0.6583921041029002	0.7861304508249086
1_173715654-1_173716003;1_173716066-1_173733713;1_173734286-1_173751764;1_173751922-1_173753213;1_173753307-1_173755923;1_173756038-1_173756976;1_173757159-1_173766146;1_173766289-1_173774305;1_173774438-1_173775634;1_173775842-1_173782124;1_173782230-1_173785163	0.19884068981997283	0.1264248387047666
1_173782230-1_173785163	0.1579407578287486	0.20304560167525684
1_173825356-1_173826687;1_173826786-1_173828333;1_173828399-1_173830660;1_173830761-1_173831535;1_173831630-1_173833376;1_173833499-1_173834473;1_173834519-1_173836940;1_173837046-1_173838190;1_173838259-1_173839367;1_173839546-1_173840866;1_173840973-1_173845229;1_173845291-1_173850327;1_173850479-1_173853349;1_173853567-1_173856666;1_173856741-1_173857518	0.21756733393606867	0.08379973088734545
1_173825356-1_173826687;1_173826786-1_173828333;1_173828399-1_173830660;1_173830761-1_173831535;1_173831630-1_173833376;1_173833499-1_173834473;1_173834519-1_173836940;1_173837046-1_173838190;1_173838259-1_173839367;1_173839546-1_173840866;1_173840973-1_173845229;1_173845291-1_173850327;1_173850479-1_173853349;1_173853567-1_173853795;1_173853905-1_173856666;1_173856741-1_173857518	1.0679349271860403	0.7821402686609555
1_173825356-1_173826687;1_173826786-1_173828333;1_173828399-1_173830660;1_173830761-1_173831535;1_173831630-1_173833376;1_173833499-1_173834473;1_173834519-1_173836940;1_173837046-1_173838190;1_173838259-1_173839367;1_173839546-1_173840866;1_173840973-1_173845229;1_173845291-1_173850327;1_173850479-1_173851836	0.3521117668133469	0.23956635116938668
1_173868405-1_173868925;1_173869120-1_173870200;1_173871148-1_173873467;1_173873566-1_173885636	0.2224473271019373	0.109119082697648
1_173869120-1_173870200;1_173871148-1_173873467;1_173873566-1_173885636	0.12049709249405943	0.11740640147586053
1_174999689-1_175004614;1_175004833-1_175006745;1_175006841-1_175007098;1_175007197-1_175008609;1_175008706-1_175009923	0.5152012823623598	0.658544701669022
1_175000195-1_175004614;1_175004833-1_175006745	0.21756733393606867	0.1264248387047666
1_175000195-1_175004614	0.17445695645124412	0.1827674906442023
1_175000195-1_175004614;1_175004833-1_175006745;1_175006841-1_175007098;1_175007197-1_175008609;1_175008706-1_175009923	2.2261712272610135	2.124108734593295
1_175000195-1_175004614;1_175004833-1_175006745;1_175006841-1_175007098;1_175007197-1_175008609	0.23699930494714605	0.40614321353062643
1_175000599-1_175004614;1_175004833-1_175006745;1_175006841-1_175007098;1_175007197-1_175008609;1_175008706-1_175009923	0.11431666829975037	0.23332564635970685
1_177171732-1_177229801;1_177230145-1_177255919;1_177256109-1_177257176;1_177257384-1_177273488;1_177273593-1_177276198;1_177276434-1_177278563;1_177278785-1_177280412	0	0.19625310245368485
1_178341608-1_178390100;1_178390206-1_178420511;1_178420620-1_178439422;1_178439575-1_178441549;1_178441647-1_178442675;1_178443229-1_178445518;1_178445662-1_178451571;1_178451715-1_178452416;1_178452652-1_178454447;1_178454648-1_178456700;1_178456899-1_178457683;1_178458544-1_178464278;1_178464412-1_178465920;1_178466122-1_178467334;1_178467421-1_178473075	0	0.109119082697648
1_178725423-1_178776682;1_178776821-1_178784418;1_178784522-1_178785557;1_178785607-1_178808045;1_178808128-1_178811315;1_178811404-1_178821612;1_178821704-1_178833424;1_178833550-1_178877498;1_178877635-1_178878902	0.17445695645124412	0
1_178725423-1_178776682;1_178776821-1_178784418;1_178784522-1_178785557;1_178785607-1_178808045;1_178808128-1_178811315;1_178811404-1_178821612;1_178821704-1_178833424;1_178833550-1_178877498;1_178877635-1_178878902;1_178878992-1_178883466;1_178883533-1_178885076;1_178885211-1_178885969;1_178886120-1_178889642;1_178889696-1_178893919;1_178894024-1_178897664;1_178897756-1_178902106;1_178902211-1_1…	0.18292749909878475	0.2697792033795431
1_178725423-1_178776682;1_178776821-1_178784418;1_178784522-1_178785557;1_178785607-1_178808045;1_178808128-1_178811315;1_178811404-1_178821612;1_178821704-1_178833424;1_178833550-1_178877498;1_178877635-1_178878902;1_178878992-1_178883466;1_178883533-1_178885076;1_178885211-1_178885969;1_178886120-1_178889642;1_178889696-1_178892230;1_178892307-1_178893919;1_178894024-1_178897664;1_178897756-1_1…	0.06988979320471318	0
1_179026098-1_179043715;1_179044224-1_179050279;1_179050365-1_179054529;1_179054638-1_179063927;1_179064098-1_179064305;1_179064496-1_179066800;1_179066859-1_179071913	0.6192081379059136	0.771969433303806
1_179082387-1_179082940;1_179083053-1_179085628;1_179085893-1_179087911;1_179088089-1_179094093;1_179094217-1_179094968	1.0464504073286973	1.0042011978025829
1_179082387-1_179082940;1_179083053-1_179087911;1_179088089-1_179094093;1_179094217-1_179094968	0.37103474427007105	0.3860383780393355
1_179293936-1_179302677;1_179302802-1_179335506;1_179335657-1_179337837;1_179337896-1_179339438;1_179339545-1_179341028;1_179341310-1_179342114;1_179342192-1_179342862;1_179342943-1_179343590;1_179343635-1_179344947;1_179345076-1_179347600;1_179347697-1_179348844;1_179348942-1_179350296;1_179350431-1_179351317;1_179351462-1_179353585	0.19454786995202406	0
1_179293936-1_179302677;1_179302802-1_179323437;1_179323499-1_179335506;1_179335657-1_179337837;1_179337896-1_179339438;1_179339545-1_179341028;1_179341310-1_179342114;1_179342192-1_179342862;1_179342943-1_179343590;1_179343635-1_179344947;1_179345076-1_179347600;1_179347697-1_179348844;1_179348942-1_179350296;1_179350431-1_179351317;1_179351462-1_179353585	0.9075496710841714	0.888744483536442
1_179882977-1_179884692;1_179884769-1_179889310;1_179889369-1_179900126;1_179900167-1_179901302;1_179901388-1_179903966;1_179904022-1_179907823;1_179907864-1_179908605;1_179908673-1_179913998;1_179914054-1_179917452	1.2680367917054371	1.5250587032545346
1_179882977-1_179884692;1_179884769-1_179889310;1_179889369-1_179900126;1_179900167-1_179901302;1_179901388-1_179903966;1_179904022-1_179907823;1_179907864-1_179908605;1_179908673-1_179913998	0.05886883442595503	0
1_180155172-1_180166491;1_180166591-1_180175321;1_180175366-1_180175931;1_180176033-1_180178794;1_180178884-1_180182174;1_180182319-1_180183916;1_180184050-1_180186053;1_180186182-1_180189552;1_180189674-1_180190433;1_180190580-1_180194213;1_180194392-1_180196262	0.8248660836825621	1.2030193579190973
1_180155172-1_180166491;1_180166591-1_180175321;1_180175366-1_180175931;1_180176033-1_180178794;1_180178884-1_180182174;1_180182319-1_180183916;1_180184050-1_180186053;1_180186182-1_180189552;1_180189674-1_180190433;1_180190580-1_180194213;1_180194392-1_180196262;1_180196890-1_180197333	0.7041716565421787	0.9136383053188332
1_180155172-1_180166491;1_180166591-1_180175321;1_180175366-1_180175931;1_180176033-1_180178794;1_180178884-1_180182174;1_180182319-1_180183916;1_180184050-1_180186053;1_180186182-1_180189552;1_180189674-1_180190433;1_180190580-1_180194213;1_180194392-1_180196262;1_180196599-1_180197333	0.9761935803456067	1.1566113365644037
1_180196890-1_180197333	0.19154516476659808	0.36160509889476156
1_180561301-1_180562204;1_180562344-1_180565251	0.268450397058917	0.08379973088734545
1_180632270-1_180682360;1_180682411-1_180787753;1_180787854-1_180803388;1_180803611-1_180806062;1_180806211-1_180806474;1_180806557-1_180811407;1_180811488-1_180824753;1_180824943-1_180825165;1_180825344-1_180834874;1_180835045-1_180836522;1_180836716-1_180863708;1_180863874-1_180873803;1_180873942-1_180880076;1_180880297-1_180884006	0.5852248919343759	0.6620879087058426
1_180632270-1_180682360;1_180682411-1_180787753;1_180787854-1_180803388;1_180803611-1_180806062;1_180806211-1_180806474;1_180806557-1_180811407;1_180811488-1_180824753;1_180824943-1_180825165;1_180825344-1_180834874;1_180835045-1_180863708;1_180863874-1_180873803;1_180873942-1_180880076;1_180880297-1_180884006	0.11070215847530832	0
1_182789805-1_182792232;1_182792286-1_182794356;1_182794439-1_182803698;1_182803771-1_182806145;1_182806232-1_182812156;1_182812213-1_182814783;1_182814858-1_182816714;1_182816806-1_182818541;1_182818689-1_182818813;1_182818859-1_182822115;1_182822199-1_182825781;1_182825820-1_182829603	0.16900319800934738	0.1264248387047666
1_182794439-1_182803698;1_182803771-1_182806145;1_182806232-1_182812156;1_182812213-1_182814783;1_182814858-1_182816714;1_182816806-1_182818541;1_182818689-1_182818813;1_182818859-1_182822115;1_182822199-1_182825781;1_182825820-1_182828724	0.06988979320471318	0
1_182839456-1_182842545;1_182842677-1_182843294;1_182843434-1_182852233;1_182852344-1_182853306;1_182853418-1_182854030;1_182854178-1_182856532;1_182856578-1_182858104;1_182858240-1_182858551;1_182858640-1_182858733;1_182858894-1_182859040;1_182859117-1_182859993;1_182860184-1_182866444;1_182866585-1_182866961;1_182867043-1_182872337;1_182872493-1_182874854;1_182874954-1_182876050;1_182876263-1_1…	1.2202184936366984	1.2840354020106364
1_182878173-1_182879250;1_182879410-1_182880497;1_182880608-1_182881264;1_182881425-1_182881520;1_182881647-1_182883139;1_182883368-1_182883520;1_182883635-1_182884613;1_182884813-1_182887083	0.2985762296771383	0.08379973088734545
1_183024134-1_183103328;1_183103632-1_183108276;1_183108406-1_183110488;1_183110654-1_183114531;1_183114719-1_183115520;1_183115637-1_183116577;1_183116675-1_183116767;1_183116903-1_183117320;1_183117442-1_183117534;1_183117723-1_183118034;1_183118146-1_183121723;1_183121944-1_183122063;1_183122251-1_183124631;1_183124876-1_183125397;1_183125550-1_183126120;1_183126262-1_183127226;1_183127404-1_1…	0.06988979320471318	0.2745471208158629
1_183125550-1_183126120;1_183126262-1_183127226;1_183127404-1_183128594	0.06988979320471318	0
1_183134809-1_183135042;1_183135156-1_183136386;1_183136585-1_183137669	0.06988979320471318	0.15401562434102278
1_183472649-1_183512837;1_183512868-1_183515874;1_183515991-1_183517688;1_183517820-1_183526596;1_183526767-1_183527626;1_183527731-1_183527956;1_183528027-1_183528892	0.05886883442595503	0
1_183472649-1_183515874;1_183515991-1_183517688;1_183517820-1_183526596;1_183526767-1_183527956;1_183528027-1_183528892;1_183529042-1_183529398;1_183529533-1_183533164;1_183533326-1_183533676;1_183533832-1_183537145;1_183537215-1_183538380;1_183538440-1_183540984;1_183541103-1_183542076;1_183542364-1_183544353;1_183544497-1_183544930;1_183545312-1_183545966	0.17445695645124412	0.08379973088734545
1_183472649-1_183512837;1_183512868-1_183515874;1_183515991-1_183517688;1_183517820-1_183526596;1_183526767-1_183527956;1_183528027-1_183528892;1_183529042-1_183529398;1_183529533-1_183533164;1_183533326-1_183533676;1_183533832-1_183537145;1_183537215-1_183538380;1_183538440-1_183540984;1_183541103-1_183542076;1_183542364-1_183544353;1_183544497-1_183544930;1_183545312-1_183545966;1_183546337-1_1…	0.32622476389063415	0.330932288402339
1_183636501-1_183742126;1_183742289-1_183806375;1_183806485-1_183847566;1_183847774-1_183865996;1_183866073-1_183880616;1_183880800-1_183883786;1_183883910-1_183884723;1_183884938-1_183888474;1_183888577-1_183892077;1_183892161-1_183897808;1_183897897-1_183900150;1_183900236-1_183902568;1_183902600-1_183904850;1_183904971-1_183907012;1_183907101-1_183912082;1_183912268-1_183916447;1_183916701-1_1…	0.13007597853134256	0.4224664588358522
1_183636501-1_183742126;1_183742289-1_183847566;1_183847774-1_183865996;1_183866073-1_183880616;1_183880800-1_183883786;1_183883910-1_183884723;1_183884938-1_183888474;1_183888577-1_183892077;1_183892161-1_183897808;1_183897897-1_183900150;1_183900236-1_183902568;1_183902600-1_183904850;1_183904971-1_183907012;1_183907101-1_183912082;1_183912268-1_183916447;1_183916701-1_183922222;1_183922336-1_1…	0.23003941874886952	0
1_183805324-1_183806375;1_183806485-1_183847566;1_183847774-1_183865996;1_183866073-1_183880616;1_183880800-1_183883786;1_183883910-1_183884723;1_183884938-1_183888474;1_183888577-1_183892077;1_183892161-1_183897808;1_183897897-1_183900150;1_183900236-1_183902568;1_183902600-1_183904850;1_183904971-1_183907012;1_183907101-1_183912082;1_183912268-1_183916447;1_183916701-1_183922222;1_183922336-1_1…	0	0.3115846999721871
1_184054435-1_184054728	0.06988979320471318	0
1_184051890-1_184054354;1_184054435-1_184054728;1_184054863-1_184072157;1_184072194-1_184072827	0.5402391714737071	0.6658270269196196
1_184051890-1_184054354;1_184054435-1_184054728;1_184054863-1_184072157;1_184072298-1_184072827	1.4372632493436095	1.6768456494010746
1_184051890-1_184054354;1_184054435-1_184054728;1_184054863-1_184072827	1.0963972546936611	0.9663873898419273
1_184051890-1_184054354;1_184054435-1_184054728;1_184054863-1_184095690	0.9142286185300366	1.2043601796266699
1_184387368-1_184477386;1_184477603-1_184507588;1_184507682-1_184590739;1_184590815-1_184598401;1_184598461-1_184619518	1.3637429962618115	1.1999827048835428
1_184507485-1_184507588;1_184507682-1_184590739;1_184590815-1_184598401;1_184598461-1_184619518	0.4448753908842168	0.6267517737292252
1_185045649-1_185087552;1_185087640-1_185091579;1_185091739-1_185098072;1_185098344-1_185099791;1_185099962-1_185100200	0.1489633582738435	0.19053705459641943
1_185045649-1_185087552;1_185087640-1_185091579;1_185091739-1_185093061;1_185093276-1_185098072;1_185098344-1_185099791;1_185099962-1_185100200	1.3556032884742972	1.2957816036821148
1_185157314-1_185160833;1_185160925-1_185166572;1_185166652-1_185168340;1_185168398-1_185174372;1_185175113-1_185180391;1_185180450-1_185181946;1_185182057-1_185184243;1_185184344-1_185184743;1_185184931-1_185190549;1_185190642-1_185202654;1_185202799-1_185204700;1_185204863-1_185206625;1_185206763-1_185214507;1_185214655-1_185221849;1_185222036-1_185231577;1_185231708-1_185271323;1_185271389-1_1…	0.3778407523714752	0.08379973088734545
1_185157626-1_185160833;1_185160925-1_185166572;1_185166652-1_185168340;1_185168398-1_185174372	0	0.08379973088734545
1_185160925-1_185166572;1_185166652-1_185168340;1_185168398-1_185169800	0.10174806168343674	0.23332564635970685
1_185317356-1_185370668;1_185370789-1_185373618;1_185373728-1_185374397	0.2224473271019373	0.109119082697648
1_185963899-1_185965802;1_185965915-1_185970335;1_185970493-1_185977787	0	0.08379973088734545
1_186375974-1_186379767;1_186379884-1_186383022;1_186383156-1_186385988;1_186386083-1_186388442;1_186388548-1_186389588;1_186389624-1_186390711;1_186390851-1_186391696;1_186391791-1_186393947;1_186394015-1_186398313;1_186398441-1_186398954;1_186399043-1_186406083;1_186406268-1_186417544;1_186417654-1_186419009	0.8076049008801386	0.6831087272975814
1_186375974-1_186379767;1_186379884-1_186383022;1_186383156-1_186385988;1_186386083-1_186388442;1_186388548-1_186389588;1_186389624-1_186390711;1_186390851-1_186391696;1_186391791-1_186398313;1_186398441-1_186398954;1_186399043-1_186406083;1_186406268-1_186417544;1_186417654-1_186419009	0.05886883442595503	0
1_192809181-1_192810166;1_192810267-1_192810370;1_192810431-1_192810981;1_192811147-1_192811402	0.6016854850347992	0.8722814707473724
1_193059776-1_193076501;1_193076647-1_193076913;1_193077050-1_193081364;1_193081480-1_193082186;1_193082299-1_193082562;1_193082708-1_193084579	0.552603234551488	0.364418834345742
1_193059776-1_193069034;1_193069634-1_193070554;1_193070619-1_193075820;1_193076040-1_193076501;1_193076647-1_193076913;1_193077050-1_193081364;1_193081480-1_193082186;1_193082299-1_193082562;1_193082708-1_193084579	0.5103996182190078	0.37206208322934387
1_193059776-1_193059874;1_193060222-1_193075820;1_193076040-1_193076501;1_193076647-1_193076913;1_193077050-1_193081364;1_193081480-1_193082186;1_193082299-1_193082562;1_193082708-1_193084579	0.5784029626517052	0.3003643954542301
1_193059776-1_193059874;1_193060222-1_193069034;1_193069634-1_193075820;1_193076040-1_193076501;1_193076647-1_193076913;1_193077050-1_193081364;1_193081480-1_193082186;1_193082299-1_193082562;1_193082708-1_193084579	0.9460229027296628	0.6500971754894921
1_193059776-1_193075820;1_193076040-1_193076501;1_193076647-1_193076913;1_193077050-1_193081364;1_193081480-1_193082186;1_193082299-1_193082562;1_193082708-1_193084579	1.1142283480766615	0.9122986312634106
1_193059776-1_193069034;1_193069634-1_193075820;1_193076040-1_193076501;1_193076647-1_193076913;1_193077050-1_193081364;1_193081480-1_193082186;1_193082299-1_193082562;1_193082708-1_193084579	1.7592930965609432	1.809392207172376
1_193059776-1_193059874	0.4053270276985751	0.3422339856728011
1_193059776-1_193059874;1_193060222-1_193069034	0.06988979320471318	0.2919721006148972
1_193060222-1_193069034;1_193069634-1_193075820;1_193076040-1_193076501;1_193076647-1_193076913;1_193077050-1_193081364;1_193081480-1_193082186;1_193082299-1_193082562;1_193082708-1_193084579	0.6842490094310596	0.7515219911475244
1_193069634-1_193075820;1_193076040-1_193076501;1_193076647-1_193076913;1_193077050-1_193081364;1_193081480-1_193082186;1_193082299-1_193082562;1_193082708-1_193084579	0.3390346373875973	0.6377659590469367
1_193122331-1_193125112;1_193125217-1_193130174;1_193130243-1_193135391;1_193135453-1_193135537;1_193135589-1_193138085;1_193138173-1_193141850;1_193142066-1_193147867;1_193147965-1_193150304;1_193150382-1_193152380;1_193152444-1_193203795;1_193203852-1_193212065;1_193212100-1_193212390;1_193212477-1_193232993;1_193233154-1_193236256;1_193236356-1_193249730;1_193249871-1_193250676	0.962968066114218	0.9002517914374935
1_193186712-1_193203795;1_193203852-1_193212065;1_193212100-1_193212390;1_193212477-1_193232993;1_193233154-1_193236256;1_193236356-1_193249730;1_193249871-1_193250676	0.8037919551446179	0.7539562618415547
1_193348692-1_193349133;1_193349275-1_193351104;1_193351239-1_193355762	0.06988979320471318	0.3516196096218663
1_196652175-1_196672978;1_196673163-1_196673857;1_196673962-1_196675989;1_196676065-1_196677476;1_196677667-1_196679623;1_196679793-1_196685064;1_196685237-1_196689420;1_196689614-1_196690063;1_196690239-1_196713735;1_196713917-1_196715593;1_196715769-1_196725121;1_196725297-1_196726470;1_196726652-1_196726761;1_196726940-1_196728346;1_196728522-1_196736824;1_196737006-1_196737475;1_196737660-1_1…	0	0.2925764519023327
1_197268482-1_197328422;1_197329003-1_197344281;1_197344476-1_197347340;1_197347479-1_197356831	0.1579407578287486	0
1_197902913-1_197905796;1_197905897-1_197907149	0.5002050721197536	0.6815136326011304
1_198157276-1_198232553;1_198232637-1_198253040;1_198253180-1_198262575;1_198262637-1_198264125;1_198264235-1_198319412	0.21756733393606867	0
1_198157276-1_198232553;1_198232637-1_198262575;1_198262637-1_198264125;1_198264235-1_198277961;1_198278069-1_198278954;1_198279061-1_198292945;1_198293039-1_198297127;1_198297240-1_198319412	0.1658179111618796	0
1_198157276-1_198232553;1_198232637-1_198253040;1_198253180-1_198262575;1_198262637-1_198264125;1_198264235-1_198277961;1_198278069-1_198278954;1_198279061-1_198292945;1_198293039-1_198297127;1_198297240-1_198319412	0.7897957352454311	0.6398157181686288
1_198278069-1_198278954;1_198279061-1_198292945;1_198293039-1_198297127;1_198297240-1_198319412	0.12049709249405943	0.11740640147586053
1_201829372-1_201847279;1_201847340-1_201847552;1_201847638-1_201848393;1_201848594-1_201852104;1_201852192-1_201853011;1_201853097-1_201854595;1_201854714-1_201854823;1_201854923-1_201855124;1_201855182-1_201855783;1_201855934-1_201857096;1_201857194-1_201858447;1_201858553-1_201858855;1_201858994-1_201863448;1_201863607-1_201866733;1_201866959-1_201868648;1_201868796-1_201869590;1_201869718-1_2…	1.0644581724916733	1.1734331600800796
1_201888781-1_201889445;1_201889616-1_201890454;1_201890587-1_201891401;1_201891568-1_201891800	0.36961250852800825	0.4778723558815078
1_201889067-1_201889445;1_201889616-1_201890454;1_201890587-1_201891401;1_201891568-1_201891800	0.705377289095066	0.9063751948392736
1_201955552-1_201957281;1_201957380-1_201957511;1_201957574-1_201963616;1_201963744-1_201965433;1_201965543-1_201969469	1.9833040071718278	2.0970463499410017
1_201955552-1_201957281;1_201957380-1_201957511;1_201957574-1_201958839;1_201958908-1_201963616;1_201963744-1_201965433;1_201965543-1_201969469	0.8182315140248435	0.6437507052208071
1_201955552-1_201957281;1_201957380-1_201957511	0.06988979320471318	0
1_201963744-1_201965433;1_201965543-1_201969469	0.3641203759962258	0.5140246348548614
1_201983113-1_201988904;1_201989044-1_201989383;1_201989531-1_201996147;1_201996263-1_201997319;1_201997554-1_201999902;1_202000015-1_202001376;1_202001488-1_202001659;1_202001767-1_202003237;1_202003461-1_202004354;1_202004496-1_202005558	0.6013076745651657	0.6060132411103913
1_201983113-1_201988904;1_201989044-1_201996147;1_201996263-1_201997319;1_201997554-1_201999902;1_202000015-1_202001376;1_202001488-1_202001659;1_202001767-1_202003237;1_202003461-1_202004354;1_202004496-1_202005558	0	0.25142106857691304
1_201983516-1_201988904;1_201989044-1_201989383;1_201989531-1_201996147;1_201996263-1_201997319;1_201997554-1_201999902;1_202000015-1_202001376;1_202001488-1_202001659;1_202001767-1_202003237;1_202003461-1_202004354;1_202004496-1_202005558	0.24964718582558645	0
1_201983516-1_201988904;1_201989044-1_201996147;1_201996263-1_201997319;1_201997554-1_201999902;1_202000015-1_202001376;1_202001488-1_202001659;1_202001767-1_202003237;1_202003461-1_202004354;1_202004496-1_202005558	0.5471182342126693	0.3115846999721871
1_202001767-1_202003237;1_202003461-1_202004354	0.06988979320471318	0
1_202010706-1_202011129;1_202011299-1_202011957;1_202012178-1_202012344;1_202012436-1_202012640;1_202012759-1_202012947;1_202013036-1_202013182;1_202013298-1_202013829;1_202014024-1_202015209	0.20975204941753245	0.4035879849118359
1_202349142-1_202416787;1_202416917-1_202422620;1_202422738-1_202425566;1_202425725-1_202427040;1_202427184-1_202428855;1_202428929-1_202430731;1_202430810-1_202431480;1_202431619-1_202434656;1_202434768-1_202437821;1_202438024-1_202438447	0.160253874717387	0.08379973088734545
1_202349142-1_202416787;1_202416917-1_202422620;1_202422738-1_202425566;1_202425725-1_202427040;1_202427184-1_202428855;1_202428929-1_202430731;1_202430810-1_202431480;1_202431619-1_202434656;1_202434768-1_202437821;1_202438024-1_202440706;1_202440788-1_202442447;1_202442572-1_202445046;1_202445228-1_202448989;1_202449171-1_202488533;1_202488623-1_202493114;1_202493317-1_202495293;1_202495482-1_2…	0.05886883442595503	0
1_202349142-1_202416787;1_202416917-1_202422620;1_202422738-1_202425566;1_202425725-1_202427040;1_202427184-1_202428855;1_202428929-1_202430731;1_202430810-1_202431480;1_202431619-1_202434656;1_202434768-1_202437821	0.68851463133814494	0.4655411617269613
1_202349142-1_202416787;1_202416917-1_202422620;1_202422738-1_202425566;1_202425725-1_202427040;1_202427184-1_202428855;1_202428929-1_202430731;1_202430810-1_202431480;1_202431619-1_202434656;1_202434768-1_202437821;1_202438024-1_202440706;1_202440788-1_202442447;1_202442572-1_202448989;1_202449171-1_202488533;1_202488623-1_202493114;1_202493317-1_202495293;1_202495482-1_202495570;1_202495682-1_2…	0	0.109119082697648
1_202463097-1_202488533;1_202488623-1_202493114;1_202493317-1_202495293;1_202495482-1_202495570;1_202495682-1_202496781;1_202496837-1_202562778;1_202562922-1_202564443;1_202564547-1_202567778;1_202567831-1_202569147;1_202569197-1_202580474	0.4312060549644908	0.4377433521555353
1_202540263-1_202562778;1_202562922-1_202564443;1_202564547-1_202567778;1_202567831-1_202569147;1_202569197-1_202580474	0.1489633582738435	0.8063896582793448
1_202811370-1_202811689	0.2752853884217479	0.23956635116938668
1_202811370-1_202811575	0.27956105521956287	0.3057179159601022
1_203007574-1_203007774;1_203007863-1_203008643;1_203008810-1_203014889;1_203015048-1_203015960;1_203016140-1_203018481;1_203018561-1_203020793;1_203020948-1_203022855	1.4473939685382324	1.4151338380644067
1_203059851-1_203060217;1_203060417-1_203060970;1_203061032-1_203063828;1_203064003-1_203067695;1_203067792-1_203068453;1_203068628-1_203071692;1_203071760-1_203075577;1_203075757-1_203075968;1_203076076-1_203076341	0.1658179111618796	0
1_203076076-1_203076480	0.06988979320471318	0
1_203305748-1_203307104;1_203307688-1_203309138	0.3322142203351643	0.08379973088734545
1_203305748-1_203307104	1.9954463456846683	2.0448547781166844
1_203475938-1_203483169;1_203484157-1_203486706	0.20975204941753245	0.627617301207259
1_203627219-1_203682742;1_203683398-1_203698157;1_203698354-1_203699460;1_203699717-1_203700206;1_203700331-1_203700798;1_203700923-1_203703652;1_203703813-1_203707009;1_203707223-1_203707862;1_203708104-1_203709301;1_203709542-1_203710877;1_203711108-1_203711960;1_203712139-1_203713165;1_203713252-1_203714171;1_203714277-1_203720549;1_203720740-1_203721197;1_203721410-1_203722478;1_203722689-1_2…	0.2515652183516838	0.2104637371604916
1_203627219-1_203682742;1_203683398-1_203698157;1_203698354-1_203699460;1_203699717-1_203700206;1_203700331-1_203700798;1_203700923-1_203702044;1_203702079-1_203703652;1_203703813-1_203707009;1_203707223-1_203707862;1_203708104-1_203709301;1_203709542-1_203710877;1_203711108-1_203711960;1_203712139-1_203713165;1_203713252-1_203714171;1_203714277-1_203720549;1_203720740-1_203721197;1_203721410-1_2…	0.06988979320471318	0.3457386425325991
1_203723988-1_203727395	0.1579407578287486	0.20304560167525684
1_203795775-1_203796293;1_203796496-1_203801575	0.10174806168343674	0.08379973088734545
1_203795775-1_203796293;1_203796496-1_203801575;1_203801628-1_203802957;1_203803016-1_203816926;1_203817124-1_203818570;1_203818689-1_203828299;1_203828422-1_203829451;1_203829654-1_203829780;1_203829896-1_203830123;1_203830203-1_203831661;1_203831771-1_203833791;1_203833853-1_203837966;1_203838064-1_203840306;1_203840374-1_203847184;1_203847687-1_203848331;1_203848407-1_203849711;1_203850030-1_2…	0.11431666829975037	0
1_203795775-1_203802957;1_203803016-1_203816926;1_203817124-1_203818570;1_203818689-1_203828299;1_203828422-1_203829451;1_203829654-1_203829780;1_203829896-1_203830123;1_203830203-1_203831661;1_203831771-1_203833791;1_203833853-1_203837966;1_203838064-1_203840306;1_203840374-1_203847184	0.10174806168343674	0
1_203795794-1_203801575	0.2666484348375262	0.23956635116938668
1_203795794-1_203801575;1_203803016-1_203816926;1_203817124-1_203818570;1_203818689-1_203828299;1_203828422-1_203829451;1_203829654-1_203829780;1_203829896-1_203830123;1_203830203-1_203831661;1_203831771-1_203833791;1_203833853-1_203837966;1_203838064-1_203840306;1_203840374-1_203847184;1_203847687-1_203848331;1_203848407-1_203849711;1_203850030-1_203850515;1_203850681-1_203851057;1_203851124-1_2…	0.17445695645124412	0.3860383780393355
1_203795794-1_203796451	0.11431666829975037	0.08379973088734545
1_203803016-1_203816926;1_203817124-1_203818570;1_203818689-1_203828299;1_203828422-1_203829451;1_203829654-1_203829780;1_203829896-1_203830123;1_203830203-1_203831661;1_203831771-1_203833791;1_203833853-1_203837966;1_203838064-1_203840306;1_203840374-1_203847184;1_203847687-1_203848331;1_203848407-1_203849711;1_203850030-1_203850515;1_203850681-1_203851057;1_203851124-1_203852141	0.2855273808642339	0.5373316439950555
1_203861713-1_203862196;1_203862222-1_203863663;1_203863725-1_203865041;1_203865119-1_203869877	1.9384760156083034	1.946855452852888
1_203861743-1_203863663;1_203863725-1_203865041;1_203865119-1_203869877	0.5676654745130112	0.5241489210231163
1_203861743-1_203862182;1_203862222-1_203863663;1_203863725-1_203865041;1_203865119-1_203869877	0.6587931604332397	0.7467636964515758
1_203861955-1_203863663;1_203863725-1_203865041;1_203865119-1_203869877	0.9081187349543351	0.8081271156054542
1_203862222-1_203863663;1_203863725-1_203865041;1_203865119-1_203869877	0.644431642302359	0.5837053223868934
1_203863725-1_203865041;1_203865119-1_203869877	0.31767381474393597	0.33178750379204475
1_204516509-1_204525484;1_204525596-1_204526360;1_204526434-1_204530684;1_204530817-1_204532191;1_204532246-1_204537430;1_204537497-1_204538209;1_204538308-1_204542784;1_204542944-1_204546797;1_204546877-1_204549113	0.20685299245274683	0.26879258435284853
1_204516509-1_204525484;1_204525596-1_204526360;1_204526434-1_204530684;1_204530817-1_204532191	1.0256473450063701	0.9802678869839833
1_204516509-1_204525484;1_204525596-1_204526360;1_204526434-1_204530684;1_204530817-1_204532191;1_204532246-1_204538209;1_204538308-1_204542784;1_204542944-1_204544535;1_204544684-1_204546797;1_204546877-1_204549113	0.6441261208052926	0.7731661367082205
1_204516509-1_204525484;1_204525596-1_204526360;1_204526434-1_204530684;1_204530817-1_204532191;1_204532246-1_204537430;1_204537497-1_204538209;1_204538308-1_204542784;1_204542944-1_204544535;1_204544684-1_204546797;1_204546877-1_204549113	1.1487573737423022	0.9811532867430133
1_204516509-1_204525484;1_204525596-1_204526360;1_204526434-1_204530684;1_204530817-1_204532191;1_204532246-1_204534515	0.06988979320471318	0.19625310245368485
1_204516509-1_204525484;1_204525596-1_204526360;1_204526434-1_204530684;1_204530817-1_204532191;1_204532246-1_204537459;1_204537497-1_204538209;1_204538308-1_204542784;1_204542944-1_204544535;1_204544684-1_204546797;1_204546877-1_204549113	0.33750345777963375	0.25142106857691304
1_205228771-1_205241505;1_205242044-1_205268950;1_205269884-1_205271120;1_205271255-1_205271813	0	0.36311248727216383
1_205504796-1_205523147;1_205523297-1_205523483;1_205523715-1_205524232;1_205524357-1_205525139;1_205525195-1_205526065;1_205526179-1_205526367;1_205526461-1_205526775;1_205526837-1_205527794;1_205527917-1_205528048;1_205528168-1_205528999;1_205529096-1_205529324;1_205529429-1_205529521;1_205529563-1_205530259;1_205530349-1_205530628;1_205530705-1_205531344	0	0.20304560167525684
1_205504796-1_205523147;1_205523297-1_205523483;1_205523625-1_205524232;1_205524357-1_205525139;1_205525195-1_205526065;1_205526179-1_205526367;1_205526461-1_205526775;1_205526837-1_205527794;1_205527917-1_205528048;1_205528168-1_205528999;1_205529096-1_205529324;1_205529429-1_205529521;1_205529563-1_205530259;1_205530349-1_205530628;1_205530705-1_205531344	0.18292749909878475	0.08379973088734545
1_205504796-1_205523147;1_205523625-1_205524232;1_205524357-1_205525139;1_205525195-1_205526065;1_205526179-1_205526367;1_205526461-1_205526775	0.05886883442595503	0.11740640147586053
1_205523625-1_205524232;1_205524357-1_205525139;1_205525195-1_205526065;1_205526179-1_205526367;1_205526461-1_205526775	0.12049709249405943	0.11740640147586053
1_205523625-1_205524232;1_205524357-1_205525139;1_205525195-1_205526065;1_205526179-1_205526367;1_205526461-1_205526775;1_205526837-1_205527794;1_205527917-1_205528048;1_205528168-1_205528999;1_205529096-1_205529324;1_205529429-1_205529521;1_205529563-1_205530259;1_205530349-1_205530628;1_205530705-1_205531344	0	0.08379973088734545
1_205530705-1_205531344	0.19454786995202406	0
1_205592287-1_205597780;1_205597850-1_205599131;1_205599251-1_205600406	0.3555905840293422	0.5704516956005947
1_205813585-1_205853788;1_205853874-1_205858143;1_205858289-1_205891156;1_205891309-1_205894168	0.6556823129567688	0.5103335860735749
1_205813585-1_205853788;1_205853874-1_205855499	0.9038009359508964	0.704688953935277
1_205813585-1_205853788;1_205853874-1_205858143;1_205858320-1_205862445;1_205862598-1_205864133;1_205864257-1_205882515;1_205882549-1_205891156;1_205891309-1_205894168	0.25418150940294926	0.17564763894621083
1_205813585-1_205858143;1_205858320-1_205891156;1_205891309-1_205894168	0.5316864222664692	0.49075546328097797
1_205813585-1_205891156;1_205891309-1_205894467	0.7847305768606148	0.658544701669022
1_205813585-1_205891156;1_205891309-1_205894168	1.0168391628446787	0.8805814744243293
1_205813585-1_205853788;1_205853874-1_205858143;1_205858320-1_205891156;1_205891309-1_205894168	0.6152207772624906	0.4959596620823009
1_205813585-1_205853788;1_205853874-1_205858143;1_205858320-1_205891156;1_205891309-1_205894467	0.20685299245274683	0.08379973088734545
1_205813585-1_205853788;1_205853874-1_205858143;1_205858289-1_205862445;1_205862598-1_205864133;1_205864257-1_205882515;1_205882549-1_205891156;1_205891309-1_205894168	0.19884068981997283	0
1_205882549-1_205891156;1_205891309-1_205894168	0.16900319800934738	0.109119082697648
1_205971287-1_205971667;1_205971784-1_205976019	0.23970455518657846	0.35842529925366307
1_206470698-1_206471156;1_206471245-1_206473196;1_206473314-1_206474331;1_206474471-1_206474865;1_206474994-1_206476181;1_206476362-1_206476678;1_206476838-1_206477749;1_206477859-1_206478160;1_206478339-1_206478943;1_206479133-1_206479870;1_206479934-1_206480022;1_206480113-1_206480447;1_206480533-1_206484997;1_206485072-1_206485194;1_206485306-1_206487914;1_206487990-1_206490819;1_206490858-1_2…	0	0.15401562434102278
1_206470698-1_206471156;1_206471245-1_206473196;1_206473314-1_206474331;1_206474471-1_206474865;1_206474994-1_206476181;1_206476362-1_206476678;1_206476838-1_206477749;1_206477859-1_206478160;1_206478339-1_206478943;1_206479133-1_206479870;1_206479934-1_206480022;1_206480113-1_206480447;1_206480533-1_206484997;1_206485072-1_206485194;1_206485306-1_206487914;1_206487990-1_206490819;1_206490858-1_2…	0.20975204941753245	0.1264248387047666
1_206470698-1_206471156;1_206471245-1_206473196;1_206473314-1_206474331;1_206474471-1_206474865	0	0.25740883683096677
1_206508059-1_206538172;1_206538293-1_206583269;1_206583379-1_206584387;1_206584684-1_206585180;1_206585295-1_206586826	0.05886883442595503	0
1_206518544-1_206538172;1_206538293-1_206583269;1_206583379-1_206584387;1_206584684-1_206585180;1_206585295-1_206586826	0.5770376015334542	0.34028968794261544
1_206557693-1_206583269;1_206583379-1_206584387;1_206584684-1_206585180;1_206585295-1_206586826	0.7041560380752897	0.8378904162722357
1_206585295-1_206586826	0.20975204941753245	0
1_206635780-1_206637650;1_206637761-1_206647388	0.7692322370078681	0.9072358092144884
1_206635780-1_206636875;1_206636968-1_206637650;1_206637761-1_206647388	0.42468622238367665	0.08379973088734545
1_207053366-1_207054701	0.23777901197216333	0
1_207053366-1_207054701;1_207054802-1_207061953;1_207062078-1_207062620;1_207062716-1_207063143;1_207063209-1_207063347;1_207063421-1_207063773;1_207063829-1_207065036;1_207065160-1_207067499;1_207067706-1_207068163;1_207068309-1_207069424;1_207069528-1_207070280;1_207070409-1_207071188;1_207071250-1_207071509;1_207071573-1_207078954	0.38316313001180224	0.3728400917048997
1_207053366-1_207054701;1_207054802-1_207061953;1_207062078-1_207062620;1_207062716-1_207063143;1_207063209-1_207063347;1_207063421-1_207063773;1_207063829-1_207065036;1_207065160-1_207067499;1_207067706-1_207068163;1_207068309-1_207069424;1_207069528-1_207070280;1_207070409-1_207071188;1_207071250-1_207071509;1_207071573-1_207072204	0.45412697729524587	0.4732429842360825
1_207321865-1_207322382;1_207322567-1_207324559;1_207324750-1_207325622;1_207325721-1_207326752;1_207326837-1_207331108;1_207331296-1_207336693;1_207336818-1_207337329;1_207337437-1_207359546	0.9385493496781325	1.0139410553502495
1_207321865-1_207322382;1_207322567-1_207324559;1_207324750-1_207325622;1_207325721-1_207326752;1_207326837-1_207331108;1_207331296-1_207336693;1_207336818-1_207337329;1_207337437-1_207340391	0.37302326760191923	0.2697792033795431
1_207321865-1_207322382;1_207322567-1_207324559;1_207324750-1_207325622;1_207325721-1_207326752;1_207326837-1_207331108;1_207331296-1_207336693;1_207336818-1_207337329;1_207337428-1_207340391;1_207340508-1_207359546	0	0.109119082697648
1_207752309-1_207757014;1_207757202-1_207757540;1_207757642-1_207759639;1_207759724-1_207761249;1_207761446-1_207767013;1_207767195-1_207770321;1_207770362-1_207783292;1_207783384-1_207793519	0.1489633582738435	0.11740640147586053
1_207752309-1_207757014;1_207757202-1_207757540;1_207757642-1_207759639;1_207759724-1_207761249;1_207761446-1_207767013;1_207767195-1_207767779;1_207767823-1_207770321;1_207770362-1_207783292;1_207783330-1_207785071;1_207785106-1_207785619;1_207785682-1_207793519	0.2076886912076225	0.1264248387047666
1_207752309-1_207757014;1_207757202-1_207757540;1_207757642-1_207759639;1_207759724-1_207761249;1_207761446-1_207767013;1_207767195-1_207767779;1_207767823-1_207770321;1_207770362-1_207783292;1_207783330-1_207785071;1_207785106-1_207785619;1_207785682-1_207790253;1_207790345-1_207793519	0.12049709249405943	0.47105448300391867
1_207752309-1_207757014;1_207757202-1_207757540;1_207757642-1_207759639;1_207759724-1_207761249;1_207761446-1_207767013;1_207767195-1_207770321;1_207770362-1_207783292;1_207783330-1_207785071;1_207785106-1_207785619;1_207785682-1_207790253;1_207790345-1_207793519	0.9374785900976981	0.9578636466156247
1_207752309-1_207757014;1_207757202-1_207757540;1_207757642-1_207759639;1_207759724-1_207761249;1_207761446-1_207767013;1_207767195-1_207767779;1_207767823-1_207783292;1_207783330-1_207785071;1_207785106-1_207785619;1_207785682-1_207793519	0.160253874717387	0
1_207752309-1_207757014;1_207757202-1_207757540;1_207757642-1_207759639;1_207759724-1_207761249;1_207761446-1_207767013;1_207767195-1_207770321;1_207770362-1_207783292;1_207783330-1_207785071;1_207785106-1_207785619;1_207785682-1_207793519	1.1476445713109509	1.0698597340016103
1_207752309-1_207757014;1_207757202-1_207757540;1_207757642-1_207759639;1_207759724-1_207761249;1_207761446-1_207767013;1_207767195-1_207783292;1_207783330-1_207785071;1_207785106-1_207785619;1_207785682-1_207793519	0.32151595968240465	0.29802623456821103
1_207770362-1_207783292;1_207783330-1_207785071;1_207785106-1_207785656;1_207785682-1_207790253;1_207790345-1_207793519	0.06988979320471318	0
1_209583772-1_209594955;1_209595075-1_209599983;1_209600111-1_209603214;1_209603288-1_209605536;1_209605674-1_209606320;1_209606443-1_209607858;1_209607933-1_209608980;1_209609092-1_209609851;1_209609929-1_209611465;1_209611552-1_209611792;1_209612216-1_209612785;1_209612912-1_209613040	0.3703919719232499	0.5643054619378411
1_209675549-1_209675653	2.1317507180514537	2.24307272688376
1_209686285-1_209704917;1_209705030-1_209705811;1_209705941-1_209706709;1_209706820-1_209706943;1_209707128-1_209732436;1_209732579-1_209734304	0.2224473271019373	0.7848963968967022
1_209705030-1_209705811;1_209705941-1_209706709;1_209706820-1_209706943;1_209707128-1_209732436;1_209732579-1_209734304	0	0.2761484343624574
1_209828170-1_209830108;1_209830147-1_209830803;1_209831043-1_209833185;1_209833358-1_209835075;1_209835163-1_209836801;1_209837211-1_209838909;1_209839128-1_209840853;1_209841055-1_209842265;1_209842447-1_209842583;1_209842695-1_209843451;1_209843696-1_209851204	0.9922973704686495	1.0899150814628091
1_209839128-1_209840853;1_209841055-1_209842265	0.11431666829975037	0
1_210233011-1_210237944;1_210238135-1_210239493;1_210239608-1_210241558	0.06988979320471318	0.4457392604059395
1_210237468-1_210237944;1_210238135-1_210239493;1_210239608-1_210241558	0.43117677228359486	0.66914149410158
1_210328384-1_210348933;1_210349066-1_210362852;1_210362919-1_210387468;1_210387581-1_210400468;1_210400662-1_210404464;1_210404679-1_210418154;1_210418325-1_210464505;1_210464655-1_210513153;1_210513188-1_210587898;1_210588099-1_210623526;1_210623670-1_210674288	0.47122528917257095	0.109119082697648
1_210328384-1_210348933;1_210349066-1_210362852;1_210362919-1_210387468;1_210387581-1_210418154;1_210418325-1_210464505;1_210464655-1_210513153;1_210513188-1_210587898;1_210588099-1_210623526;1_210623670-1_210674288	0.10174806168343674	0
1_210329104-1_210387468;1_210387581-1_210400468;1_210400662-1_210404464;1_210404679-1_210418154;1_210418325-1_210464505;1_210464655-1_210513153;1_210513188-1_210587898;1_210588099-1_210623526;1_210623670-1_210674288	0.3137590023899455	0
1_210329104-1_210348933;1_210349066-1_210362852;1_210362919-1_210387468;1_210387581-1_210400468;1_210400662-1_210404464;1_210404679-1_210418154;1_210418325-1_210464505;1_210464655-1_210513153;1_210513188-1_210587898;1_210588099-1_210623526;1_210623670-1_210674288	0.5628255804844216	0.3057179159601022
1_210329104-1_210362852;1_210362919-1_210387468;1_210387581-1_210400468;1_210400662-1_210404464;1_210404679-1_210418154;1_210418325-1_210464505;1_210464655-1_210513153;1_210513188-1_210587898;1_210588099-1_210623526;1_210623670-1_210674288	0.19154516476659808	0
1_210329483-1_210348933;1_210349066-1_210362852;1_210362919-1_210387468;1_210387581-1_210400468;1_210400662-1_210404464;1_210404679-1_210418154;1_210418325-1_210464505;1_210464677-1_210587882;1_210588099-1_210623526;1_210623670-1_210674288	0.11431666829975037	0
1_211259726-1_211260108;1_211260164-1_211271232	0.20685299245274683	0.20304560167525684
1_211259726-1_211260108;1_211260164-1_211271232;1_211271309-1_211274210;1_211274262-1_211276257;1_211276418-1_211278117;1_211278241-1_211279238;1_211279316-1_211289178;1_211289396-1_211295676;1_211295753-1_211304083;1_211304140-1_211312720;1_211312961-1_211313424	0.9376244746508632	0.9775205460081873
1_211259726-1_211260108;1_211260164-1_211271232;1_211271309-1_211274210;1_211274262-1_211276257;1_211276418-1_211278117;1_211278241-1_211279238;1_211279316-1_211289178;1_211289396-1_211295676;1_211295753-1_211304083;1_211304140-1_211312720	0.7219871656956636	0.796650522935674
1_211259726-1_211260108;1_211260164-1_211271232;1_211271309-1_211274210;1_211274262-1_211276257;1_211276418-1_211278117;1_211278241-1_211279238;1_211279316-1_211289178;1_211289396-1_211295676;1_211295753-1_211304083;1_211304140-1_211313424	0.2994940608362816	0.2745471208158629
1_211260164-1_211271232;1_211271309-1_211274210;1_211274262-1_211276257;1_211276418-1_211278117;1_211278241-1_211279238;1_211279316-1_211289178;1_211289396-1_211295676;1_211295753-1_211304083;1_211304140-1_211312720;1_211312961-1_211313424	0.20975204941753245	0.5042334499261798
1_211304140-1_211312720;1_211312961-1_211313424	0.13007597853134256	0.11740640147586053
1_211312487-1_211312720;1_211312961-1_211313439	0.06988979320471318	0
1_211326889-1_211353239;1_211353457-1_211354410;1_211354467-1_211356367;1_211356468-1_211359912;1_211360076-1_211360702;1_211360779-1_211361088;1_211361162-1_211365376;1_211365468-1_211369452;1_211369592-1_211371302;1_211371470-1_211372128	0	0.42115191576480177
1_211382925-1_211391616;1_211391697-1_211391827;1_211391976-1_211396767;1_211396831-1_211398036	0.06988979320471318	0
1_211382925-1_211391616;1_211391697-1_211391827;1_211391976-1_211396767;1_211396831-1_211426211;1_211426283-1_211432319	0.653165690301124	0.4921313458937712
1_212035800-1_212100336;1_212101084-1_212102842	0.36961250852800825	0.2919721006148972
1_212035942-1_212042993;1_212043118-1_212044660;1_212044758-1_212047151;1_212047212-1_212047297;1_212047417-1_212062884;1_212062949-1_212064917;1_212065029-1_212066812;1_212066885-1_212068224;1_212068327-1_212068599;1_212068703-1_212072101;1_212072213-1_212078173;1_212078262-1_212080615;1_212080750-1_212100252;1_212101084-1_212102842	1.2823356996433877	1.2527993748617026
1_212035942-1_212044660;1_212044758-1_212047151;1_212047212-1_212047297;1_212047417-1_212062884;1_212062949-1_212064917;1_212065029-1_212066812;1_212066885-1_212068224;1_212068327-1_212068599;1_212068703-1_212072101;1_212072213-1_212078173;1_212078262-1_212080615;1_212080750-1_212100252;1_212101084-1_212102842	0.23970455518657846	0.28423383659820595
1_212080750-1_212100252	0.10174806168343674	0
1_212286291-1_212329135;1_212329331-1_212333497;1_212333598-1_212342188;1_212342280-1_212345803;1_212345933-1_212347347;1_212347406-1_212348389;1_212348497-1_212349189;1_212349242-1_212356626;1_212356676-1_212356950;1_212357069-1_212357157;1_212357284-1_212358686;1_212358787-1_212360638	0.44057608210225585	0.2104637371604916
1_212286291-1_212333497;1_212333598-1_212342188;1_212342280-1_212345803;1_212345933-1_212347347;1_212347406-1_212348389;1_212348497-1_212349189;1_212349242-1_212356626;1_212356676-1_212356950;1_212357069-1_212357157;1_212357284-1_212358686;1_212358787-1_212360638	0.2330692106247256	0
1_212433120-1_212444339;1_212444442-1_212445830	0.3606042426769621	0.5765121588067728
1_212433120-1_212442565;1_212442625-1_212444339;1_212444442-1_212445830	1.2229535824213533	1.3014972012392225
1_212433120-1_212442546;1_212442625-1_212444339;1_212444442-1_212445830	0.19969193424840334	0.35638042329886455
1_212608930-1_212615018;1_212615261-1_212618127;1_212618234-1_212619358	0.28201447427520887	0.40899322708542285
1_212615261-1_212618127;1_212618234-1_212619358	0.05886883442595503	0.1264248387047666
1_212791987-1_212795095;1_212795127-1_212796517;1_212796590-1_212797112;1_212797196-1_212802701;1_212802763-1_212804320;1_212804429-1_212804596;1_212804651-1_212807736;1_212807848-1_212812227;1_212812328-1_212815013	0.37103474427007105	0.6263647615853911
1_212791987-1_212795095;1_212795127-1_212796517;1_212796590-1_212797112;1_212797196-1_212802701;1_212802763-1_212804320;1_212804429-1_212804596;1_212804651-1_212812248;1_212812328-1_212815013	0	0.2104637371604916
1_212791987-1_212795095;1_212795127-1_212796517;1_212796590-1_212797112;1_212797196-1_212804320;1_212804429-1_212804596;1_212804651-1_212807736;1_212807848-1_212812248;1_212812328-1_212815013	0	0.08379973088734545
1_212791987-1_212795095;1_212795127-1_212796517;1_212796590-1_212797112;1_212797196-1_212802701;1_212802763-1_212804320;1_212804429-1_212804596;1_212804651-1_212807736;1_212807848-1_212812248;1_212812328-1_212815013	1.074198880541379	0.9811940744271045
1_212791987-1_212795095;1_212795127-1_212796517;1_212796590-1_212802701;1_212802763-1_212804320;1_212804429-1_212804596;1_212804651-1_212807736;1_212807848-1_212812248;1_212812328-1_212815013	0.05886883442595503	0
1_212795127-1_212796517;1_212796590-1_212797112;1_212797196-1_212802701;1_212802763-1_212804320;1_212804429-1_212804596;1_212804651-1_212807736;1_212807848-1_212812248;1_212812328-1_212815013	0.06988979320471318	0
1_213051509-1_213071006;1_213071041-1_213077696;1_213077816-1_213104454;1_213104569-1_213117317;1_213117410-1_213129527;1_213129889-1_213167858;1_213167973-1_213230497;1_213230544-1_213232123;1_213232255-1_213240702;1_213242297-1_213242569;1_213242658-1_213261558;1_213261640-1_213262721;1_213262816-1_213272524	0.1489633582738435	0.2639607150356629
1_213051509-1_213071006;1_213071041-1_213077696;1_213077816-1_213104454;1_213104569-1_213117317;1_213117410-1_213129527;1_213129889-1_213167858;1_213167973-1_213176400;1_213176492-1_213230497;1_213230544-1_213232123;1_213232255-1_213240702;1_213242297-1_213242569;1_213242658-1_213261558;1_213261640-1_213262721;1_213262816-1_213272524	0.34121086548955726	0.32674770340616804
1_213988483-1_213996469;1_213998255-1_214005171;1_214005272-1_214011521;1_214011715-1_214035649	0.8545369616435667	0.6693951794702427
1_213988721-1_213996469;1_213998255-1_214005171;1_214005272-1_214011521;1_214011715-1_214035649	0.4961711534487365	0.3457386425325991
1_213989781-1_213996469	0.2752853884217479	0.08379973088734545
1_214281427-1_214305187;1_214305250-1_214314762;1_214314872-1_214318079;1_214318139-1_214318859;1_214318983-1_214324641;1_214324708-1_214327622;1_214327724-1_214330168;1_214330278-1_214330950;1_214331070-1_214332015;1_214332192-1_214334200;1_214334308-1_214336704	1.1992529215210919	1.370693607243206
1_214281427-1_214314762;1_214314872-1_214318079;1_214318139-1_214318859;1_214318983-1_214324641;1_214324708-1_214327622;1_214327724-1_214330168;1_214330278-1_214330950;1_214331070-1_214332015;1_214332192-1_214334200;1_214334308-1_214336704	0.19454786995202406	0.672347812278905
1_214603321-1_214613714;1_214613916-1_214614832	0.44890395669029826	0.33676948973572784
1_215005955-1_215086368;1_215086678-1_215124633;1_215124750-1_215169199;1_215169359-1_215171997;1_215172183-1_215194953;1_215195092-1_215234828	0.160253874717387	0.08379973088734545
1_215567768-1_215573786;1_215573839-1_215574073;1_215574118-1_215575901;1_215575974-1_215577670;1_215577728-1_215578001;1_215578081-1_215579000;1_215579137-1_215579909;1_215579999-1_215586495;1_215586685-1_215595356;1_215595471-1_215601867;1_215601954-1_215602085;1_215602201-1_215604132;1_215604302-1_215608017;1_215608172-1_215611825;1_215611921-1_215618886;1_215619070-1_215619153;1_215619291-1_2…	0.2515652183516838	0.109119082697648
1_215619070-1_215619153;1_215619291-1_215620057	0.24239305849988904	0.3904382819149977
1_215619291-1_215620057	0	0.2639607150356629
1_217631446-1_217648882;1_217648971-1_217651097;1_217651178-1_217669033;1_217669083-1_217683258;1_217683361-1_217741975;1_217742098-1_217774334;1_217774537-1_217782174;1_217782322-1_217801718;1_217801850-1_217862774;1_217862856-1_217866878	0.23777901197216333	0.20304560167525684
1_217696259-1_217741975;1_217742098-1_217774334;1_217774537-1_217782174;1_217782322-1_217801718;1_217801850-1_217862774;1_217862856-1_217866878	0.3091481264049209	0.3057179159601022
1_218285455-1_218302294	0.7931085683830621	0.7537474707847867
1_218285455-1_218302294;1_218302559-1_218305028;1_218305125-1_218307431;1_218307632-1_218330948	0.9875191516218365	0.8887088230577836
1_218347047-1_218405169;1_218405332-1_218434082	0.05886883442595503	0.23332564635970685
1_218347047-1_218405169;1_218405332-1_218434082;1_218434214-1_218434338;1_218434448-1_218435970;1_218436147-1_218437343;1_218437496-1_218441204	1.5634887497660785	1.5502274280931334
1_218347047-1_218363334;1_218363417-1_218405169;1_218405332-1_218434082;1_218434214-1_218434338;1_218434448-1_218435970;1_218436147-1_218437343;1_218437496-1_218441204	0.7268845883853116	0.7774907457863217
1_219173981-1_219179147;1_219179246-1_219193082;1_219193251-1_219210532;1_219210647-1_219211492	1.3027866655760618	1.4363711149259908
1_219173981-1_219179147;1_219179246-1_219210532;1_219210647-1_219211492	0.8238184752449966	0.6506088572841986
1_219173981-1_219179147;1_219179246-1_219193130;1_219193251-1_219210532;1_219210647-1_219211492	0.9290627444699141	0.9357007263084801
1_219173981-1_219179147;1_219179246-1_219210515;1_219210647-1_219211492	0.25334009544564756	0.46907552711338996
1_219174304-1_219179147;1_219179246-1_219193082;1_219193251-1_219210532;1_219210647-1_219211492	0.2930324157404617	0.6429614307682465
1_219174304-1_219179147;1_219179246-1_219210532;1_219210647-1_219211492	0.160253874717387	0.3057179159601022
1_219210647-1_219211492	0.19969193424840334	0.08379973088734545
1_220094483-1_220096104;1_220096226-1_220100490;1_220100649-1_220102129;1_220102277-1_220102363;1_220102412-1_220102495;1_220102604-1_220102687;1_220102777-1_220103447;1_220103562-1_220105891;1_220106060-1_220107061;1_220107151-1_220110786;1_220110937-1_220114314;1_220114474-1_220125237;1_220125339-1_220126750;1_220126843-1_220134402;1_220134510-1_220136809;1_220136911-1_220137918;1_220138043-1_2…	1.6151506004910297	1.5276903226861003
1_220528873-1_220579354;1_220579557-1_220581065;1_220581118-1_220598331;1_220598379-1_220599798;1_220599863-1_220604067;1_220604137-1_220615939;1_220615995-1_220618310;1_220618546-1_220618636;1_220618755-1_220631035;1_220631134-1_220632201;1_220632313-1_220635376;1_220635529-1_220635833;1_220636026-1_220650620;1_220650720-1_220651986;1_220652150-1_220653111;1_220653352-1_220661812	0.06988979320471318	0
1_220528873-1_220579354;1_220579557-1_220581065;1_220581118-1_220598331;1_220598379-1_220599798;1_220599863-1_220604067;1_220604137-1_220615939;1_220615995-1_220618310;1_220618546-1_220618636;1_220618755-1_220631035;1_220631134-1_220632201;1_220632313-1_220635376;1_220635529-1_220635833;1_220636026-1_220650620;1_220650720-1_220651986;1_220652150-1_220653101;1_220653352-1_220657790;1_220657834-1_2…	0.1658179111618796	0.4014305580319966
1_220690711-1_220696612	0.3396512007414965	0.15401562434102278
1_220748803-1_220754947;1_220755120-1_220761658;1_220761820-1_220762910;1_220763050-1_220780018;1_220780079-1_220780168;1_220780239-1_220781778;1_220781932-1_220783919	0.9133369054288298	0.71839127022873694
1_220748803-1_220754947;1_220755120-1_220761658;1_220761820-1_220762910;1_220763050-1_220783919	0	0.109119082697648
1_220780239-1_220781778;1_220781932-1_220783919	0.15700352295651154	0
1_220787219-1_220791491;1_220791664-1_220796643;1_220796805-1_220797874;1_220798014-1_220805052;1_220805113-1_220805203;1_220805274-1_220813292	0.7849386537571608	0.7754823779684953
1_220880449-1_220881194;1_220881373-1_220882164;1_220882348-1_220884195	0.19454786995202406	0.2104637371604916
1_222590407-1_222592166	0.757360641242438	0.5245031121965879
1_222618243-1_222621159;1_222621292-1_222624768;1_222624854-1_222627575;1_222630389-1_222632165;1_222632326-1_222633104;1_222633249-1_222645554;1_222645685-1_222648829;1_222648850-1_222650292;1_222650380-1_222650634;1_222650711-1_222650793;1_222650903-1_222651977;1_222652048-1_222652228;1_222652332-1_222653008;1_222653130-1_222653228;1_222653339-1_222654243;1_222654298-1_222654389;1_222654479-1_2…	0.11431666829975037	0.1264248387047666
1_222644586-1_222645554;1_222645685-1_222648829;1_222648850-1_222650292;1_222650380-1_222650634;1_222650711-1_222650793;1_222650903-1_222651977;1_222652048-1_222652228;1_222652332-1_222653008;1_222653130-1_222653228;1_222653339-1_222654243;1_222654298-1_222654389;1_222654479-1_222654655;1_222654793-1_222658722;1_222658823-1_222659453;1_222659513-1_222659622;1_222659657-1_222659734;1_222659801-1_2…	0.2752853884217479	0.2864453262830162
1_222664148-1_222665309	0.37644066702138335	0.08379973088734545
1_222712942-1_222715684;1_222715800-1_222718925;1_222719031-1_222719263;1_222719359-1_222722419;1_222722514-1_222724092;1_222724164-1_222725450;1_222725555-1_222727168;1_222727257-1_222728743;1_222728828-1_222729620;1_222729701-1_222730027;1_222730177-1_222731357;1_222731516-1_222732628	0.24047942477505826	0.109119082697648
1_222712942-1_222713588	0.5373685331464071	0.3003643954542301
1_222713416-1_222715684;1_222715800-1_222718925;1_222719031-1_222719263;1_222719359-1_222722419;1_222722514-1_222724092;1_222724164-1_222725450;1_222725555-1_222727168;1_222727257-1_222728743;1_222728828-1_222729620;1_222729701-1_222730027;1_222730177-1_222731357;1_222731516-1_222732628	0.06988979320471318	0.3860383780393355
1_222815078-1_222823884;1_222823945-1_222835119;1_222835215-1_222836996	0.30750766031479454	0.25142106857691304
1_222815171-1_222823884;1_222823945-1_222835119;1_222835215-1_222836996	0.2330692106247256	0.1264248387047666
1_222823945-1_222835119;1_222835215-1_222836996	0.17445695645124412	0.08379973088734545
1_222928570-1_222942807	0	0.08379973088734545
1_222928570-1_222942807;1_222943332-1_222983080;1_222983109-1_222990625;1_222990748-1_222991520;1_222991647-1_222992013;1_222992110-1_222994885;1_222994982-1_223002385	0.05886883442595503	0.246390863679156
1_223712877-1_223717762;1_223717831-1_223744100;1_223744218-1_223745306;1_223745439-1_223746997;1_223747165-1_223749039;1_223749122-1_223750890;1_223750975-1_223751997;1_223752071-1_223752796;1_223752956-1_223755480;1_223755662-1_223759270;1_223759481-1_223761581;1_223761617-1_223762186;1_223762251-1_223764150;1_223764207-1_223766367;1_223766431-1_223769841;1_223769909-1_223770447;1_223770525-1_2…	1.2532320388054574	1.3130791907957522
1_223752071-1_223752796;1_223752956-1_223755480;1_223755649-1_223757369	0.10174806168343674	0
1_223759481-1_223761581;1_223761617-1_223762186;1_223762251-1_223764150;1_223764207-1_223766367;1_223766431-1_223769841;1_223770525-1_223771809;1_223771925-1_223772181;1_223772239-1_223774834	0.3137590023899455	0.1264248387047666
1_223759481-1_223761581;1_223761617-1_223762186;1_223762251-1_223764150;1_223764207-1_223766367;1_223766431-1_223769841;1_223769909-1_223770447;1_223770525-1_223771809;1_223771925-1_223772181;1_223772239-1_223774834	0.36556068170229367	0.4103450346340497
1_223771925-1_223772181;1_223772239-1_223774834	0.33812219721933406	0.109119082697648
1_223993047-1_224003520;1_224003654-1_224007294;1_224007417-1_224009320	0.10174806168343674	0.21444335093222464
1_223993047-1_224003520;1_224003654-1_224009320	1.041240343183936	0.9098836068344172
1_223993047-1_224002522;1_224002622-1_224003520;1_224003654-1_224009320	0.3499170529507763	0.1827674906442023
1_224114396-1_224130472	0.05886883442595503	0.15401562434102278
1_224114396-1_224130472;1_224130581-1_224134074	0.5012833190133258	0.48514791139468105
1_224114396-1_224130472;1_224130581-1_224134074;1_224134212-1_224153142;1_224153337-1_224157352	1.272765333926539	1.1743127053277393
1_224114396-1_224130472;1_224130581-1_224134074;1_224134212-1_224157352	0.20472645829267838	0
1_224114396-1_224130472;1_224130581-1_224153142;1_224153337-1_224157352	0.13007597853134256	0
1_224183418-1_224189577;1_224190319-1_224192332	2.0537934452155073	2.2806184606364925
1_224356993-1_224360495;1_224360563-1_224365879;1_224365991-1_224371283;1_224371423-1_224379069	0.4424444285124063	0.1827674906442023
1_224356993-1_224360495;1_224360563-1_224365879;1_224365991-1_224371283;1_224371423-1_224375795	1.4797337270869282	1.5187307703127795
1_224356993-1_224364109;1_224364455-1_224365879;1_224365991-1_224371283;1_224371423-1_224375795	0.19969193424840334	0.2925764519023327
1_224356993-1_224360495;1_224360563-1_224365879;1_224365991-1_224375795	0.3989415046617751	0.6229536545100052
1_224929835-1_224952670;1_224952779-1_224954959;1_224955098-1_224960153;1_224960302-1_224964479;1_224964609-1_224967431;1_224967583-1_224967680	0.5538465837725822	0.5294358035985838
1_224929835-1_224952670;1_224952779-1_224954959;1_224955098-1_224960153;1_224960302-1_224964479;1_224964609-1_224967431;1_224967583-1_224968759;1_224968874-1_224969634	0.2944845953795577	0.4103450346340497
1_225778012-1_225783300;1_225783368-1_225786862	0.608272368866258	0.522870968065468
1_225778012-1_225783300;1_225783368-1_225789034;1_225789141-1_225789240	0.2862247208465999	0.246390863679156
1_225778012-1_225783300;1_225783368-1_225789240	2.7134548672085006	2.6724203876666293
1_225778012-1_225783300;1_225783368-1_225786862;1_225786985-1_225789240	1.81677981135216	1.687056211080842
1_225810169-1_225828725;1_225828912-1_225831779;1_225831959-1_225838654;1_225838881-1_225839217;1_225839346-1_225839829;1_225840037-1_225842366;1_225842474-1_225844498;1_225844623-1_225845146	0.13007597853134256	0
1_226062811-1_226064329;1_226064479-1_226065656	0.5284538758798776	0.33178750379204475
1_226062811-1_226064329;1_226064479-1_226065656;1_226065809-1_226071351	2.469621444885464	2.4856968201466865
1_226064479-1_226065656;1_226065809-1_226071351	0.9061325293303266	0.8442560913430761
1_226870649-1_226871262;1_226871404-1_226875365;1_226875550-1_226881888;1_226882048-1_226883705;1_226883919-1_226885538;1_226885679-1_226888091;1_226888158-1_226888829;1_226889049-1_226890035;1_226890133-1_226891278;1_226891361-1_226891743;1_226891844-1_226894007;1_226894125-1_226895424	0.42036379420169273	0.42893820765810275
1_226871404-1_226875365	0.10174806168343674	0.08379973088734545
1_226940399-1_226961377;1_226961562-1_226965000;1_226965410-1_226965671;1_226965737-1_226977449;1_226977523-1_226982027;1_226982149-1_226982678;1_226982763-1_226982894;1_226983034-1_226983552;1_226983633-1_226983761;1_226983854-1_226984094;1_226984235-1_226984548;1_226984655-1_226984876;1_226984941-1_226985254;1_226985340-1_226986453	1.7731981078113934	1.6768034663560742
1_226977523-1_226982027;1_226982149-1_226982678;1_226982763-1_226982894;1_226983034-1_226983552;1_226983633-1_226983761;1_226983854-1_226984094;1_226984235-1_226984548;1_226984655-1_226984876;1_226984941-1_226985254;1_226985340-1_226986453	0.25334009544564756	0.08379973088734545
1_227563724-1_227646544;1_227646670-1_227650956;1_227651076-1_227654336	0.12049709249405943	0.08379973088734545
1_227563724-1_227582514;1_227582606-1_227646544;1_227646670-1_227650956;1_227651076-1_227654336	0.2612429503415764	0.20304560167525684
1_227563724-1_227582514;1_227582606-1_227654336	0.11070215847530832	0.15401562434102278
1_227563724-1_227582514;1_227582606-1_227646544;1_227646670-1_227654336	0.06988979320471318	0.08379973088734545
1_227728786-1_227732389	0.38916752468100685	0.45294086912752907
1_227728786-1_227731585;1_227731747-1_227732389	0.9600182959180193	0.977645278859166
1_227728786-1_227758995;1_227759485-1_227766959;1_227767083-1_227780527	0.10174806168343674	0
1_227735499-1_227747692;1_227748233-1_227758995;1_227759485-1_227766959;1_227767083-1_227780527	1.2624236802253108	1.2792400967325215
1_227735499-1_227758995;1_227759485-1_227766959;1_227767083-1_227780527	0.40030244901565715	0.3544985727464048
1_227748233-1_227758995	0.05886883442595503	0.15401562434102278
1_227758659-1_227758995;1_227759485-1_227766959;1_227767083-1_227780527	0.05886883442595503	0.3210835368975095
1_228082765-1_228097078;1_228097262-1_228097342;1_228097452-1_228097591;1_228097715-1_228097852	2.4940802704589404	2.501482428979289
1_228082850-1_228097078;1_228097262-1_228097342;1_228097452-1_228097591;1_228097715-1_228097852	1.049656819135961	0.883508371624939
1_228140159-1_228145511;1_228145624-1_228146026;1_228146067-1_228146842;1_228146938-1_228147406;1_228147544-1_228147615;1_228147699-1_228148371;1_228148456-1_228148665	0.45342712596167883	0.6120006669324447
1_228140363-1_228145511;1_228145624-1_228146026;1_228146067-1_228146842;1_228146938-1_228147406;1_228147544-1_228147615;1_228147699-1_228148371;1_228148456-1_228148665	1.1692903114834177	1.1718337390176106
1_228140363-1_228141124;1_228141288-1_228145511;1_228145653-1_228146842;1_228146938-1_228147406;1_228147544-1_228147615;1_228147699-1_228148371;1_228148456-1_228148665	0.5152012823623598	0.38235457594455885
1_228140363-1_228141124;1_228141288-1_228145511;1_228145624-1_228146026;1_228146067-1_228146842;1_228146938-1_228147406;1_228147544-1_228147615;1_228147699-1_228148371;1_228148456-1_228148665	1.2334186129812705	1.2125366821542367
1_228140363-1_228141124;1_228141288-1_228145511;1_228146067-1_228146842;1_228146938-1_228147406;1_228147544-1_228147615;1_228147699-1_228148371;1_228148456-1_228148665	0.37103474427007105	0.08379973088734545
1_228140363-1_228141124;1_228141288-1_228141626;1_228141829-1_228145511;1_228145624-1_228146026;1_228146067-1_228146842;1_228146938-1_228147406;1_228147544-1_228147615;1_228147699-1_228148371;1_228148456-1_228148665	0.39706843136806375	0.26331517113836106
1_228140363-1_228141124;1_228141829-1_228145511;1_228145624-1_228146026;1_228146067-1_228146842;1_228146938-1_228147406;1_228147544-1_228147615;1_228147699-1_228148371;1_228148456-1_228148665	0.11070215847530832	0.2808473113775056
1_228140363-1_228145511;1_228145624-1_228146026;1_228146067-1_228146842;1_228146938-1_228147406;1_228147544-1_228147615;1_228147699-1_228148665	0.3137590023899455	0.33178750379204475
1_228145624-1_228146026;1_228146067-1_228146842;1_228146938-1_228147406;1_228147544-1_228147615;1_228147699-1_228148371;1_228148456-1_228148665	0.39361611282266634	0.40781448059112746
1_228146067-1_228146842;1_228146938-1_228147406;1_228147544-1_228147615;1_228147699-1_228148379;1_228148456-1_228148665	0	0.08379973088734545
1_228148456-1_228148665	0.1579407578287486	0
1_228166157-1_228174692;1_228175029-1_228175122	0.4991742236999077	0.23956635116938668
1_228487878-1_228488960;1_228489056-1_228493053;1_228493274-1_228493883	0.5741055923769183	0.6073614534004819
1_229271370-1_229286486;1_229286566-1_229288729;1_229288843-1_229295848;1_229295910-1_229297482;1_229297640-1_229298977;1_229299072-1_229302862;1_229302989-1_229303806	1.5331233594886076	1.6419236062446056
1_229271370-1_229295848;1_229295910-1_229297482;1_229297640-1_229298977;1_229299072-1_229302862;1_229302989-1_229303806	0.3626409895687881	0.28022640393110615
1_229271370-1_229295848;1_229295910-1_229297520;1_229297640-1_229298977;1_229299072-1_229302862;1_229302989-1_229303806	0.25866898037406694	0.08379973088734545
1_229271370-1_229286486;1_229286566-1_229288729	0.11070215847530832	0
1_229626356-1_229627621;1_229627759-1_229632269;1_229632445-1_229634917;1_229638247-1_229643533;1_229643693-1_229645859;1_229645969-1_229647510;1_229647752-1_229651235;1_229651322-1_229654249;1_229654388-1_229659100	0.2612429503415764	0.22422407815605505
1_229651322-1_229654249;1_229654388-1_229659100	0.11070215847530832	0
1_230067406-1_230178218;1_230178311-1_230203137;1_230203290-1_230236014;1_230236112-1_230236353;1_230236420-1_230236660;1_230236725-1_230243306;1_230243427-1_230246063;1_230246150-1_230249184;1_230249271-1_230250457;1_230250560-1_230255218;1_230255344-1_230262573;1_230262665-1_230262922;1_230263005-1_230265241;1_230265367-1_230274445;1_230274564-1_230279303	0.900517979293229	0.8326872542760281
1_230262665-1_230262922	0.11431666829975037	0.11740640147586053
1_230642678-1_230659464;1_230659625-1_230660758	0.2795195347789675	0.31680249681301614
1_230642678-1_230659464;1_230659625-1_230660758;1_230660823-1_230663141;1_230663221-1_230664484;1_230664587-1_230668676;1_230668784-1_230669356;1_230669535-1_230671516;1_230671640-1_230674998;1_230675124-1_230678913;1_230679052-1_230683574;1_230683635-1_230685085;1_230685236-1_230686935;1_230687132-1_230688071;1_230688143-1_230688420;1_230688562-1_230690014;1_230690153-1_230691384;1_230691564-1_2…	1.3352026136678918	1.3036261397666622
1_230979279-1_230988320;1_230988439-1_230990110;1_230990263-1_230995760;1_230995984-1_230997121;1_230997267-1_230999623	0.19969193424840334	0.25740883683096677
1_230979279-1_230988320;1_230988439-1_230990110;1_230990263-1_230995760;1_230995984-1_230997121;1_230997267-1_231000138	1.5570831125497087	1.444851683446553
1_230979279-1_230988320;1_230988439-1_230990110;1_230990263-1_230990600;1_230990698-1_230995760;1_230995984-1_230997121;1_230997267-1_231000138	0.3478196043565949	0.4103450346340497
1_231241456-1_231250961;1_231251143-1_231260507;1_231260683-1_231262723;1_231262852-1_231265293;1_231265420-1_231265712;1_231265787-1_231266014;1_231266165-1_231266277;1_231266407-1_231267680;1_231267903-1_231270758;1_231271000-1_231272312;1_231272391-1_231273922;1_231274062-1_231275221;1_231275320-1_231275405;1_231275498-1_231276135;1_231276196-1_231277499	1.8711041002117224	1.828927076781572
1_231275320-1_231275405;1_231275498-1_231276135;1_231276196-1_231277499	0.11070215847530832	0.3003643954542301
1_231338604-1_231339769	0.19884068981997283	0.35585869525977837
1_231338604-1_231339769;1_231339868-1_231347797;1_231347925-1_231351304	0.27956105521956287	0.44913332550495183
1_231338604-1_231339769;1_231339868-1_231347797;1_231347925-1_231351304;1_231351571-1_231352610	1.0990165630167397	1.1955320661269315
1_231528826-1_231529255;1_231529359-1_231537213;1_231537327-1_231542481;1_231542611-1_231554621	0.05886883442595503	0.23956635116938668
1_231528826-1_231529255;1_231529359-1_231537213;1_231537327-1_231542481;1_231542611-1_231561128;1_231561255-1_231564528	1.8239974772449452	1.8371937847298796
1_232950744-1_232955557;1_232955719-1_232956347;1_232956443-1_232969909;1_232970118-1_232978163	1.6447630119674053	1.730332052050157
1_232950744-1_232956347;1_232956443-1_232969909;1_232970118-1_232978163	0.5951999742185163	0.5982589250132175
1_232950744-1_232955557;1_232955719-1_232956347;1_232956443-1_232978163	0.4307067518942182	0.5140246348548614
1_232970118-1_232978163	0.2224473271019373	0.2104637371604916
1_233614526-1_233666595;1_233666990-1_233671271	0.3390346373875973	0.8870201139366197
1_234373678-1_234374230;1_234374389-1_234383723	1.4547594886448847	1.4712935386093124
1_234373840-1_234374230;1_234374389-1_234383723	1.0706423426223979	1.0590638935224963
1_234374389-1_234383723	0.717627275635008	0.6443026769262388
1_235328778-1_235341708;1_235341778-1_235342011	0.8861984972729204	0.8983081385391523
1_235328778-1_235335242;1_235335334-1_235341708;1_235341778-1_235342011	1.9864005017422248	1.9661475820112209
1_235367552-1_235380019;1_235380149-1_235401503;1_235401587-1_235414433;1_235414618-1_235419473;1_235419561-1_235427140;1_235427239-1_235430705;1_235430804-1_235434204;1_235434280-1_235435745;1_235435840-1_235436386;1_235436450-1_235436544;1_235436608-1_235437322;1_235437474-1_235438769;1_235438922-1_235441814;1_235441882-1_235442852;1_235442911-1_235448349;1_235448440-1_235448670	0.3137590023899455	0.109119082697648
1_235367504-1_235380019;1_235380149-1_235401503;1_235401587-1_235414433;1_235414618-1_235419473;1_235419561-1_235427140;1_235427239-1_235430705;1_235430804-1_235432946;1_235433171-1_235434204;1_235434280-1_235435745;1_235435840-1_235436386;1_235436450-1_235436544;1_235436608-1_235437322;1_235437474-1_235438769;1_235438922-1_235441814;1_235441882-1_235442852;1_235442911-1_235448349;1_235448440-1_2…	0.17445695645124412	0
1_235367504-1_235380019;1_235380149-1_235401503;1_235401587-1_235414433;1_235414618-1_235419473;1_235419561-1_235427140;1_235427239-1_235430705;1_235430804-1_235434204;1_235434280-1_235435745;1_235435840-1_235436386;1_235436450-1_235436544;1_235436608-1_235437322;1_235437474-1_235438769;1_235438922-1_235441814;1_235441882-1_235442852;1_235442911-1_235448349;1_235448440-1_235448670	1.1307026421345674	1.0598239536689105
1_236143036-1_236178414;1_236178636-1_236179879;1_236180028-1_236183778;1_236183906-1_236205126;1_236205250-1_236208050	0	0.21444335093222464
1_236143036-1_236168706;1_236168755-1_236178414;1_236178636-1_236179879;1_236180028-1_236183778;1_236183906-1_236205126;1_236205250-1_236208050	0.7002940243103096	0.5378066659669006
1_236395660-1_236409216;1_236409274-1_236414260;1_236414299-1_236427392;1_236427450-1_236468231;1_236468276-1_236482267	1.1563621416711067	1.119740233046107
1_236395660-1_236409216;1_236409274-1_236414260;1_236414299-1_236427392;1_236427450-1_236482267	0.20472645829267838	0.08379973088734545
1_236524061-1_236525968	0.12049709249405943	0
1_236524061-1_236525968;1_236526115-1_236537497;1_236537585-1_236538879	0.06988979320471318	0
1_236524061-1_236525968;1_236526115-1_236537497;1_236537585-1_236538879;1_236539089-1_236540564;1_236540683-1_236541654;1_236541710-1_236542761;1_236542787-1_236543560;1_236543648-1_236544750;1_236544915-1_236548012	1.3850269901717145	1.4001159689277938
1_236524061-1_236525968;1_236526115-1_236537497;1_236537585-1_236538879;1_236539089-1_236540564;1_236540683-1_236541654;1_236541710-1_236542761	0.16900319800934738	0
1_236524061-1_236525968;1_236526115-1_236537497;1_236537585-1_236538879;1_236539089-1_236540564;1_236540683-1_236541654;1_236541710-1_236542761;1_236543648-1_236544750;1_236544915-1_236548012	0.516242976665558	0.5395712985753094
1_236540683-1_236541654;1_236541710-1_236542761;1_236542787-1_236543560;1_236543648-1_236544750;1_236544915-1_236548012	0.05886883442595503	0.109119082697648
1_236543648-1_236544750;1_236544915-1_236548012	0.3641203759962258	0
1_236686799-1_236717858;1_236717972-1_236718894;1_236719013-1_236720105;1_236720191-1_236725933;1_236726020-1_236727678;1_236727756-1_236731233;1_236731314-1_236735635;1_236735720-1_236737122;1_236737214-1_236739302;1_236739532-1_236742896;1_236743043-1_236744626;1_236744776-1_236747667;1_236747775-1_236749124;1_236749264-1_236751470;1_236751652-1_236753947;1_236754081-1_236755019;1_236755198-1_2…	2.33735508686994	2.3270054243844225
1_236686799-1_236717858;1_236717972-1_236718894;1_236719013-1_236720105;1_236720191-1_236725933;1_236726020-1_236727678;1_236727756-1_236731233;1_236731314-1_236734433;1_236734518-1_236737122;1_236737214-1_236739302;1_236739532-1_236742896;1_236743043-1_236744626;1_236744776-1_236747667;1_236747775-1_236749124;1_236749264-1_236751470;1_236751652-1_236753947;1_236754081-1_236755019;1_236755198-1_2…	0.11431666829975037	0.11740640147586053
1_236754081-1_236755019;1_236755198-1_236757486;1_236757632-1_236759724;1_236759789-1_236761015;1_236761173-1_236762461	0.8301697868869641	0.6532702836803126
1_236795737-1_236803428;1_236803642-1_236806144;1_236806233-1_236808704;1_236808773-1_236810503;1_236810595-1_236812738;1_236812844-1_236815604;1_236815663-1_236816449;1_236816543-1_236824119;1_236824219-1_236825338;1_236825399-1_236826829;1_236826896-1_236829189;1_236829268-1_236831966;1_236832078-1_236835547;1_236835687-1_236838414;1_236838599-1_236850344;1_236850523-1_236852521;1_236852637-1_2…	0.25418150940294926	0.40005067149956325
1_236895550-1_236897006;1_236897118-1_236897558	0.6775108114482037	0.8006457750654176
1_237830630-1_237831514;1_237831565-1_237832552	0.3938101504904352	0.2925764519023327
1_241848353-1_241848731;1_241849027-1_241850409;1_241850586-1_241852292;1_241852411-1_241853358;1_241853481-1_241857345;1_241857482-1_241858506;1_241858718-1_241860517;1_241860704-1_241861406;1_241861502-1_241866830;1_241867055-1_241872032;1_241872278-1_241878749;1_241879343-1_241881916;1_241882017-1_241885314;1_241885507-1_241889465	0.7570410483083919	0.6719576163401907
1_241848353-1_241848731;1_241849027-1_241850409;1_241850586-1_241853358;1_241853481-1_241857345;1_241857482-1_241858506;1_241858718-1_241860517;1_241860704-1_241861406;1_241861502-1_241866830;1_241867055-1_241872032;1_241872278-1_241878749;1_241879343-1_241881916;1_241882017-1_241885314;1_241885507-1_241889465	0.17445695645124412	0.109119082697648
1_241849027-1_241850409;1_241850586-1_241852292;1_241852411-1_241853358;1_241853481-1_241857345;1_241857482-1_241858506;1_241858718-1_241860517;1_241860704-1_241861406;1_241861502-1_241866830;1_241867055-1_241872032;1_241872278-1_241878749;1_241879343-1_241881916;1_241882017-1_241885314;1_241885507-1_241889465	0.17445695645124412	0
1_243256240-1_243270105;1_243270257-1_243270978;1_243271063-1_243274543;1_243274656-1_243286272;1_243286397-1_243293091;1_243293219-1_243293399;1_243293494-1_243304713;1_243304777-1_243305012	0.4365566022902454	0
1_243256240-1_243270105;1_243270257-1_243270978;1_243271063-1_243274543;1_243274656-1_243286272;1_243286397-1_243293091;1_243293219-1_243304713;1_243304777-1_243307989;1_243308177-1_243316755;1_243316893-1_243330540;1_243330692-1_243341039;1_243341173-1_243344215;1_243344331-1_243378721;1_243378863-1_243415702;1_243415829-1_243417968;1_243418076-1_243426427;1_243426558-1_243489014;1_243489140-1_2…	0.8481414378767268	0.9403623969444345
1_243256240-1_243270105;1_243270257-1_243270978;1_243271063-1_243274543;1_243274656-1_243286272	0.37720798194058247	0.4298430081953828
1_243256240-1_243270105;1_243270257-1_243270978;1_243271063-1_243274543;1_243274656-1_243286272;1_243286397-1_243293091;1_243293219-1_243304713;1_243304777-1_243305012	1.1088971992514534	0.9640566659800585
1_243256240-1_243270105;1_243270257-1_243270978;1_243271063-1_243274543;1_243274656-1_243286272;1_243286397-1_243304713;1_243304777-1_243305012	0.4149630805955927	0.46394407917344427
1_243256240-1_243270105;1_243270257-1_243270978;1_243271063-1_243274543;1_243274656-1_243286272;1_243286397-1_243304713;1_243304777-1_243307989;1_243308177-1_243316755;1_243316893-1_243330540;1_243330692-1_243341039;1_243341173-1_243344215;1_243344331-1_243378721;1_243378863-1_243415702;1_243415829-1_243417968;1_243418076-1_243426427;1_243426558-1_243489014;1_243489140-1_243499756	0.3237815343524015	0.3210835368975095
1_243256240-1_243270105;1_243270257-1_243270978;1_243271063-1_243274543;1_243274656-1_243286272;1_243286397-1_243293091;1_243293219-1_243293399;1_243293494-1_243304713;1_243304777-1_243307989;1_243308177-1_243316755;1_243316893-1_243330540;1_243330692-1_243341039;1_243341173-1_243344215;1_243344331-1_243378721;1_243378863-1_243415702;1_243415829-1_243417968;1_243418076-1_243426427;1_243426558-1_2…	0.19969193424840334	0.19053705459641943
1_243271063-1_243274543;1_243274656-1_243286272;1_243286397-1_243293091;1_243293219-1_243304713;1_243304777-1_243305012	0.10174806168343674	0
1_244653355-1_244653913;1_244654025-1_244656296	0.17445695645124412	0.11740640147586053
1_244653355-1_244653913;1_244654025-1_244686597;1_244686669-1_244689249;1_244689342-1_244691879;1_244692020-1_244705556	0.2330692106247256	0
1_244653355-1_244686597;1_244686669-1_244691879;1_244692020-1_244705556	0.24510996941008692	0.19053705459641943
1_244653355-1_244686597;1_244686669-1_244689249;1_244689342-1_244691879;1_244692020-1_244705556	0.8492096765241104	0.884485273592732
1_244835756-1_244842195;1_244842258-1_244843041	1.7463292889287243	1.6820898918546952
1_244835756-1_244841944;1_244842058-1_244842195;1_244842258-1_244843041	1.4794492261702332	1.5538249986045756
1_244835756-1_244841944;1_244842058-1_244842205;1_244842258-1_244843041	0.40973772698353716	0.15401562434102278
1_244842058-1_244842195;1_244842258-1_244843041	0.6483919968962983	0.6460401823774473
1_244970043-1_244970329;1_244970443-1_244972509	0.3433403967033573	0.20304560167525684
1_244970043-1_244970329;1_244970443-1_245017242;1_245017326-1_245059386;1_245059458-1_245082083;1_245082162-1_245083442;1_245083484-1_245083622;1_245083688-1_245087245	0.12049709249405943	0
1_244970443-1_245017242;1_245017326-1_245022169;1_245022296-1_245030655	0.1489633582738435	0.1827674906442023
1_244970443-1_245059386;1_245059458-1_245082083;1_245082162-1_245083442;1_245083484-1_245083622;1_245083688-1_245121920	0.4301465508672552	0.3057179159601022
1_244970443-1_245059386;1_245059458-1_245082083;1_245082162-1_245083442;1_245083484-1_245083622;1_245083688-1_245091027	0.12049709249405943	0
1_244970443-1_245017242;1_245017326-1_245059386;1_245059458-1_245082083;1_245082162-1_245083442;1_245083484-1_245083622;1_245083688-1_245121920	0.24700335210923383	0.11740640147586053
1_244970443-1_245002121;1_245002232-1_245017242;1_245017326-1_245030655	0.2330692106247256	0.19053705459641943
1_244970443-1_245059386;1_245059458-1_245082083;1_245082162-1_245083442;1_245083484-1_245083622;1_245083688-1_245087245	0.5931381132496794	0.34918717125273346
1_244970443-1_245017242;1_245017326-1_245030655	0.2994940608362816	0.08379973088734545
1_244970443-1_245002121;1_245002232-1_245017242;1_245017326-1_245059386;1_245059458-1_245082083;1_245082162-1_245083442;1_245083484-1_245083622;1_245083688-1_245087245	0.06988979320471318	0.109119082697648
1_244970443-1_245002121;1_245002232-1_245059386;1_245059458-1_245082083;1_245082162-1_245083442;1_245083484-1_245083622;1_245083688-1_245087245	0.17445695645124412	0
1_245002232-1_245017242;1_245017326-1_245030655	0.05886883442595503	0
1_245646280-1_245684233;1_245684395-1_245685405	0.20975204941753245	0.2808473113775056
1_246566663-1_246591512;1_246591941-1_246621429;1_246621634-1_246631894;1_246631924-1_246633924;1_246634010-1_246634473;1_246634587-1_246641921;1_246642037-1_246647139;1_246648037-1_246660199;1_246660334-1_246665700	0.5923273604747805	0.5008517139573401
1_246724612-1_246726892;1_246727004-1_246735975;1_246736055-1_246740172;1_246740301-1_246744076;1_246744125-1_246758226;1_246758356-1_246759034;1_246759151-1_246759957;1_246760076-1_246760171;1_246760227-1_246764246;1_246764357-1_246766058;1_246766139-1_246767195	1.9242684531091123	1.8838611764356312
1_248838551-1_248844483;1_248844636-1_248845566;1_248845662-1_248847052;1_248847669-1_248847725	0.35059083059453533	0.2761484343624574
1_248838551-1_248844483;1_248844636-1_248845566;1_248845662-1_248847175	0.5462167592505067	0.43929754279665867
1_248838551-1_248844483;1_248844636-1_248845566;1_248845623-1_248847759	0.25418150940294926	0.40567799914495345
1_248838551-1_248844483;1_248844636-1_248845566;1_248845662-1_248847052	1.3845198414600637	1.290864388522096
1_248906342-1_248913816;1_248913879-1_248917279	0.5133560301198417	0.21703922150924723
1_248906342-1_248913816;1_248913879-1_248916602	0.5316864222664692	0.4901625701438962
1_185350-1_185491;1_185559-1_186317;1_186469-1_187129;1_187287-1_187376;1_187577-1_187755;1_187890-1_188130;1_188266-1_188439;1_188584-1_188791;1_188902-1_195263	0.13007597853134256	0.1264248387047666
1_944800-1_945057;1_945146-1_945518;1_945653-1_946173;1_946286-1_946402;1_946545-1_948131;1_948232-1_948490;1_948603-1_951127;1_951238-1_952000;1_952139-1_952412;1_952600-1_953175;1_953288-1_953782;1_953892-1_954004;1_954082-1_955923;1_956013-1_956095;1_956215-1_956894;1_957025-1_957099;1_957273-1_958929;1_959081-1_959215	0.9155122232714843	0.9620497812508928
1_944800-1_945057;1_945146-1_945518;1_945653-1_946173;1_946286-1_946402	0.05886883442595503	0.19053705459641943
1_959081-1_959215	0.45906461531137427	0.3225224058157493
1_999432-1_999526;1_999613-1_999692	0.11431666829975037	0
1_999432-1_999526;1_999613-1_999866	0.11070215847530832	0
1_999432-1_999526	0.1489633582738435	0.22422407815605505
1_999432-1_999526;1_999613-1_999692;1_999787-1_999866	0.05886883442595503	0.21703922150924723
1_1083025-1_1085878;1_1086012-1_1087139;1_1087204-1_1087502;1_1087597-1_1090353	0.11431666829975037	0.19625310245368485
1_1217688-1_1218458	0.19454786995202406	0
1_1217804-1_1218458;1_1218633-1_1218769;1_1218927-1_1223244;1_1223357-1_1223832;1_1223968-1_1228468;1_1228946-1_1231892	0.1658179111618796	0.246390863679156
1_1217688-1_1218458;1_1218633-1_1218769;1_1218927-1_1223244;1_1223357-1_1223832;1_1223968-1_1228468;1_1228946-1_1231892	0.7135465993265411	0.637661564820028
1_1255487-1_1256045;1_1256125-1_1256992;1_1257130-1_1257208;1_1257310-1_1263346;1_1263386-1_1267862;1_1267992-1_1273666	1.1097920206994578	1.1661109753673937
1_1255487-1_1256045	0.17445695645124412	0.109119082697648
1_1255487-1_1256045;1_1256125-1_1256992;1_1257130-1_1257208;1_1257310-1_1263346;1_1263386-1_1273666	0.31537606793281475	0.08379973088734545
1_1255487-1_1256045;1_1256125-1_1256992;1_1257130-1_1257208;1_1257310-1_1263346;1_1263386-1_1264783;1_1264830-1_1267862;1_1267992-1_1273666	0.23003941874886952	0
1_1255487-1_1256045;1_1256125-1_1256992;1_1257130-1_1257208;1_1257310-1_1263346;1_1263386-1_1267733;1_1267992-1_1273666	0.1489633582738435	0.40567799914495345
1_1263386-1_1267862;1_1267992-1_1273666	0.06988979320471318	0.08379973088734545
1_1311924-1_1312018;1_1312147-1_1312226;1_1312368-1_1312440;1_1312501-1_1312593;1_1312700-1_1312787;1_1312949-1_1313035;1_1313124-1_1313509;1_1313592-1_1313732;1_1313921-1_1314301;1_1314365-1_1314824;1_1314962-1_1315404;1_1315438-1_1315520;1_1315618-1_1319296;1_1319433-1_1320456;1_1320529-1_1320996;1_1321093-1_1324581	0.20975204941753245	0.08379973088734545
1_1311924-1_1312018;1_1312147-1_1312226;1_1312368-1_1312440;1_1312501-1_1312593;1_1312700-1_1312787;1_1312949-1_1313035;1_1313124-1_1313509;1_1313592-1_1313732;1_1313921-1_1314301;1_1314365-1_1314824;1_1314962-1_1315404;1_1315438-1_1315520;1_1315618-1_1319296;1_1319524-1_1320456;1_1320529-1_1320996;1_1321093-1_1321908;1_1321980-1_1323181;1_1323287-1_1324581	0.12049709249405943	0.26331517113836106
1_1311924-1_1312018;1_1312147-1_1312226;1_1312368-1_1312440;1_1312501-1_1312593;1_1312700-1_1312787;1_1312949-1_1313035;1_1313124-1_1313509;1_1313592-1_1313732;1_1313921-1_1314301;1_1314365-1_1314824;1_1314962-1_1315404;1_1315438-1_1315520;1_1315618-1_1319296;1_1319524-1_1320456;1_1320529-1_1320996;1_1321093-1_1324581	1.0757414468749076	1.1003798745669011
1_1311924-1_1312018;1_1312147-1_1312226;1_1312368-1_1312440;1_1312501-1_1312593;1_1312700-1_1312787;1_1312949-1_1313035;1_1313124-1_1313509;1_1313592-1_1313732;1_1313921-1_1314301;1_1314365-1_1314824;1_1314962-1_1315404;1_1315438-1_1315520;1_1315618-1_1319296;1_1319524-1_1320456;1_1320529-1_1320996;1_1321093-1_1323181;1_1323287-1_1324581	0.19969193424840334	0.109119082697648
1_1311924-1_1312018;1_1312147-1_1312226;1_1312368-1_1312440;1_1312501-1_1312593;1_1312700-1_1312787;1_1312949-1_1313035;1_1313124-1_1313509;1_1313592-1_1313732;1_1313921-1_1314301;1_1314365-1_1314824;1_1314962-1_1315404;1_1315438-1_1315520;1_1315618-1_1320996;1_1321093-1_1324581	0.11070215847530832	0.08379973088734545
1_1311924-1_1312018;1_1312147-1_1312226;1_1312368-1_1312440;1_1312501-1_1312593;1_1312700-1_1312787;1_1312949-1_1313035;1_1313124-1_1313509;1_1313592-1_1313732;1_1313921-1_1314301;1_1314365-1_1314824;1_1314998-1_1315520;1_1315618-1_1323181;1_1323287-1_1324581	0.20472645829267838	0
1_1311924-1_1312018;1_1312147-1_1312226	0.05886883442595503	0.1264248387047666
1_1314962-1_1315404;1_1315438-1_1315520;1_1315618-1_1319296;1_1319524-1_1320456;1_1320529-1_1320996;1_1321093-1_1324581	0.06988979320471318	0
1_1319524-1_1320456;1_1321093-1_1324581	0.05886883442595503	0.1264248387047666
1_1319524-1_1320456;1_1320529-1_1320996;1_1321093-1_1324581	0.10174806168343674	0.33178750379204475
1_1373902-1_1374000;1_1374445-1_1374705;1_1374790-1_1374997	0.7406039346861134	0.4349330115687308
1_1373902-1_1374000;1_1374445-1_1374705;1_1374790-1_1375154	1.8192930558147948	1.816290462500174
1_1373902-1_1374000;1_1374445-1_1374705	1.0107862392396494	1.0945831570915234
1_1373902-1_1374000;1_1374445-1_1374705;1_1374790-1_1375075	0.6093263905651626	0.449997056041305
1_1387582-1_1387777;1_1387869-1_1387954;1_1388065-1_1390230;1_1390371-1_1390459;1_1390563-1_1390766;1_1393460-1_1395394;1_1395514-1_1398233;1_1398342-1_1398597;1_1398671-1_1399019	0.12049709249405943	0.109119082697648
1_1387582-1_1387777;1_1387869-1_1387954;1_1388065-1_1390230;1_1390371-1_1390459;1_1390563-1_1390766;1_1390865-1_1393396;1_1393460-1_1395394;1_1395514-1_1398233;1_1398342-1_1398597;1_1398671-1_1399019	0.5322709487257975	0.48574768540227303
1_1387582-1_1387777;1_1387869-1_1387954	0.12049709249405943	0.17564763894621083
1_1387582-1_1387777;1_1387869-1_1387954;1_1388065-1_1390230;1_1390371-1_1390459;1_1390563-1_1390766	0.8610699221635576	0.7967773200041612
1_1387582-1_1387777;1_1387869-1_1387954;1_1388065-1_1390230;1_1390371-1_1390459;1_1390563-1_1390766;1_1392803-1_1393396;1_1393460-1_1395394;1_1395514-1_1398233;1_1398342-1_1398597;1_1398671-1_1399019	0.7201918151999913	0.694963552997549
1_1387582-1_1387777;1_1387869-1_1387954;1_1388065-1_1390230;1_1390371-1_1390459;1_1390563-1_1390766;1_1391575-1_1392679;1_1392803-1_1393396;1_1393460-1_1395394;1_1395514-1_1398233;1_1398342-1_1398597;1_1398671-1_1399019	0.29210081177951047	0.17564763894621083
1_1387582-1_1387777;1_1387869-1_1387954;1_1388065-1_1388626;1_1388743-1_1390230;1_1390371-1_1390459;1_1390563-1_1390766;1_1392803-1_1393396;1_1393460-1_1395394;1_1395514-1_1398233;1_1398342-1_1398597;1_1398671-1_1399019	0.10174806168343674	0.25142106857691304
1_1392803-1_1393396;1_1393460-1_1395394;1_1395514-1_1398233;1_1398342-1_1398597;1_1398671-1_1399019	0.6935453869452065	0.6571175679796012
1_1402256-1_1405809;1_1405886-1_1406909;1_1407019-1_1407131	2.14023496549446	2.192180306525388
1_1402256-1_1405809;1_1407019-1_1407131	0.1579407578287486	0
1_1405886-1_1406909;1_1407019-1_1407131	0.4766920184945988	0.3110062467328595
1_1542167-1_1543869;1_1543987-1_1544863;1_1545002-1_1564773;1_1564916-1_1574478	1.804058063630683	1.841941291498759
1_1542167-1_1543869;1_1543987-1_1544863	0.3396512007414965	0.1264248387047666
1_1545002-1_1564773;1_1564916-1_1574478	0.160253874717387	0
1_1564916-1_1574478	0.8730819725961989	0.698651950535644
1_1666019-1_1668327;1_1668472-1_1669664;1_1669736-1_1670098;1_1670151-1_1671509;1_1671629-1_1675463;1_1675590-1_1676064;1_1676199-1_1676378;1_1676846-1_1690976;1_1691393-1_1692449	0.05886883442595503	0
1_1663516-1_1664312;1_1666019-1_1668327;1_1668472-1_1669664;1_1669736-1_1670098;1_1670151-1_1671509;1_1671629-1_1675463;1_1675590-1_1676064;1_1676199-1_1676378;1_1676846-1_1692449	0.20975204941753245	0.36108961348065877
1_1666019-1_1668327;1_1668472-1_1669664;1_1669736-1_1670098;1_1670151-1_1671509;1_1671629-1_1675463;1_1675590-1_1676064;1_1676199-1_1676378;1_1676846-1_1692449	0.5052949379475837	0.46394407917344427
1_1671629-1_1675463;1_1675590-1_1676064;1_1676199-1_1676378;1_1676846-1_1692449	0.16900319800934738	0.1264248387047666
1_1719455-1_1721596	0.06988979320471318	0
1_1725422-1_1734690;1_1734835-1_1738321;1_1738448-1_1738922;1_1739057-1_1739236;1_1739704-1_1744251;1_1744668-1_1745724	0.10174806168343674	0.109119082697648
1_1729680-1_1734690;1_1734835-1_1738321;1_1738448-1_1738922;1_1739057-1_1739236;1_1739704-1_1744251;1_1744668-1_1745724	0.19154516476659808	0.4872667030345933
1_1729426-1_1731896;1_1732523-1_1734690;1_1734835-1_1738321;1_1738448-1_1738922;1_1739057-1_1739236;1_1739704-1_1744251;1_1744668-1_1745724	0.4786994401680108	0.3516196096218663
1_1732523-1_1734690;1_1734835-1_1738321;1_1738448-1_1738922;1_1739057-1_1739236;1_1739704-1_1745724	0.05886883442595503	0
1_1753060-1_1753567;1_1753649-1_1754051;1_1754208-1_1754284;1_1754383-1_1754544;1_1754698-1_1755374;1_1755476-1_1756258;1_1756343-1_1756503;1_1756608-1_1757181;1_1757310-1_1761952;1_1762035-1_1765228;1_1765446-1_1778289	0.12049709249405943	0.23956635116938668
1_1787053-1_1787322;1_1787437-1_1789053;1_1789269-1_1790395;1_1790596-1_1793245;1_1793311-1_1804419;1_1804581-1_1806475;1_1806538-1_1815756;1_1815881-1_1825385;1_1825499-1_1890820	0.06988979320471318	0
1_1787053-1_1787322;1_1787437-1_1789053;1_1789269-1_1790395;1_1790596-1_1793245;1_1793311-1_1804419;1_1804581-1_1806475;1_1806538-1_1815756;1_1815862-1_1817837;1_1817875-1_1825397;1_1825499-1_1839190;1_1839238-1_1890820	0.3641203759962258	0.2639607150356629
1_1789269-1_1790395;1_1790596-1_1793245	0.11431666829975037	0
1_1918162-1_1918253;1_1918431-1_1918893;1_1919088-1_1919182	0.11431666829975037	0
1_1918162-1_1918253;1_1918431-1_1918893;1_1918934-1_1919045;1_1919088-1_1919182	0.19969193424840334	0
1_2185513-1_2193639;1_2193910-1_2193998;1_2194133-1_2194688	0.24510996941008692	0.2925764519023327
1_2189781-1_2193639;1_2193910-1_2193998	0.3237815343524015	0.08379973088734545
1_2189781-1_2193639;1_2193910-1_2193998;1_2194133-1_2194688	0.4897384550096767	0.2745471208158629
1_2193910-1_2193998	0.05886883442595503	0
1_2406619-1_2406720;1_2406895-1_2408452;1_2408858-1_2410371;1_2410451-1_2412391	0.06988979320471318	0
1_2405834-1_2406484;1_2406619-1_2406720;1_2406895-1_2408452;1_2408858-1_2410371;1_2410451-1_2412391	1.214014723050985	1.0663940160166532
1_2509060-1_2509862;1_2509930-1_2510057;1_2510157-1_2510678;1_2510782-1_2511338;1_2511387-1_2511628;1_2511683-1_2512888;1_2513039-1_2514002;1_2514089-1_2514354;1_2514466-1_2515562;1_2515717-1_2518164;1_2518264-1_2518516;1_2518597-1_2519143;1_2519324-1_2519801;1_2519954-1_2520322;1_2520414-1_2520723;1_2520906-1_2521101;1_2521315-1_2521718;1_2521800-1_2526464	0.761379833155911	0.6104117927196201
1_2521800-1_2526464	0	0.08379973088734545
1_3631657-1_3632213;1_3632338-1_3633398;1_3633503-1_3634997;1_3635074-1_3635160;1_3635294-1_3635944;1_3636030-1_3636995;1_3637098-1_3638750;1_3638822-1_3646666;1_3646782-1_3647408;1_3647560-1_3649931	0.06988979320471318	0.11740640147586053
1_3631117-1_3631466;1_3631657-1_3632213;1_3632338-1_3633398;1_3633503-1_3634997;1_3635074-1_3635160;1_3635294-1_3635944;1_3636030-1_3636995;1_3637098-1_3638750;1_3638822-1_3646666;1_3646782-1_3647408;1_3647560-1_3649931	0.780657053134651	0.6713012786384364
1_3647560-1_3649931	0.10174806168343674	0.11740640147586053
1_3738513-1_3740233;1_3740387-1_3742804;1_3742957-1_3743061;1_3743190-1_3745607	0.2837539201579283	0.08379973088734545
1_3781336-1_3781512;1_3781601-1_3782661;1_3782763-1_3783996	0.2330692106247256	0.2104637371604916
1_3781336-1_3781512;1_3781601-1_3782661;1_3782763-1_3783996;1_3784111-1_3785087;1_3785203-1_3786849;1_3787310-1_3795862	0.6955836830896938	0.6159428861605585
1_3815517-1_3816280;1_3816370-1_3823174;1_3823241-1_3823424;1_3823562-1_3825758;1_3825866-1_3826370;1_3826436-1_3826708;1_3826744-1_3829266;1_3829373-1_3829791;1_3829997-1_3831046;1_3831222-1_3833862;1_3834035-1_3834925;1_3835092-1_3836495;1_3836692-1_3837292;1_3837519-1_3838964;1_3839119-1_3839608;1_3839776-1_3844907;1_3844983-1_3845289;1_3845351-1_3847475;1_3847613-1_3848608;1_3848781-1_3852295…	0.11431666829975037	0
1_3815517-1_3816280	0	0.109119082697648
1_3890073-1_3890569;1_3891057-1_3892883;1_3892996-1_3900172	1.0186461614262274	1.187937659961023
1_5863405-1_5863890;1_5864033-1_5864338;1_5864517-1_5865102;1_5865273-1_5866373;1_5866458-1_5867030;1_5867115-1_5867740;1_5867896-1_5873252;1_5873335-1_5874471;1_5874657-1_5874874;1_5875100-1_5877093;1_5877298-1_5880114;1_5880239-1_5887286;1_5887466-1_5890868;1_5891028-1_5904617;1_5904804-1_5905292;1_5905483-1_5905632;1_5905780-1_5907115;1_5907222-1_5909152;1_5909213-1_5927649;1_5927787-1_5933147…	0.06988979320471318	0
1_6186816-1_6192930;1_6193054-1_6197652;1_6197756-1_6199562	2.2617736501277457	2.2270290762694205
1_6186816-1_6192930;1_6193054-1_6197652	1.7267957605490059	1.6899952645679985
1_6186816-1_6192930;1_6193054-1_6197652;1_6197756-1_6199366	0.05886883442595503	0.25740883683096677
1_6186816-1_6192930;1_6193054-1_6197652;1_6197756-1_6200489	0.3758058518695096	0.4103450346340497
1_6204982-1_6205206;1_6205413-1_6205754	0.44072159097598707	0.31680249681301614
1_6222160-1_6223438;1_6225262-1_6231902;1_6232119-1_6233474;1_6233643-1_6234886;1_6234974-1_6235717	0.44075023713078465	0.40614321353062643
1_6222160-1_6223438	0.32622476389063415	0.2697792033795431
1_6222160-1_6223757;1_6225262-1_6231902;1_6232119-1_6233474;1_6233643-1_6234886;1_6234974-1_6235717	0.4673724981380314	0.6304376444515587
1_6225262-1_6231902;1_6232119-1_6234886;1_6234974-1_6235717	0.381220599497897	0.08379973088734545
1_6225262-1_6231902;1_6232119-1_6233474;1_6233643-1_6234886;1_6234974-1_6235717	1.607896035267822	1.5661378567564397
1_6225262-1_6231902;1_6232119-1_6233474;1_6233643-1_6234405;1_6234511-1_6234886;1_6234974-1_6235717	0.9795604124950091	0.815313052882275
1_6264695-1_6281102;1_6281286-1_6294864;1_6294980-1_6318492;1_6318578-1_6327299;1_6327413-1_6333477;1_6333568-1_6339433;1_6339589-1_6349749;1_6349866-1_6393257	0.9617729275213617	1.236384576583028
1_6526003-1_6526696;1_6526829-1_6528994;1_6529171-1_6531968;1_6532079-1_6532463;1_6532760-1_6533280;1_6533441-1_6541830;1_6541927-1_6544826;1_6544922-1_6545045;1_6545180-1_6549571;1_6549698-1_6550396;1_6550615-1_6554107	0.1579407578287486	0.08379973088734545
1_6593658-1_6595485;1_6595557-1_6599047;1_6599452-1_6601797	1.1314428332596331	1.2313346130458886
1_6595557-1_6599047;1_6599452-1_6601797	0.05886883442595503	0.46023219928309017
1_6635700-1_6636117;1_6636246-1_6637198;1_6637340-1_6637447;1_6637504-1_6638295;1_6638364-1_6644558;1_6644674-1_6645041;1_6645126-1_6645789;1_6645978-1_6651529;1_6651602-1_6652829;1_6652951-1_6653911;1_6654039-1_6667709;1_6667810-1_6678394;1_6678467-1_6680908;1_6681037-1_6701729	0	0.2639607150356629
1_6635700-1_6636117;1_6636246-1_6637198;1_6637340-1_6637447;1_6637504-1_6638295;1_6638364-1_6639902;1_6640057-1_6644558;1_6644674-1_6645041;1_6645126-1_6645789;1_6645978-1_6651529;1_6651602-1_6652829;1_6652951-1_6653911;1_6654039-1_6667709;1_6667810-1_6678394;1_6678467-1_6680908;1_6681037-1_6701729	1.5020190016323869	1.4641792107844163
1_6654039-1_6667709;1_6667810-1_6678394;1_6678467-1_6680908;1_6681037-1_6701729	0.19454786995202406	0.109119082697648
1_8014396-1_8015308;1_8015384-1_8015495;1_8015692-1_8026158	0.3521117668133469	0.49459587358732016
1_8014396-1_8015308;1_8015400-1_8015495;1_8015692-1_8026158	0.23111395538077853	0
1_8014396-1_8015495;1_8015692-1_8026158	0	0.08379973088734545
1_8656441-1_8703051	0.3858816999107289	0.3778715797531167
1_8861429-1_8862887;1_8862945-1_8863235;1_8863343-1_8863891;1_8864092-1_8865285;1_8865482-1_8866279;1_8866501-1_8867117;1_8867250-1_8867988;1_8868057-1_8870452	0.7550216873307418	0.6093643342810284
1_8861429-1_8862887;1_8862945-1_8863235;1_8863343-1_8863891;1_8864092-1_8865285;1_8865482-1_8866279;1_8866501-1_8867117;1_8867250-1_8867988;1_8868057-1_8870825;1_8870883-1_8871891;1_8871986-1_8874824;1_8874917-1_8878580	1.3194597577369889	1.1305058005727018
1_8861429-1_8862887;1_8862945-1_8863235;1_8863343-1_8863891;1_8864092-1_8865285;1_8865482-1_8866279;1_8866501-1_8867117;1_8867250-1_8867988;1_8868057-1_8870452;1_8870510-1_8871891;1_8871986-1_8874824;1_8874917-1_8878580	2.6939154681716793	2.6315965511136663
1_8861429-1_8862887;1_8862945-1_8863235;1_8863343-1_8863891;1_8864092-1_8865285;1_8865482-1_8866279;1_8866501-1_8867117;1_8867250-1_8867988;1_8868057-1_8870452;1_8871986-1_8874824;1_8874917-1_8878580	1.3350920939131452	1.1915777793259763
1_8871986-1_8874824;1_8874917-1_8878580	0.632104064487177	0.6939933621556446
1_9427381-1_9428922	0.4015633708967279	0.2808473113775056
1_9730705-1_9731206;1_9731390-1_9731761;1_9731896-1_9733401;1_9733546-1_9733972;1_9734142-1_9734948;1_9735174-1_9735467;1_9735615-1_9735885;1_9736042-1_9737498;1_9737554-1_9741094;1_9741256-1_9743884;1_9744005-1_9744395;1_9744643-1_9749461;1_9749646-1_9749764;1_9749913-1_9751473;1_9751681-1_9755114;1_9755309-1_9756481;1_9756510-1_9773272;1_9773394-1_9823643	0.12049709249405943	0
1_9850776-1_9871187;1_9871277-1_9871969;1_9872088-1_9877905;1_9877989-1_9910095	0.16900319800934738	0
1_9922358-1_9931891;1_9931972-1_9932803;1_9932898-1_9934762;1_9934860-1_9935492;1_9935627-1_9936519;1_9936627-1_9942624	0.24964718582558645	0.33178750379204475
1_9930457-1_9931891;1_9931972-1_9932803;1_9932898-1_9934762;1_9934860-1_9935492;1_9935627-1_9936519;1_9936627-1_9942624;1_9942782-1_9943249	0.8325464956692376	0.6673544645273795
1_9930457-1_9931891;1_9931972-1_9932803;1_9932898-1_9934762;1_9934860-1_9935492;1_9935627-1_9936519;1_9936627-1_9942624;1_9942782-1_9943349	0.4680218647362284	0.5630337156263466
1_9930457-1_9931891;1_9931972-1_9932803;1_9932898-1_9934762;1_9934860-1_9935492;1_9935627-1_9936519;1_9936627-1_9942624	0.9216791811944057	0.9669269991292677
1_10457429-1_10461175;1_10461702-1_10463058;1_10463209-1_10463431;1_10463620-1_10467190;1_10467332-1_10469177;1_10469338-1_10472323	0.3585578988589496	0.15401562434102278
1_10461702-1_10463058;1_10463209-1_10463431;1_10463620-1_10467190;1_10467332-1_10469177;1_10469338-1_10472323	1.6277492415314594	1.5564555864203422
1_10463209-1_10463431;1_10463620-1_10467190;1_10467332-1_10469177;1_10469338-1_10472323	1.2730191605535537	1.236654692756628
1_10642322-1_10642859;1_10643000-1_10643160;1_10643311-1_10644917	0.22354078949311335	0.29802623456821103
1_11054885-1_11054962;1_11055084-1_11055781;1_11055926-1_11056011;1_11056094-1_11056604;1_11056757-1_11058800;1_11058892-1_11059225;1_11059345-1_11059777	0.7469197938867667	0.7905204130714099
1_11066748-1_11068008;1_11068084-1_11068645;1_11068706-1_11069559;1_11069730-1_11070900;1_11070973-1_11072087;1_11072171-1_11073934;1_11074008-1_11074231;1_11074326-1_11076842;1_11076948-1_11077365;1_11077443-1_11077601;1_11077651-1_11079711;1_11079822-1_11080499;1_11080549-1_11080764;1_11080912-1_11081082;1_11081238-1_11082688;1_11082878-1_11087448;1_11087591-1_11087800;1_11087910-1_11088123;1_1…	1.130008842153451	1.1175094568432444
1_11107500-1_11108181;1_11108286-1_11109290;1_11109370-1_11109649;1_11109729-1_11112852;1_11112917-1_11114318	0.1489633582738435	0.19625310245368485
1_11133197-1_11134351;1_11134466-1_11139304;1_11139435-1_11139533;1_11139658-1_11144648	0.05886883442595503	0
1_11648828-1_11649087;1_11649225-1_11649779;1_11649874-1_11649945;1_11650074-1_11650466;1_11650834-1_11654319	0.11070215847530832	0.40899322708542285
1_11674816-1_11675082;1_11675174-1_11675658;1_11675731-1_11676046;1_11676140-1_11676848;1_11676948-1_11677543;1_11677614-1_11680353;1_11680471-1_11680562;1_11680613-1_11691413	0.6957582962039235	0.4661686137851039
1_11674816-1_11675082;1_11675174-1_11675658;1_11675731-1_11676046;1_11676140-1_11676848;1_11676948-1_11677543;1_11677614-1_11680353;1_11680471-1_11680562;1_11680613-1_11681039	1.447104781085237	1.3624539723224989
1_11674816-1_11675082;1_11675174-1_11675658;1_11675731-1_11676046;1_11676140-1_11676809;1_11676948-1_11677543;1_11677614-1_11680353;1_11680471-1_11680562;1_11680613-1_11681039	0.06988979320471318	0.109119082697648
1_11676140-1_11676848;1_11676948-1_11677543;1_11677614-1_11680353;1_11680471-1_11680562;1_11680613-1_11681039	0.19454786995202406	0
1_11790898-1_11791207;1_11791326-1_11792278;1_11792379-1_11793907;1_11794089-1_11794358;1_11794538-1_11794729;1_11794863-1_11795098;1_11795348-1_11796206	0.05886883442595503	0.109119082697648
1_11790898-1_11791207;1_11791326-1_11792278;1_11792379-1_11793907;1_11794089-1_11794358;1_11794538-1_11794729;1_11794863-1_11795098;1_11795348-1_11796206;1_11796399-1_11800212;1_11800322-1_11801161;1_11801399-1_11802881;1_11803129-1_11803405	0.4460716403482592	0.4915403293980195
1_11790898-1_11791207;1_11791326-1_11792278;1_11792379-1_11793907;1_11794089-1_11794358;1_11794538-1_11794729;1_11794863-1_11795098;1_11795348-1_11796206;1_11796399-1_11800212;1_11800322-1_11801161;1_11801399-1_11802881;1_11803129-1_11805888	0.268450397058917	0.25142106857691304
1_11801399-1_11802881	0.3805927379656358	0.33178750379204475
1_11801399-1_11802881;1_11803129-1_11803405	0.3549962546341894	0.4073510539729905
1_11801399-1_11802881;1_11803129-1_11805888	0.11431666829975037	0
1_11846014-1_11847113;1_11847439-1_11848081	0.05886883442595503	0.5245031121965879
1_11846014-1_11847113;1_11847439-1_11847562	1.9612327666040665	3.0960643692267604
1_11857671-1_11858214;1_11858469-1_11858702	1.3616532078597294	2.5521172668301073
1_11920332-1_11922636;1_11923489-1_11925205	0.3984036709155853	0.3728400917048997
1_11923489-1_11925205	0.3484966413749968	0.4137998154497985
1_12568424-1_12572728;1_12572853-1_12580523;1_12580666-1_12616560	0.11431666829975037	0
1_12568424-1_12572728;1_12572853-1_12578718;1_12578956-1_12579293;1_12580666-1_12617154	0.7251242938789892	1.0112317469020762
1_12568424-1_12572728;1_12572853-1_12578718;1_12578956-1_12579293;1_12579412-1_12580523;1_12580666-1_12616560	1.2486695578814033	1.3987245326276279
1_12568424-1_12572728;1_12572853-1_12578718;1_12578956-1_12579293;1_12579412-1_12580523;1_12580666-1_12617154	2.12615362089279	2.3957434107417606
1_12568424-1_12572728;1_12572853-1_12578718;1_12578956-1_12579293;1_12579412-1_12580523;1_12580666-1_12617154;1_12617714-1_12617801	0.6679980273183577	0.8966211500739536
1_12572853-1_12578718;1_12578956-1_12579293;1_12580666-1_12617154	0.5589856398312201	0.8308203863789619
1_15493035-1_15493892;1_15494001-1_15495273;1_15495452-1_15504611;1_15504758-1_15505990;1_15506079-1_15506899;1_15507075-1_15507873;1_15507907-1_15518110;1_15518395-1_15524069	0.5565887455213916	0.45918479149064567
1_15493035-1_15493892;1_15494001-1_15495273;1_15495452-1_15504611;1_15504758-1_15505990;1_15506079-1_15506899;1_15507075-1_15507357	0.1658179111618796	0.3057179159601022
1_15493035-1_15493892;1_15494001-1_15495273;1_15495452-1_15518110;1_15518395-1_15524069	0.2879474184706405	0.4915403293980195
1_15942252-1_15942331;1_15942420-1_15942529;1_15942738-1_15943064;1_15943194-1_15943399;1_15943519-1_15943599;1_15943715-1_15943808;1_15943895-1_15944300;1_15944600-1_15944697;1_15944839-1_15944937;1_15945202-1_15945715;1_15945840-1_15946154;1_15946294-1_15948291;1_15948497-1_15973039;1_15973125-1_15975983	0.21756733393606867	0.1264248387047666
1_15942252-1_15942331;1_15942441-1_15942529;1_15942738-1_15943064;1_15943194-1_15943399;1_15943519-1_15943599;1_15943715-1_15943808;1_15943895-1_15944300;1_15944600-1_15944697;1_15944839-1_15944937;1_15945202-1_15945715;1_15945840-1_15946154;1_15946294-1_15946935;1_15947123-1_15948291;1_15948497-1_15973039;1_15973125-1_15975983	0.31927639599431024	0
1_15942252-1_15942331;1_15942420-1_15942529;1_15942738-1_15943064;1_15943194-1_15943399;1_15943519-1_15943599;1_15943715-1_15943808;1_15943895-1_15944300;1_15944600-1_15944697;1_15944839-1_15944937;1_15945202-1_15945715;1_15945840-1_15946154;1_15946294-1_15946935;1_15947123-1_15973039;1_15973125-1_15975983	0.1489633582738435	0.109119082697648
1_15942252-1_15942331;1_15942420-1_15942529;1_15942738-1_15943064;1_15943194-1_15943399;1_15943519-1_15943599;1_15943715-1_15943808;1_15943895-1_15944300;1_15944600-1_15944697;1_15944839-1_15944937;1_15945202-1_15945715;1_15945840-1_15946154;1_15946294-1_15946935;1_15947123-1_15948291;1_15948497-1_15973039;1_15973125-1_15975983	0.7305026817289645	0.9141332085564083
1_16015759-1_16017074	1.688113709021531	1.5671437443690668
1_16015759-1_16017074;1_16017219-1_16017770	0.828475716073995	0.5445221390698701
1_16015759-1_16017089;1_16017219-1_16017761	0.9714032284043004	0.7288518949029861
1_16015759-1_16017074;1_16017219-1_16017761	2.3075005068823153	2.145197778157284
1_16015759-1_16017074;1_16017207-1_16017761	3.1085753899794453	3.077526983953459
1_16015759-1_16017089;1_16017207-1_16017761	1.7649471108106087	1.5676389302288407
1_16125320-1_16129434;1_16129589-1_16130226;1_16130419-1_16131721;1_16131870-1_16132064;1_16132273-1_16132378;1_16132439-1_16133180;1_16133368-1_16133481;1_16133606-1_16133860;1_16133915-1_16134468;1_16134567-1_16135036;1_16135189-1_16135655;1_16135770-1_16137853;1_16138185-1_16138275;1_16138430-1_16148378;1_16149047-1_16150896;1_16150963-1_16155848	0.160253874717387	0
1_16232297-1_16232510;1_16232646-1_16232893;1_16233017-1_16233612;1_16233764-1_16236631	0.30183771572714774	0.109119082697648
1_16232297-1_16232510;1_16232646-1_16233612;1_16233764-1_16236631	0	0.109119082697648
1_16251785-1_16252288;1_16252404-1_16253096;1_16253152-1_16253635;1_16253731-1_16255711;1_16255821-1_16256606;1_16256759-1_16294783;1_16294917-1_16305803;1_16305919-1_16315169;1_16315435-1_16352255	0.9056203312397423	1.0092462124802748
1_16251785-1_16252288;1_16252404-1_16253096;1_16253152-1_16253635;1_16253731-1_16255711;1_16255821-1_16256606;1_16256759-1_16294783;1_16294917-1_16305803;1_16305919-1_16315169;1_16315435-1_16316437;1_16316571-1_16352255	0.16900319800934738	0.35638042329886455
1_16294917-1_16305803;1_16305919-1_16315169	0	0.08379973088734545
1_16601843-1_16608508;1_16608779-1_16613338	0.47400779018894	0.2958730816947805
1_16603324-1_16608508;1_16608779-1_16613338	0.5785297666113005	0.5827988971581552
1_16607691-1_16608508;1_16608779-1_16613338	1.3988252280240918	1.2931246517660466
1_16619103-1_16619845;1_16620024-1_16625775;1_16626005-1_16626353;1_16626499-1_16627145;1_16627289-1_16628468	0.13007597853134256	0.11740640147586053
1_16619103-1_16625775;1_16626005-1_16626353;1_16626499-1_16627145;1_16627289-1_16628468;1_16628650-1_16630890;1_16631109-1_16631530;1_16631613-1_16632275;1_16632371-1_16633095;1_16633346-1_16635027;1_16635168-1_16642767;1_16642850-1_16643028;1_16643145-1_16644646	0.16900319800934738	0
1_16888785-1_16889216	0.21472014978989828	0.23956635116938668
1_16975023-1_16975269;1_16975342-1_16975643;1_16975730-1_16976501;1_16976545-1_16976708;1_16976794-1_16976897;1_16976923-1_16977109;1_16977198-1_16978237	0.7701504024933733	1.134279537387635
1_16975023-1_16975269;1_16975342-1_16975643;1_16975730-1_16976501;1_16976545-1_16976708;1_16976794-1_16976897;1_16976923-1_16977109;1_16977198-1_16978237;1_16978314-1_16980587	1.0336499789034796	1.5933165016982946
1_16996164-1_16996254	0	0.109119082697648
1_17018958-1_17022608;1_17022730-1_17023973;1_17024074-1_17027749;1_17027865-1_17028600;1_17028736-1_17033060;1_17033145-1_17044761;1_17044888-1_17053948	2.0223685424642204	2.0181757451045312
1_17018958-1_17022608	0.34121086548955726	0.30399713193589506
1_17033145-1_17044761;1_17044888-1_17053948	0.2879474184706405	0.21703922150924723
1_17069277-1_17070088;1_17070216-1_17071406;1_17071491-1_17074856;1_17074949-1_17075679;1_17075823-1_17079264;1_17079415-1_17082545;1_17082652-1_17083726;1_17083837-1_17084599;1_17084702-1_17086521;1_17086699-1_17092408;1_17092533-1_17093567;1_17093684-1_17095909;1_17095970-1_17102987;1_17103059-1_17104878;1_17105061-1_17119280	0.25866898037406694	0.46331340260682946
1_17069277-1_17070088;1_17070216-1_17071406;1_17071491-1_17074856	0	0.109119082697648
1_17409194-1_17409974;1_17410051-1_17412122;1_17412194-1_17413073;1_17413178-1_17413537;1_17413717-1_17416480;1_17416646-1_17420714;1_17420828-1_17422203;1_17422291-1_17422705;1_17422836-1_17425541;1_17425684-1_17429106;1_17429199-1_17438230;1_17438522-1_17439545	0	0.109119082697648
1_17409194-1_17409974;1_17410051-1_17412122;1_17412194-1_17413073;1_17413178-1_17413537;1_17413717-1_17416480;1_17416646-1_17420714;1_17420828-1_17422203;1_17422291-1_17422705;1_17422836-1_17425541;1_17425684-1_17429106;1_17429199-1_17438230	0	0.109119082697648
1_18871790-1_18872804;1_18872957-1_18874463;1_18874581-1_18875382;1_18875503-1_18876315;1_18876467-1_18877208;1_18877255-1_18877416;1_18877612-1_18879300;1_18879373-1_18881700;1_18881887-1_18883124;1_18883198-1_18883279;1_18883428-1_18885473;1_18885628-1_18886464;1_18886511-1_18889362;1_18889454-1_18890012;1_18890105-1_18902462	0	0.23956635116938668
1_18872957-1_18874463;1_18874581-1_18875382;1_18875503-1_18877208;1_18877255-1_18877416;1_18877612-1_18879300;1_18879373-1_18881700;1_18881887-1_18883124;1_18883198-1_18883279;1_18883428-1_18885473;1_18885628-1_18886464;1_18886511-1_18889362;1_18889454-1_18890012;1_18890105-1_18902462	0.05886883442595503	0.11740640147586053
1_18872957-1_18874463;1_18874581-1_18875382;1_18875503-1_18876315;1_18876467-1_18877208;1_18877255-1_18877416;1_18877612-1_18879300;1_18879373-1_18881700;1_18881887-1_18883124;1_18883198-1_18883279;1_18883428-1_18885473;1_18885628-1_18886464;1_18886511-1_18889362;1_18889454-1_18890012;1_18890105-1_18902462	1.5058263114703145	1.3961282798280135
1_19074896-1_19076740;1_19076902-1_19077976;1_19078066-1_19081349;1_19081573-1_19084504;1_19084698-1_19086145;1_19086270-1_19086679;1_19086821-1_19087816;1_19087929-1_19088759;1_19088977-1_19092819;1_19092918-1_19093313;1_19093486-1_19093949;1_19094139-1_19094906;1_19095025-1_19095545;1_19095652-1_19096523;1_19096650-1_19097193;1_19097280-1_19099597;1_19099677-1_19100376;1_19100573-1_19101520;1_1…	0.05886883442595503	0.08379973088734545
1_19074896-1_19076740;1_19076902-1_19077976;1_19078066-1_19081349	0.5425447376002221	0.246390863679156
1_19074896-1_19076740;1_19076902-1_19077976	0.24510996941008692	0.1827674906442023
1_19219482-1_19219569;1_19219698-1_19220764;1_19220848-1_19222624;1_19222834-1_19223396;1_19223569-1_19227313;1_19227450-1_19230844;1_19230963-1_19231261;1_19231422-1_19232624;1_19232773-1_19232936;1_19233135-1_19235130;1_19235252-1_19237142;1_19237238-1_19238017;1_19238139-1_19238795;1_19238857-1_19239231;1_19239302-1_19239818;1_19239985-1_19240297;1_19240446-1_19241016;1_19241142-1_19242345;1_1…	0.6491410779588543	0.7536329356662426
1_19219482-1_19219569	0.11431666829975037	0.11740640147586053
1_19245030-1_19251415	0	0.08379973088734545
1_19304386-1_19306018;1_19306147-1_19307002;1_19307101-1_19307314;1_19307410-1_19308455;1_19308642-1_19311827	0.10174806168343674	0
1_19304386-1_19306018;1_19306147-1_19307002;1_19307101-1_19307314;1_19307410-1_19308158;1_19308262-1_19308455;1_19308642-1_19311827	1.8301233449596965	1.7451518420529732
1_19308262-1_19308455;1_19308642-1_19311827	0.06988979320471318	0.1264248387047666
1_19339617-1_19344358;1_19344434-1_19345187;1_19345252-1_19356635;1_19356751-1_19357422;1_19357563-1_19378540;1_19378653-1_19385505;1_19385626-1_19419661	0.05886883442595503	0
1_19339617-1_19342752;1_19342864-1_19344358;1_19344434-1_19345187;1_19345252-1_19356635;1_19356751-1_19357422;1_19357563-1_19378540;1_19378653-1_19385505;1_19385626-1_19419661;1_19419750-1_19485436	1.7011502612772376	1.6926557947935224
1_19339617-1_19344358;1_19344434-1_19345187;1_19345252-1_19356635;1_19356751-1_19357422;1_19357563-1_19378540;1_19378653-1_19385505;1_19385626-1_19419661;1_19419750-1_19485436	0.3805927379656358	0.9053655981791102
1_19975843-1_19978015;1_19978121-1_19978380;1_19978524-1_19978734;1_19978879-1_19979580	0.2720742879285391	0.2104637371604916
1_20501419-1_20502069;1_20502189-1_20503222;1_20503309-1_20507905	1.8313274915594973	1.821399438203394
1_20652528-1_20652621;1_20652727-1_20652851;1_20652971-1_20653627;1_20653774-1_20654223;1_20654371-1_20654614;1_20654707-1_20655440;1_20655534-1_20655676;1_20655779-1_20656101;1_20656187-1_20660881;1_20660991-1_20661197	2.0416678698667603	2.0661297671950667
1_20660991-1_20661197	0.7590090084271582	0.4086834960209144
1_20745091-1_20745543;1_20745656-1_20747544;1_20747655-1_20749723;1_20749882-1_20757166;1_20757256-1_20765377;1_20765531-1_20767584;1_20767664-1_20770930;1_20771073-1_20773451;1_20773610-1_20776597;1_20776750-1_20779812;1_20779911-1_20780345;1_20780540-1_20786649	0.06988979320471318	0
1_20745091-1_20745543;1_20745656-1_20747544;1_20747655-1_20749723;1_20749882-1_20757166;1_20757256-1_20765377;1_20765531-1_20767584;1_20767664-1_20770930;1_20771073-1_20773451;1_20773610-1_20776597;1_20776750-1_20779812;1_20779911-1_20786186	0.2879474184706405	0.30399713193589506
1_20745091-1_20745543;1_20745656-1_20747544;1_20747655-1_20749723;1_20749882-1_20757166;1_20757256-1_20765377;1_20765531-1_20767584;1_20767664-1_20770930;1_20771073-1_20773451;1_20773610-1_20776597;1_20776750-1_20779812;1_20779911-1_20780345;1_20780540-1_20787195	0.30750766031479454	0.109119082697648
1_20745091-1_20745543;1_20745656-1_20747544;1_20747655-1_20749723;1_20749882-1_20757166;1_20757256-1_20765377;1_20765531-1_20767584;1_20767664-1_20770930;1_20771073-1_20773451	0.12049709249405943	0.22422407815605505
1_20745091-1_20745543;1_20745656-1_20747544;1_20747655-1_20749723;1_20749882-1_20757166;1_20757256-1_20765377;1_20765531-1_20767584;1_20767664-1_20770930;1_20771073-1_20773451;1_20773610-1_20776597;1_20776750-1_20779812;1_20779911-1_20780345;1_20780540-1_20786186	0.5078176745721431	0.3952710704562861
1_20745091-1_20745543;1_20745656-1_20747544;1_20747655-1_20749723;1_20749882-1_20757166;1_20757256-1_20765377;1_20765531-1_20767584;1_20767664-1_20770930;1_20771073-1_20773451;1_20773610-1_20776597;1_20776750-1_20779812;1_20779911-1_20787195	0.8189793172081276	0.8610916056823137
1_20755504-1_20756817;1_20757256-1_20765377;1_20765531-1_20767584;1_20767664-1_20770930;1_20771073-1_20773451;1_20773610-1_20776597;1_20776750-1_20779812;1_20779911-1_20787195	0.2330692106247256	0
1_20755404-1_20757166;1_20757256-1_20765377;1_20765531-1_20767584;1_20767664-1_20770930;1_20771073-1_20773451;1_20773610-1_20776597;1_20776750-1_20779812;1_20779911-1_20780345	0.24047942477505826	0
1_20757256-1_20765377;1_20765531-1_20767584;1_20767664-1_20770930;1_20771073-1_20773451;1_20773610-1_20776597;1_20776750-1_20779812;1_20779911-1_20787195	0.12049709249405943	0.1827674906442023
1_20755404-1_20757166;1_20757256-1_20765377;1_20765531-1_20767584;1_20767664-1_20770930;1_20771073-1_20773451;1_20773610-1_20776597;1_20776750-1_20779812;1_20779911-1_20780345;1_20780540-1_20786186	0.17445695645124412	0.08379973088734545
1_20756444-1_20757004;1_20757256-1_20765377;1_20765531-1_20767584;1_20767664-1_20770930;1_20771073-1_20773451;1_20773610-1_20776597;1_20776750-1_20779812;1_20779911-1_20787195	0.20179354482697984	0
1_20773610-1_20776597;1_20776750-1_20779812;1_20779911-1_20780345;1_20780540-1_20786186	0.12049709249405943	0.20304560167525684
1_20776750-1_20779812;1_20779911-1_20780345;1_20780540-1_20786253	0.06988979320471318	0
1_20776750-1_20779812;1_20779911-1_20786186	0.23777901197216333	0.23332564635970685
1_20776750-1_20779812;1_20779911-1_20780345;1_20780540-1_20787195	0.2076886912076225	0.15401562434102278
1_20807500-1_20810738;1_20810884-1_20813158;1_20813239-1_20817392;1_20817538-1_20825100;1_20825198-1_20827617;1_20827698-1_20829147;1_20829272-1_20840856;1_20841028-1_20849415;1_20849530-1_20851258;1_20851478-1_20853560;1_20853677-1_20854978;1_20855071-1_20857403;1_20857497-1_20860385;1_20860517-1_20862228;1_20862332-1_20864476;1_20864712-1_20865116;1_20865262-1_20879323;1_20879520-1_20886201;1_2…	0.06988979320471318	0
[truncated: 34,766 more rows]
